# Supplementary material for: Analysis of miRNA and mRNA Expression Profiles Highlights Alterations in Ionizing Radiation Response of Human Lymphocytes under Modeled Microgravity
Source: PLoS One. 2012 Feb 9;7(2):e31293. doi: 10.1371/journal.pone.0031293 (PMC3276573; doi:10.1371/journal.pone.0031293)
Supplement: Table S1 — miRNAs differentially expressed in 1 g-incubated PBL. This table lists differentially expressed miRNAs in human PBL at 4 and 24 h after irradiation with 0.2 and 2Gy and incubation in ground condition (1 g). The table includes miRNA ID and the expression value of each sample expressed as log2 (irradiated/non-irradiated) PBL. (XLS) [file pone.0031293.s003.xls]

## Sheet: Foglio1
Table S1. miRNAs differentially expressed in 1g-incubated PBL.This table lists differentially expressed miRNAs in human PBL at 4 and 24h after irradiation with 0.2 and 2Gy
and incubation in ground condition (1g). The table includes miRNA ID and the expression value of each sample expressed as log2 (irradiated sample/non-irradiated sample).
1. Human PBL at 4h after irradiation with 0.2 Gy in 1g.
	Expression value [Log2(sample/contro)]
ID miRNA	4h-1g-D	4h-1g-E	4h-1g-F	4h-1g-I	4h-1g-L	4h-1g-M
hsa-miR-145	1.48017	0.540837	0.589331	NA	0.764826	0.362649
hsa-miR-629*	1.32187	1.09856	1.07107	0.607933	-0.0415226	0.223747
hsa-miR-199b-5p	1.07196	0.354065	0.530479	0.312319	0.686113	0.509573
hsa-miR-196b	0.919754	0.331791	0.271493	0.974016	0.478056	0.299
hsa-miR-210	0.869054	0.430183	0.606166	0.509546	0.491344	0.274609
hsa-miR-450a	0.908722	0.388945	0.643179	0.139072	0.51276	NA
hsa-miR-221	0.636884	0.752822	0.897658	0.174844	0.464411	0.113415
hsa-miR-202	0.0568796	0.590851	0.701714	0.821198	0.303011	NA
hsa-miR-582-5p	0.856163	0.192171	0.525639	0.392115	0.473461	0.420134
hsa-miR-425*	NA	0.130319	NA	0.648006	0.516163	NA
hsa-miR-181b	0.283942	0.252374	0.440952	0.503166	0.20068	0.134379
hsa-miR-16	0.43849	0.179014	0.27936	0.356131	0.27936	0.281857
hsa-miR-23a*	0	0.435408	0.333508	0	0.131279	0.131279
hsa-let-7e	-0.0557444	-0.497748	-0.280542	-0.451921	-0.288067	-0.2684
hsa-miR-339-3p	-0.359947	-0.25884	-0.554533	-0.259324	-0.19241	-0.389644
hsa-miR-886-3p	-0.655283	-0.609778	-0.46449	-0.74392	-0.329359	-0.750935
hsa-miR-345	-0.681485	0.132331	NA	-0.826529	-1.12023	NA
hsa-miR-34a	-0.404497	-1.24777	-0.388946	-0.414671	-0.784515	-0.581751
hsa-miR-378	-1.3473	-0.28694	-1.10734	-0.796396	-0.247954	-0.45429
hsa-miR-494	-0.350846	-0.350846	-0.526779	-0.874244	-1.59078	-0.889502
hsa-miR-21*	-0.317847	-1.0435	-0.364057	-1.26495	-1.3129	-0.757432
hsa-miR-801	-1.38747	-0.779084	-1.04059	-0.616963	-0.661424	-0.617946
hsa-miR-34b*	-0.903841	-0.619705	-1.42767	-0.936763	-0.964046	-0.510888
hsa-miR-513b	-1.0942	0.103466	-1.0376	-0.846501	-1.91526	NA
hsa-miR-923	-1.39885	-0.758907	-0.969	-0.558361	-1.65708	-0.61156
hsa-miR-630	-1.61447	-1.17508	-1.37818	-1.2835	-3.23979	-1.80991
2. Human PBL at 4h after irradiation with 2.0 Gy in 1g.
	Expression value [Log2(sample/contro)]
ID miRNA	4h-1g-P	4h-1g-A	4h-1g-B	4h-1g-C	4h-1g-G	4h-1g-H
hsa-miR-940	0.78	0.46	0.59	0.38	0.12	0.86
hsa-miR-223	0.54	0.43	0.26	0.26	0.69	0.64
hsa-miR-210	0.47	0.21	0.54	0.48	0.58	0.48
hsa-miR-301a	0.33	0.2	0.88	0.26	0.4	0.63
hsa-miR-582-5p	0.48	0.03	0.45	0.51	0.53	0.33
hsa-miR-199b-5p	0.6	0.13	0.26	0.48	0.45	0.39
hsa-miR-768-5p	-0.46	-0.26	-0.2	-0.21	-0.38	-0.75
hsa-miR-146a	-0.37	-0.28	-0.61	-0.55	-0.51	-0.11
hsa-miR-378	-0.85	-0.66	-0.73	-0.44	-0.08	0
hsa-miR-575	-0.2	0.07	-0.95	-0.65	-0.5	-0.59
hsa-miR-378*	-0.34	-0.7	NA	-0.89	-0.23	-0.2
hsa-miR-923	0	-0.97	0.18	-0.89	-1.04	-0.44
hsa-miR-188-5p	-0.48	-0.39	-0.51	0	-0.62	-1.56
hsa-miR-126*	NA	NA	-1.17	0.2	-0.59	-0.82
hsa-miR-513b	NA	-0.87	-1.3	0.36	-0.53	-0.93
hsa-miR-21*	-1.49	-0.62	-0.76	-1.09	-0.13	-0.25
hsa-miR-34b*	NA	NA	-1.1	-1.79	-0.44	-0.07
hsa-miR-886-3p	-1.62	-0.71	-0.98	-1.2	-0.06	-0.89
hsa-miR-513a-5p	NA	-1.42	-1.57	-1.91	-0.3	-0.76
hsa-miR-630	-0.79	-1.06	-1.14	-1.18	-1.88	-2.4
3. Human PBL at 24h after irradiation with 0.2 Gy in 1g.
	Expression value [Log2(sample/contro)]
ID miRNA	24h-1g-D	24h-1g-E	24h-1g-F	24h-1g-I	24h-1g-L	24h-1g-M
hsa-miR-34a	1.9	0.83	2.09	1.66	1.64	1.04
hsa-miR-34b*	0.83	1.52	0.85	0.81	1.36	0.77
hsa-miR-424*	1.16	1.3	0.99	0.97	0.68	0.89
hsa-miR-601	0.81	NA	1.03	1.22	0.06	NA
hsa-miR-1226*	0.41	1.3	0.7	1.29	0.1	NA
hsa-miR-765	0.71	0.53	0.02	0.72	0.79	1
hsa-miR-188-5p	1.12	0.7	0.7	0.49	0.45	0.14
hsa-miR-638	0.36	0.72	0.75	0.96	0.1	0.53
hsa-miR-135a*	0.5	0.82	0.19	0.88	0.24	0.26
hsa-miR-663	0.54	0.78	0.16	0.48	0.27	0.55
hsa-miR-1225-5p	0.55	0.42	0.36	0.73	0.27	0.28
hsa-miR-202	0.46	0.44	NA	0.62	0.2	0.42
hsa-miR-760	NA	0.39	NA	0.45	0.37	0.46
hsa-miR-150*	0	0.27	0.39	0.54	0.38	0.7
hsa-miR-152	-0.6	-0.3	-0.52	-0.5	-0.17	-0.51
hsa-miR-181a-2*	-0.79	-0.5	-0.8	-0.58	-0.59	-0.15
hsa-miR-886-3p	-0.92	-0.64	-0.63	-0.72	-0.21	-0.48
4. Human PBL at 24h after irradiation with 2.0 Gy in 1g.
	Expression value [Log2(sample/contro)]
ID miRNA	24h-1g-P	24h-1g-A	24h-1g-B	24h-1g-C	24h-1g-G	24h-1g-H
hsa-miR-424*	NA	1.88	2.37	2.46	1.65	2.02
hsa-miR-34a	1.67	1.34	1.95	1.91	1.86	1.82
hsa-miR-34b*	NA	NA	1.92	1.07	1.75	1.88
hsa-miR-483-5p	1.48	0.73	1.39	2.04	1.25	1.07
hsa-miR-513c	0.99	0.17	1.91	2.88	0.62	0.76
hsa-miR-513b	0.98	0.47	1.55	2.67	0.74	0.71
hsa-miR-345	NA	NA	1.38	1.31	0.54	1.41
hsa-miR-513a-5p	1.69	0.57	1.81	0.79	0.97	0.5
hsa-miR-663	1.6	0.42	1.36	1.18	0.47	0.9
hsa-miR-574-5p	1.43	1.2	0.44	1.35	0.19	1.23
hsa-miR-630	0.88	1.26	0.68	1.35	0.61	0.95
hsa-miR-923	1.11	0	0.87	0.93	0.5	1.91
hsa-miR-494	1.18	0.54	0.73	1.73	0.11	0.94
hsa-miR-188-5p	0.69	0.36	0.9	1.18	0.64	0.6
hsa-miR-877*	NA	NA	NA	1.05	0.16	0.96
hsa-miR-765	NA	0.45	1.02	0.9	0.42	0.77
hsa-miR-135a*	0.56	0.49	0.45	1.42	0.21	0.88
hsa-miR-801	1.52	0.48	0.39	0.28	0.48	0.78
hsa-miR-1225-5p	0.59	0.38	0.83	0.93	0.34	0.54
hsa-miR-638	0.44	0.15	0.68	0.85	0.65	0.75
hsa-miR-371-5p	NA	0.42	0.85	0.67	0.24	NA
hsa-miR-421	NA	NA	0.6	0.57	0.33	NA
hsa-miR-940	0.55	0.74	0.37	0.74	0.4	0.15
hsa-miR-30d	-0.1	-0.09	-0.21	-0.31	-0.21	-0.13
hsa-miR-17	-0.08	-0.21	-0.24	-0.24	-0.25	-0.29
hsa-miR-30e*	-0.12	-0.16	-0.5	-0.3	-0.2	-0.17
hsa-miR-200b	NA	-0.32	-0.32	-0.24	-0.12	-0.22
hsa-miR-19b	-0.43	-0.43	-0.08	-0.1	-0.19	-0.29
hsa-miR-210	-0.28	-0.25	-0.47	-0.43	-0.13	-0.28
hsa-miR-181a	-0.2	-0.26	-0.6	-0.46	-0.24	-0.08
hsa-miR-151-3p	-0.38	0.03	-0.27	-0.45	-0.43	-0.44
hsa-miR-330-3p	-0.26	-0.13	-0.54	-0.43	-0.37	-0.28
hsa-miR-769-5p	-0.38	-0.21	-0.38	-0.29	-0.22	-0.58
hsa-miR-335	NA	0	-0.48	-0.43	-0.28	-0.54
hsa-miR-18b	-0.3	-0.61	-0.39	-0.26	-0.34	-0.21
hsa-miR-221*	-0.43	-0.09	-0.53	-0.31	-0.29	-0.52
hsa-miR-101*	NA	-0.18	-0.55	-0.48	-0.36	-0.26
hsa-miR-141	-0.54	-0.5	-0.37	-0.45	-0.15	-0.26
hsa-miR-551b	NA	NA	-0.23	NA	-0.56	NA
hsa-miR-505*	-0.32	-0.07	-0.2	-0.69	-0.55	-0.56
hsa-miR-152	-0.67	-0.16	-0.69	-0.26	-0.34	-0.36
hsa-miR-95	-0.49	-0.12	-0.58	-0.63	-0.12	-0.67
hsa-miR-363	-0.42	-0.17	-0.61	-0.67	-0.34	-0.45
hsa-miR-29b-1*	-0.7	-0.02	-0.45	-0.66	-0.3	-0.71
hsa-miR-100	NA	NA	-0.71	-0.47	-0.15	-0.68
hsa-miR-196b	-0.32	-0.12	-0.77	-1.07	-0.24	-0.51
hsa-miR-10a	-0.42	-0.03	-0.75	-0.82	-0.42	-1
hsa-miR-873	-0.28	-0.6	-0.93	-0.65	NA	-0.74
hsa-miR-99a	-0.69	-0.37	-0.54	-0.99	-0.21	-1.06
hsa-miR-16-2*	-1.31	-0.4	-0.32	-0.59	-0.33	-1.01
hsa-miR-196a	NA	-0.34	-1.39	-1.26	-0.63	NA
hsa-miR-181a-2*	-0.75	-0.54	-1.4	-0.93	-0.92	-1.38
