# Supplementary material for: Analysis of miRNA and mRNA Expression Profiles Highlights Alterations in Ionizing Radiation Response of Human Lymphocytes under Modeled Microgravity
Source: PLoS One. 2012 Feb 9;7(2):e31293. doi: 10.1371/journal.pone.0031293 (PMC3276573; doi:10.1371/journal.pone.0031293)
Supplement: Table S2 — miRNAs differentially expressed in MMG-incubated PBL. This table lists differentially expressed miRNAs in human PBL at 4 and 24 h after irradiation with 0.2 and 2Gy and incubation in modeled microgravity (MMG). The table includes miRNA ID and the expression value of each sample expressed as log2 (irradiated/non-irradiated) PBL. (XLS) [file pone.0031293.s004.xls]

## Sheet: Foglio1
Table S2. miRNAs differentially expressed in MMG-incubated PBL.This table lists differentially expressed miRNAs in human PBL at 4 and 24h after irradiation with 0.2 and 2Gy
and incubation in modeled microgravity (MMG). The table includes miRNA ID and the expression value of each sample expressed as log2 (irradiated sample/non-irradiated sample).
1. Human PBL at 4h after irradiation with 0.2 Gy in MMG.
	Expression value [Log2(sample/contro)]
ID miRNA	4h-mmg-D	4h-mmg-E	4h-mmg-F	4h-mmg-I	4h-mmg-L	4h-mmg-M
hsa-miR-9*	0.46	1.18	1.79	1.19	1.58	0.77
hsa-miR-9	0.14	1.43	1.03	1.04	1.29	1.07
hsa-miR-210	0.87	0.55	0.57	0.51	0.63	0.2
hsa-miR-582-5p	0.6	0.51	0.57	0.15	0.56	0.42
hsa-miR-199b-5p	0.55	0.45	0.63	0	0.74	0.42
hsa-miR-663	-0.61	-0.97	NA	-0.22	NA	-0.62
hsa-miR-801	-0.74	-0.63	-1.01	0.22	-0.78	-0.7
hsa-miR-188-5p	-0.4	-0.75	-0.47	-0.15	-1.33	-0.99
hsa-miR-378	-0.95	-0.57	-1.21	-0.51	-0.18	-0.68
hsa-miR-923	-0.97	-0.53	-0.43	-0.15	-1.66	-0.87
hsa-miR-135a*	-0.92	-0.64	-0.97	-0.15	-1.59	-0.37
hsa-miR-150*	-1.63	-1	-0.96	-0.21	-1.39	-0.2
hsa-miR-34b*	-0.31	-1.19	NA	-1.44	-0.96	-0.74
hsa-miR-34a	-0.88	-1.5	-0.8	-0.78	-1.03	-0.83
hsa-miR-21*	-1.27	-1.14	-0.79	-1.58	-0.95	-1.23
hsa-miR-630	-1.43	-1.36	-0.95	-1.8	-3.27	-2.23
2. Human PBL at 4h after irradiation with 2.0 Gy in MMG.
	Expression value [Log2(sample/contro)]
ID miRNA	4h-mmg-P	4h-mmg-A	4h-mmg-B	4h-mmg-C	4h-mmg-G	4h-mmg-H
hsa-miR-23a*	NA	0.57	0.45	1	0.94	NA
hsa-miR-210	0.51	0.28	1.62	0.7	0.44	0.57
hsa-miR-199b-5p	0.94	0.38	0.29	0.73	0.43	0.53
hsa-miR-223	0.54	0.43	0.26	0.26	0.26	0.89
hsa-miR-340*	0.37	0.24	0.79	0.28	0.28	0.53
hsa-miR-582-5p	0.2	0.21	0.48	0.64	0.42	0.36
hsa-miR-301a	0.41	0.14	0.41	0.3	0.31	0.67
hsa-miR-454	0.13	0.33	0.25	0.28	0.37	0.37
hsa-miR-801	-0.56	-0.32	-0.28	-0.77	-0.52	-0.36
hsa-miR-923	0	-1.11	-0.17	-0.69	-0.69	-0.44
hsa-miR-378	-0.6	-0.81	-1.26	-0.36	-0.45	-0.17
hsa-miR-671-5p	NA	NA	-1.33	-0.15	-0.45	-0.62
hsa-miR-188-5p	-0.42	-0.83	-0.84	-0.5	-0.54	-1.73
hsa-miR-135a*	-0.35	-1.16	-1.06	-0.18	-1.81	-0.73
hsa-miR-21*	-2.06	-1.24	-0.87	-0.58	-0.27	-0.45
hsa-miR-34b*	NA	NA	NA	-1.9	-0.97	-0.09
hsa-miR-584	NA	NA	-1.79	-1.24	-0.6	-0.44
hsa-miR-663	NA	-1.12	-0.64	-1.12	NA	-1.21
hsa-miR-150*	-0.51	-1.93	-1.73	-0.92	-2.28	-0.48
hsa-miR-513a-5p	-0.64	-1.79	-2.11	-2.18	0	-1.26
hsa-miR-184	NA	NA	NA	-2.35	NA	-0.45
hsa-miR-630	-0.54	-1.1	-3.16	-1.28	-1.44	-2.59
3. Human PBL at 24h after irradiation with 0.2 Gy in MMG.
	Expression value [Log2(sample/contro)]
ID miRNA	24h-mmg-D	24h-mmg-E	24h-mmg-F	24h-mmg-I	24h-mmg-L	24h-mmg-M
hsa-miR-99b	0.0790252	0.237411	0.757432	0.318976	0.649255	0.79655
hsa-miR-371-5p	0.0633214	0.280753	NA	NA	0.544403	NA
hsa-miR-34a	2.43923	1.08006	1.69351	0.876573	1.00674	0.610696
hsa-miR-34b*	2.1893	1.0778	1.49087	0.840531	0.805575	0.689551
4. Human PBL at 24h after irradiation with 2.0 Gy in MMG.
	Expression value [Log2(sample/contro)]
ID miRNA	24h-mmg-P	24h-mmg-A	24h-mmg-B	24h-mmg-C	24h-mmg-G	24h-mmg-H
hsa-miR-34a	1.54	2.22	2.83	1.66	1.97	2.43
hsa-miR-424*	NA	2.03	1.67	2.11	1.98	2.6
hsa-miR-34b*	NA	NA	NA	0.81	1.54	2.22
hsa-miR-663	0.92	0.27	3.22	0.97	1.08	1.38
hsa-miR-135a*	1.4	0.15	2.15	0.74	0.52	1.36
hsa-miR-923	1.38	0	1.33	0.43	0.79	1.91
hsa-miR-483-5p	1.43	0.54	0.75	1.46	0.5	0.89
hsa-miR-494	1.44	0	0.84	0.97	0.51	1.51
hsa-miR-940	0.24	0.78	1.08	1	0.97	0.61
hsa-miR-1225-5p	0.56	0.14	1.68	0.95	0.57	0.73
hsa-miR-27a	1.13	0.46	1.4	0.33	0.29	0.98
hsa-miR-513c	NA	0.03	1.14	1.19	0.61	NA
hsa-miR-188-5p	0.9	-0.02	1.33	1.15	0.24	0.83
hsa-miR-371-5p	NA	0.31	1.23	0.58	0.31	NA
hsa-miR-345	NA	0.05	0.93	0.76	0.46	NA
hsa-let-7i*	NA	NA	NA	-0.6	-0.13	-0.7
hsa-miR-363	-0.72	-0.54	-0.1	-0.62	-0.13	-0.8
hsa-miR-7-1*	-0.54	-0.16	-1	-0.56	-0.17	-0.59
hsa-miR-200a	NA	NA	NA	-0.71	-0.26	-0.57
hsa-miR-7	-0.38	-0.22	-0.98	-0.57	-0.41	-0.66
hsa-miR-99a	-0.28	-0.52	-0.73	-1.04	-0.04	-0.66
hsa-miR-196b	-0.55	-0.27	-0.76	-0.33	-0.71	-0.94
hsa-miR-221*	-0.82	-0.26	-0.82	-0.89	-0.08	-0.7
hsa-miR-95	-0.69	-0.8	-0.77	-0.8	0	-0.52
hsa-miR-598	-0.55	-0.72	-0.64	-0.81	-0.34	-0.72
hsa-miR-10a	-0.43	-0.47	-1.56	-1.03	-0.27	-0.76
hsa-miR-29b-1*	-1.48	-0.42	-0.65	-1.15	-0.08	-1.26
hsa-miR-886-3p	-1.04	0.22	-1.03	-1.13	-0.82	-1.39
hsa-miR-873	-1.23	-1	-0.7	-0.57	-0.57	-1.23
hsa-miR-144	NA	-0.15	-1.99	-1.19	-0.37	-0.97
hsa-miR-181a-2*	NA	-1.15	-1.44	-0.66	-0.39	-1.08
hsa-miR-650	NA	-0.05	-0.85	-2.3	-0.63	NA
