# Supplementary material for: Analysis of miRNA and mRNA Expression Profiles Highlights Alterations in Ionizing Radiation Response of Human Lymphocytes under Modeled Microgravity
Source: PLoS One. 2012 Feb 9;7(2):e31293. doi: 10.1371/journal.pone.0031293 (PMC3276573; doi:10.1371/journal.pone.0031293)
Supplement: Table S3 — Functional anti-correlations in 1 g. List of the most significant miRNA-mRNA relationships (Spearman index <−0.775) performed by MAGIA, in human PBL at 24 h after irradiation with 2Gy and incubation in 1 g. The table includes RefSeq ID, gene symbol, mRNA description, anti-correlated miRNA, Spearman correlation index, gene and miRNA expression levels of each putative anti-correlated pairs of miRNA and mRNA in the same sample. (XLS) [file pone.0031293.s005.xls]

## Sheet: 2.0Gy-1g
Table S3. Functional anti-correlations in 1g. List of the most significant miRNA-mRNA relationships (Spearman index < -0.775) performed by MAGIA,
in human PBL at 24h after irradiation with 2Gy and incubation in 1g. The table includes RefSeq ID, gene symbol, mRNA description, anti-correlated miRNA, Spearman correlation index,
gene and miRNA expression levels of each putative anti-correlated pairs of miRNA and mRNA in the same sample.
					Gene expression levels [Log2(2Gy/0Gy)]					miRNA expression levels [Log2(2Gy/0Gy)]
RefSeq ID	Gene Symbol	Description	miRNA	Spearman index	A	C	G	H	P	A-miRNA	C-miRNA	G-miRNA	H-miRNA	P-miRNA
NM_178450	MARCH3	membrane-associated ring finger (C3HC4) 3 (MARCH3), mRNA [NM_178450]	hsa-miR-663	-1	-0.183165	-0.760664	-0.429173	-0.67049	-0.779777	0.42	1.18	0.47	0.9	1.6
NM_178450	MARCH3	membrane-associated ring finger (C3HC4) 3 (MARCH3), mRNA [NM_178450]	hsa-miR-877*	-1	-0.183165	-0.760664	-0.429173	-0.67049	-0.779777	NA	1.05	0.16	0.96	NA
NM_001146	AICDA	activation-induced cytidine deaminase (AICDA), mRNA [NM_020661]	hsa-miR-17	-1	-1.74486	-1.30115	-0.940506	-0.467635	-1.85036	-0.21	-0.24	-0.25	-0.29	-0.08
NM_001146	AICDA	activation-induced cytidine deaminase (AICDA), mRNA [NM_020661]	hsa-miR-873	-1	-1.74486	-1.30115	-0.940506	-0.467635	-1.85036	-0.6	-0.65	NA	-0.74	-0.28
NM_030920	AKAP12	A kinase (PRKA) anchor protein (gravin) 12 (AKAP12), transcript variant 2, mRNA [NM_144497]	hsa-miR-34a	-1	-0.202329	-0.905571	-0.89788	NA	-0.592577	1.34	1.91	1.86	1.82	1.67
NM_032466	ALDH7A1	aldehyde dehydrogenase 7 family, member A1 (ALDH7A1), mRNA [NM_001182]	hsa-miR-101*	-1	0.224887	0.783096	0.718371	0.390011	0.63839	-0.18	-0.48	-0.36	-0.26	NA
NM_032466	AMOT	angiomotin (AMOT), mRNA [NM_133265]	hsa-miR-371-5p	-1	-0.740947	-0.996143	-0.358266	-0.843763	-1.34598	0.42	0.67	0.24	NA	NA
NM_032466	AMOT	angiomotin (AMOT), mRNA [NM_133265]	hsa-miR-424*	-1	-0.740947	-0.996143	-0.358266	-0.843763	-1.34598	1.88	2.46	1.65	2.02	NA
NM_032466	AMOT	angiomotin (AMOT), mRNA [NM_133265]	hsa-miR-574-5p	-1	-0.740947	-0.996143	-0.358266	-0.843763	-1.34598	1.2	1.35	0.19	1.23	1.43
NM_032466	AMOT	angiomotin (AMOT), mRNA [NM_133265]	hsa-miR-765	-1	-0.740947	-0.996143	-0.358266	-0.843763	-1.34598	0.45	0.9	0.42	0.77	NA
NM_014010	AMOT	angiomotin (AMOT), mRNA [NM_133265]	hsa-miR-877*	-1	-0.740947	-0.996143	-0.358266	-0.843763	-1.34598	NA	1.05	0.16	0.96	NA
NM_003502	ANGPT1	angiopoietin 1 (ANGPT1), mRNA [NM_001146]	hsa-miR-100	-1	-1.49202	-0.800698	-1.59415	-0.401657	NA	NA	-0.47	-0.15	-0.68	NA
NM_018644	ANGPT1	angiopoietin 1 (ANGPT1), mRNA [NM_001146]	hsa-miR-16-2*	-1	-1.49202	-0.800698	-1.59415	-0.401657	NA	-0.4	-0.59	-0.33	-1.01	-1.31
NM_018644	ANGPT1	angiopoietin 1 (ANGPT1), mRNA [NM_001146]	hsa-miR-873	-1	-1.49202	-0.800698	-1.59415	-0.401657	NA	-0.6	-0.65	NA	-0.74	-0.28
NM_018644	ANGPT1	angiopoietin 1 (ANGPT1), mRNA [NM_001146]	hsa-miR-99a	-1	-1.49202	-0.800698	-1.59415	-0.401657	NA	-0.37	-0.99	-0.21	-1.06	-0.69
NM_000713	ANKH	ankylosis, progressive homolog (mouse) (ANKH), mRNA [NM_054027]	hsa-miR-34b*	-1	0.379674	0.435293	0.347197	0.281241	0.207164	NA	1.07	1.75	1.88	NA
NM_017637	ANP32E	acidic (leucine-rich) nuclear phosphoprotein 32 family, member E (ANP32E), mRNA [NM_030920]	hsa-miR-181a	-1	-0.288365	-0.277217	-0.384896	-0.440004	-0.406432	-0.26	-0.46	-0.24	-0.08	-0.2
NM_017688	ANP32E	acidic (leucine-rich) nuclear phosphoprotein 32 family, member E (ANP32E), mRNA [NM_030920]	hsa-miR-34b*	-1	-0.288365	-0.277217	-0.384896	-0.440004	-0.406432	NA	1.07	1.75	1.88	NA
NM_001039380	APBB3	amyloid beta (A4) precursor protein-binding, family B, member 3 (APBB3), transcript variant 4, mRNA [NM_006051]	hsa-miR-100	-1	0.934962	0.485258	0.399048	0.609223	0.723822	NA	-0.47	-0.15	-0.68	NA
NM_152259	ASB2	ankyrin repeat and SOCS box-containing 2 (ASB2), mRNA [NM_016150]	hsa-miR-34b*	-1	-0.267392	-0.960042	-1.11404	-1.89667	-0.967101	NA	1.07	1.75	1.88	NA
NM_012261	ASCC3	activating signal cointegrator 1 complex subunit 3 (ASCC3), transcript variant 2, mRNA [NM_022091]	hsa-miR-345	-1	2.01001	1.36082	1.7833	0.472425	0.97399	NA	1.31	0.54	1.41	NA
NM_052865	ASCC3	activating signal cointegrator 1 complex subunit 3 (ASCC3), transcript variant 2, mRNA [NM_022091]	hsa-miR-923	-1	2.01001	1.36082	1.7833	0.472425	0.97399	0	0.93	0.5	1.91	1.11
NM_004772	ASPH	aspartate beta-hydroxylase (ASPH), transcript variant 3, mRNA [NM_032466]	hsa-miR-101*	-1	0.362206	0.935146	0.723271	0.603149	0.527179	-0.18	-0.48	-0.36	-0.26	NA
NM_004772	ASPH	aspartate beta-hydroxylase (ASPH), transcript variant 3, mRNA [NM_032466]	hsa-miR-196a	-1	0.362206	0.935146	0.723271	0.603149	0.527179	-0.34	-1.26	-0.63	NA	NA
NM_004772	ASPH	aspartate beta-hydroxylase (ASPH), transcript variant 3, mRNA [NM_032466]	hsa-miR-30d	-1	0.362206	0.935146	0.723271	0.603149	0.527179	-0.09	-0.31	-0.21	-0.13	-0.1
NM_004772	ASPH	aspartate beta-hydroxylase (ASPH), transcript variant 3, mRNA [NM_032466]	hsa-miR-330-3p	-1	0.362206	0.935146	0.723271	0.603149	0.527179	-0.13	-0.43	-0.37	-0.28	-0.26
NM_016647	ASPH	aspartate beta-hydroxylase (ASPH), transcript variant 3, mRNA [NM_032466]	hsa-miR-34b*	-1	0.362206	0.935146	0.723271	0.603149	0.527179	NA	1.07	1.75	1.88	NA
NM_012189	ASTN2	astrotactin 2 (ASTN2), transcript variant 1, mRNA [NM_014010]	hsa-miR-18b	-1	3.04179	2.23727	2.60291	1.82062	2.28495	-0.61	-0.26	-0.34	-0.21	-0.3
NM_001005505	ASTN2	astrotactin 2 (ASTN2), transcript variant 1, mRNA [NM_014010]	hsa-miR-345	-1	3.04179	2.23727	2.60291	1.82062	2.28495	NA	1.31	0.54	1.41	NA
NM_033212	ATP2B4	ATPase, Ca++ transporting, plasma membrane 4 (ATP2B4), transcript variant 1, mRNA [NM_001001396]	hsa-miR-345	-1	-0.165092	-0.801318	-0.742295	-0.827036	-0.546716	NA	1.31	0.54	1.41	NA
NM_001759	ATP9A	ATPase, Class II, type 9A (ATP9A), mRNA [NM_006045]	hsa-miR-34b*	-1	-0.901243	-1.8745	-1.91899	-3.16012	-1.7222	NA	1.07	1.75	1.88	NA
NM_001759	AXIN1	axin 1 (AXIN1), transcript variant 1, mRNA [NM_003502]	hsa-miR-18b	-1	-0.283671	-0.440179	-0.310101	-0.477587	-0.360273	-0.61	-0.26	-0.34	-0.21	-0.3
NM_001759	AXIN1	axin 1 (AXIN1), transcript variant 1, mRNA [NM_003502]	hsa-miR-345	-1	-0.283671	-0.440179	-0.310101	-0.477587	-0.360273	NA	1.31	0.54	1.41	NA
NM_001786	B3GAT1	beta-1,3-glucuronyltransferase 1 (glucuronosyltransferase P) (B3GAT1), transcript variant 1, mRNA [NM_018644]	hsa-miR-188-5p	-1	-0.343148	-1.3834	-1.10579	-0.465038	-1.28769	0.36	1.18	0.64	0.6	0.69
NM_006035	B3GAT1	beta-1,3-glucuronyltransferase 1 (glucuronosyltransferase P) (B3GAT1), transcript variant 1, mRNA [NM_018644]	hsa-miR-483-5p	-1	-0.343148	-1.3834	-1.10579	-0.465038	-1.28769	0.73	2.04	1.25	1.07	1.48
NM_080668	B3GAT1	beta-1,3-glucuronyltransferase 1 (glucuronosyltransferase P) (B3GAT1), transcript variant 1, mRNA [NM_018644]	hsa-miR-513b	-1	-0.343148	-1.3834	-1.10579	-0.465038	-1.28769	0.47	2.67	0.74	0.71	0.98
NM_000389	BAG2	BCL2-associated athanogene 2 (BAG2), mRNA [NM_004282]	hsa-miR-371-5p	-1	-0.280188	-0.56715	-0.255614	-0.680066	-0.71747	0.42	0.67	0.24	NA	NA
NM_130441	BAX	BCL2-associated X protein (BAX), transcript variant epsilon, mRNA [NM_138764]	hsa-miR-371-5p	-1	1.79131	1.74194	1.99518	1.56927	1.72585	0.42	0.67	0.24	NA	NA
NM_203339	BBC3	BCL2 binding component 3 (BBC3), mRNA [NM_014417]	hsa-miR-371-5p	-1	2.4097	2.35349	2.57206	2.47686	3.01492	0.42	0.67	0.24	NA	NA
NM_020939	BBC3	BCL2 binding component 3 (BBC3), mRNA [NM_014417]	hsa-miR-877*	-1	2.4097	2.35349	2.57206	2.47686	3.01492	NA	1.05	0.16	0.96	NA
NM_001876	BCL2L11	BCL2-like 11 (apoptosis facilitator) (BCL2L11), transcript variant 1, mRNA [NM_138621]	hsa-miR-345	-1	-0.41859	-0.513653	-0.382079	-0.844271	-0.769567	NA	1.31	0.54	1.41	NA
NM_018704	BEST1	bestrophin 1 (BEST1), mRNA [NM_004183]	hsa-miR-196a	-1	0.230641	1.13804	0.826707	1.02034	0.836594	-0.34	-1.26	-0.63	NA	NA
NM_018704	BEST1	bestrophin 1 (BEST1), mRNA [NM_004183]	hsa-miR-196b	-1	0.230641	1.13804	0.826707	1.02034	0.836594	-0.12	-1.07	-0.24	-0.51	-0.32
NM_001360	BIRC5	baculoviral IAP repeat-containing 5 (survivin) (BIRC5), transcript variant 3, mRNA [NM_001012271]	hsa-miR-345	-1	-1.93544	-1.56752	-1.08876	-1.7992	-1.30134	NA	1.31	0.54	1.41	NA
NM_021120	BLVRB	biliverdin reductase B (flavin reductase (NADPH)) (BLVRB), mRNA [NM_000713]	hsa-miR-29b-1*	-1	0.2019	0.555967	0.520357	0.711985	0.670554	-0.02	-0.66	-0.3	-0.71	-0.7
NM_001384	BNC2	basonuclin 2 (BNC2), mRNA [NM_017637]	hsa-miR-18b	-1	-1.29693	-1.90058	-1.32757	-3.9754	-1.87682	-0.61	-0.26	-0.34	-0.21	-0.3
NM_005225	BNC2	basonuclin 2 (BNC2), mRNA [NM_017637]	hsa-miR-345	-1	-1.29693	-1.90058	-1.32757	-3.9754	-1.87682	NA	1.31	0.54	1.41	NA
NM_013302	BSPRY	B-box and SPRY domain containing (BSPRY), mRNA [NM_017688]	hsa-miR-200b	-1	-1.00375	-1.01019	-1.64386	-1.64036	-1.90309	-0.32	-0.24	-0.12	-0.22	NA
NM_004879	C10orf25	chromosome 10 open reading frame 25 (C10orf25), mRNA [NM_001039380]	hsa-miR-34a	-1	-0.316754	-0.678132	-0.512157	-0.424721	-0.418685	1.34	1.91	1.86	1.82	1.67
NM_003686	C13orf21	chromosome 13 open reading frame 21 (C13orf21), mRNA [NM_001010897]	hsa-miR-345	-1	-0.981691	-1.24089	-1.22044	-2.53621	-0.498547	NA	1.31	0.54	1.41	NA
NM_138805	C15orf42	chromosome 15 open reading frame 42 (C15orf42), mRNA [NM_152259]	hsa-miR-877*	-1	-1.05347	-0.990355	-0.833997	-0.838911	-1.69119	NA	1.05	0.16	0.96	NA
NM_138805	C1orf183	chromosome 1 open reading frame 183 (C1orf183), transcript variant 1, mRNA [NM_019099]	hsa-miR-345	-1	0.756954	1.24154	1.70838	0.622285	1.25631	NA	1.31	0.54	1.41	NA
NM_138805	C1orf21	chromosome 1 open reading frame 21 (C1orf21), mRNA [NM_030806]	hsa-miR-34b*	-1	-0.421256	-1.04728	-1.45956	-2.11526	-0.865819	NA	1.07	1.75	1.88	NA
NM_000639	C20orf103	chromosome 20 open reading frame 103 (C20orf103), mRNA [NM_012261]	hsa-miR-371-5p	-1	-1.2673	-2.02388	-0.964349	-0.708834	-0.841442	0.42	0.67	0.24	NA	NA
NM_017842	C20orf72	chromosome 20 open reading frame 72 (C20orf72), mRNA [NM_052865]	hsa-miR-100	-1	0.36488	0.375287	0.243715	0.47128	0.43263	NA	-0.47	-0.15	-0.68	NA
NM_003468	C3orf52	chromosome 3 open reading frame 52 (C3orf52), mRNA [NM_024616]	hsa-miR-200b	-1	1.73758	1.68094	1.43967	1.64289	0.0374978	-0.32	-0.24	-0.12	-0.22	NA
NM_003468	C5orf13	chromosome 5 open reading frame 13 (C5orf13), mRNA [NM_004772]	hsa-miR-371-5p	-1	-0.792496	-1.04528	-0.42521	-0.895942	-0.677228	0.42	0.67	0.24	NA	NA
NM_003468	C5orf13	chromosome 5 open reading frame 13 (C5orf13), mRNA [NM_004772]	hsa-miR-424*	-1	-0.792496	-1.04528	-0.42521	-0.895942	-0.677228	1.88	2.46	1.65	2.02	NA
NM_003506	C5orf13	chromosome 5 open reading frame 13 (C5orf13), mRNA [NM_004772]	hsa-miR-765	-1	-0.792496	-1.04528	-0.42521	-0.895942	-0.677228	0.45	0.9	0.42	0.77	NA
NM_003506	C5orf13	chromosome 5 open reading frame 13 (C5orf13), mRNA [NM_004772]	hsa-miR-877*	-1	-0.792496	-1.04528	-0.42521	-0.895942	-0.677228	NA	1.05	0.16	0.96	NA
NM_001924	C8orf55	chromosome 8 open reading frame 55 (C8orf55), mRNA [NM_016647]	hsa-miR-345	-1	-0.348608	-0.442235	-0.316353	-0.557782	-0.465824	NA	1.31	0.54	1.41	NA
NM_004482	C8orf55	chromosome 8 open reading frame 55 (C8orf55), mRNA [NM_016647]	hsa-miR-371-5p	-1	-0.348608	-0.442235	-0.316353	-0.557782	-0.465824	0.42	0.67	0.24	NA	NA
NM_052941	CABYR	calcium binding tyrosine-(Y)-phosphorylation regulated (fibrousheathin 2) (CABYR), transcript variant 1, mRNA [NM_012189]	hsa-miR-196a	-1	0.932133	1.08054	1.04414	1.80659	0.922483	-0.34	-1.26	-0.63	NA	NA
NM_004864	CABYR	calcium binding tyrosine-(Y)-phosphorylation regulated (fibrousheathin 2) (CABYR), transcript variant 1, mRNA [NM_012189]	hsa-miR-335	-1	0.932133	1.08054	1.04414	1.80659	0.922483	0	-0.43	-0.28	-0.54	NA
NM_182947	CABYR	calcium binding tyrosine-(Y)-phosphorylation regulated (fibrousheathin 2) (CABYR), transcript variant 1, mRNA [NM_012189]	hsa-miR-873	-1	0.932133	1.08054	1.04414	1.80659	0.922483	-0.6	-0.65	NA	-0.74	-0.28
NM_005263	CACNA2D2	calcium channel, voltage-dependent, alpha 2/delta subunit 2 (CACNA2D2), transcript variant 1, mRNA [NM_001005505]	hsa-miR-345	-1	-0.687292	-0.905647	-0.742602	-1.55325	-0.578102	NA	1.31	0.54	1.41	NA
NM_018988	CACNA2D4	calcium channel, voltage-dependent, alpha 2/delta subunit 4 (CACNA2D4), mRNA [NM_172364]	hsa-miR-34b*	-1	0.538091	0.862286	0.41129	0.247633	0.719125	NA	1.07	1.75	1.88	NA
NM_018988	CCDC102A	coiled-coil domain containing 102A (CCDC102A), mRNA [NM_033212]	hsa-miR-18b	-1	-0.451754	-1.09482	-0.646469	-1.97635	-0.890417	-0.61	-0.26	-0.34	-0.21	-0.3
NM_016095	CCDC102A	coiled-coil domain containing 102A (CCDC102A), mRNA [NM_033212]	hsa-miR-345	-1	-0.451754	-1.09482	-0.646469	-1.97635	-0.890417	NA	1.31	0.54	1.41	NA
NM_053064	CCDC52	coiled-coil domain containing 52 (CCDC52), mRNA [NM_144718]	hsa-miR-152	-1	0.254731	0.355917	0.417092	0.443791	0.482424	-0.16	-0.26	-0.34	-0.36	-0.67
NM_018194	CCND2	cyclin D2 (CCND2), mRNA [NM_001759]	hsa-miR-371-5p	-1	-0.566509	-1.01983	-0.336369	-0.865365	-1.51623	0.42	0.67	0.24	NA	NA
NM_018194	CCND2	cyclin D2 (CCND2), mRNA [NM_001759]	hsa-miR-424*	-1	-0.566509	-1.01983	-0.336369	-0.865365	-1.51623	1.88	2.46	1.65	2.02	NA
NM_021063	CCND2	cyclin D2 (CCND2), mRNA [NM_001759]	hsa-miR-574-5p	-1	-0.566509	-1.01983	-0.336369	-0.865365	-1.51623	1.2	1.35	0.19	1.23	1.43
NM_003528	CCND2	cyclin D2 (CCND2), mRNA [NM_001759]	hsa-miR-765	-1	-0.566509	-1.01983	-0.336369	-0.865365	-1.51623	0.45	0.9	0.42	0.77	NA
NM_003528	CCND2	cyclin D2 (CCND2), mRNA [NM_001759]	hsa-miR-877*	-1	-0.566509	-1.01983	-0.336369	-0.865365	-1.51623	NA	1.05	0.16	0.96	NA
NM_000861	CD244	CD244 molecule, natural killer cell receptor 2B4 (CD244), mRNA [NM_016382]	hsa-miR-345	-1	-0.635776	-1.16464	-0.357164	-1.27311	-1.08666	NA	1.31	0.54	1.41	NA
NM_016545	CD69	CD69 molecule (CD69), mRNA [NM_001781]	hsa-miR-345	-1	-0.536411	-1.05224	-0.491476	-1.339	-1.78038	NA	1.31	0.54	1.41	NA
NM_000572	CDC2	cell division cycle 2, G1 to S and G2 to M (CDC2), transcript variant 1, mRNA [NM_001786]	hsa-miR-345	-1	-1.14283	-0.922514	-0.318351	-1.21046	-1.18424	NA	1.31	0.54	1.41	NA
NM_000572	CDC42BPB	CDC42 binding protein kinase beta (DMPK-like) (CDC42BPB), mRNA [NM_006035]	hsa-miR-345	-1	0.148547	0.544134	0.583811	0.492604	0.482172	NA	1.31	0.54	1.41	NA
NM_001559	CDCA5	cell division cycle associated 5 (CDCA5), mRNA [NM_080668]	hsa-miR-877*	-1	-1.08257	-0.778643	-0.270908	-0.648173	-0.875443	NA	1.05	0.16	0.96	NA
NM_005544	CDCA7	cell division cycle associated 7 (CDCA7), transcript variant 1, mRNA [NM_031942]	hsa-miR-34b*	-1	-0.553887	-1.1878	-1.22862	-1.63483	-1.12074	NA	1.07	1.75	1.88	NA
NM_002213	CDH1	cadherin 1, type 1, E-cadherin (epithelial) (CDH1), mRNA [NM_004360]	hsa-miR-200b	-1	-0.305933	-0.339269	-0.95276	-0.858056	-0.851666	-0.32	-0.24	-0.12	-0.22	NA
NM_003740	CDKN1A	cyclin-dependent kinase inhibitor 1A (p21, Cip1) (CDKN1A), transcript variant 1, mRNA [NM_000389]	hsa-miR-17	-1	1.52344	2.04382	2.18106	3.39783	0.67515	-0.21	-0.24	-0.25	-0.29	-0.08
NM_002250	CDKN1A	cyclin-dependent kinase inhibitor 1A (p21, Cip1) (CDKN1A), transcript variant 1, mRNA [NM_000389]	hsa-miR-873	-1	1.52344	2.04382	2.18106	3.39783	0.67515	-0.6	-0.65	NA	-0.74	-0.28
NM_014431	CDKN1C	cyclin-dependent kinase inhibitor 1C (p57, Kip2) (CDKN1C), mRNA [NM_000076]	hsa-miR-181a-2*	-1	0.813688	1.34209	0.93819	1.42694	0.899152	-0.54	-0.93	-0.92	-1.38	-0.75
NM_031217	CDKN2A	cyclin-dependent kinase inhibitor 2A (melanoma, p16, inhibits CDK4) (CDKN2A), transcript variant 3, mRNA [NM_058197]	hsa-miR-200b	-1	-0.363081	-0.484003	-0.980419	-0.908112	-0.73445	-0.32	-0.24	-0.12	-0.22	NA
NM_005550	CENTA2	centaurin, alpha 2 (CENTA2), mRNA [NM_018404]	hsa-miR-34b*	-1	0.70564	0.83074	0.616657	0.472286	1.16907	NA	1.07	1.75	1.88	NA
NM_014219	CLEC4C	C-type lectin domain family 4, member C (CLEC4C), transcript variant 1, mRNA [NM_130441]	hsa-miR-371-5p	-1	-0.975358	-1.56925	-0.800807	NA	NA	0.42	0.67	0.24	NA	NA
NM_012312	CLEC4C	C-type lectin domain family 4, member C (CLEC4C), transcript variant 1, mRNA [NM_130441]	hsa-miR-494	-1	-0.975358	-1.56925	-0.800807	NA	NA	0.54	1.73	0.11	0.94	1.18
NM_013289	CLU	clusterin (CLU), transcript variant 2, mRNA [NM_203339]	hsa-miR-877*	-1	-0.522769	-1.17619	-0.641659	-0.934136	-1.05666	NA	1.05	0.16	0.96	NA
NM_020873	CPNE5	copine V (CPNE5), mRNA [NM_020939]	hsa-miR-345	-1	-0.262057	-1.52078	-1.35426	-2.10044	-0.92216	NA	1.31	0.54	1.41	NA
NM_002358	CPT1A	carnitine palmitoyltransferase 1A (liver) (CPT1A), nuclear gene encoding mitochondrial protein, transcript variant 1, mRNA [NM_001876]	hsa-miR-100	-1	0.556885	0.676233	0.573966	0.699592	0.417914	NA	-0.47	-0.15	-0.68	NA
NM_002358	CPT1A	carnitine palmitoyltransferase 1A (liver) (CPT1A), nuclear gene encoding mitochondrial protein, transcript variant 1, mRNA [NM_001876]	hsa-miR-196a	-1	0.556885	0.676233	0.573966	0.699592	0.417914	-0.34	-1.26	-0.63	NA	NA
NM_002358	CPT1A	carnitine palmitoyltransferase 1A (liver) (CPT1A), nuclear gene encoding mitochondrial protein, transcript variant 1, mRNA [NM_001876]	hsa-miR-335	-1	0.556885	0.676233	0.573966	0.699592	0.417914	0	-0.43	-0.28	-0.54	NA
NM_182751	CPT1A	carnitine palmitoyltransferase 1A (liver) (CPT1A), nuclear gene encoding mitochondrial protein, transcript variant 1, mRNA [NM_001876]	hsa-miR-873	-1	0.556885	0.676233	0.573966	0.699592	0.417914	-0.6	-0.65	NA	-0.74	-0.28
NM_015440	CTNND2	catenin (cadherin-associated protein), delta 2 (neural plakophilin-related arm-repeat protein) (CTNND2), mRNA [NM_001332]	hsa-miR-34b*	-1	-0.321655	-0.528234	-1.10335	-1.72039	-1.35809	NA	1.07	1.75	1.88	NA
NM_000260	CTPS	CTP synthase (CTPS), mRNA [NM_001905]	hsa-miR-345	-1	-0.495457	-0.489422	-0.462366	-0.651114	-0.592204	NA	1.31	0.54	1.41	NA
NM_024865	CTSW	cathepsin W (CTSW), mRNA [NM_001335]	hsa-miR-663	-1	-1.02396	-1.39512	-1.06841	-1.16124	-1.7084	0.42	1.18	0.47	0.9	1.6
NM_147130	CTTNBP2NL	CTTNBP2 N-terminal like (CTTNBP2NL), mRNA [NM_018704]	hsa-miR-196a	-1	0.396612	1.29445	0.997767	2.2874	1.09855	-0.34	-1.26	-0.63	NA	NA
NM_144573	CTTNBP2NL	CTTNBP2 N-terminal like (CTTNBP2NL), mRNA [NM_018704]	hsa-miR-335	-1	0.396612	1.29445	0.997767	2.2874	1.09855	0	-0.43	-0.28	-0.54	NA
NM_020205	CX3CR1	chemokine (C-X3-C motif) receptor 1 (CX3CR1), mRNA [NM_001337]	hsa-miR-345	-1	-1.10586	-2.63462	-2.30039	-4.25536	-1.94774	NA	1.31	0.54	1.41	NA
NM_020205	DBN1	drebrin 1 (DBN1), transcript variant 2, mRNA [NM_080881]	hsa-miR-923	-1	-0.250498	-0.651679	-0.598238	-1.30746	-1.0256	0	0.93	0.5	1.91	1.11
NM_002583	DDB2	damage-specific DNA binding protein 2, 48kDa (DDB2), mRNA [NM_000107]	hsa-miR-877*	-1	2.5212	2.14133	2.33831	2.14758	2.29515	NA	1.05	0.16	0.96	NA
NM_006623	DHCR7	7-dehydrocholesterol reductase (DHCR7), mRNA [NM_001360]	hsa-miR-18b	-1	-0.241231	-0.706357	-0.350402	-0.731302	-0.570622	-0.61	-0.26	-0.34	-0.21	-0.3
NM_006623	DHCR7	7-dehydrocholesterol reductase (DHCR7), mRNA [NM_001360]	hsa-miR-345	-1	-0.241231	-0.706357	-0.350402	-0.731302	-0.570622	NA	1.31	0.54	1.41	NA
NM_016445	DLG3	discs, large homolog 3 (neuroendocrine-dlg, Drosophila) (DLG3), transcript variant 1, mRNA [NM_021120]	hsa-miR-513c	-1	-0.270194	-0.793288	-0.321234	-0.525257	-0.569206	0.17	2.88	0.62	0.76	0.99
NM_016445	DLG3	discs, large homolog 3 (neuroendocrine-dlg, Drosophila) (DLG3), transcript variant 1, mRNA [NM_021120]	hsa-miR-877*	-1	-0.270194	-0.793288	-0.321234	-0.525257	-0.569206	NA	1.05	0.16	0.96	NA
NM_005400	DOCK3	dedicator of cytokinesis 3 (DOCK3), mRNA [NM_004947]	hsa-miR-100	-1	0.575467	0.508433	0.470992	0.539887	0.203894	NA	-0.47	-0.15	-0.68	NA
NM_002800	DPH2	DPH2 homolog (S. cerevisiae) (DPH2), transcript variant 1, mRNA [NM_001384]	hsa-miR-100	-1	-0.213766	-0.299861	-0.359402	-0.280869	-0.370307	NA	-0.47	-0.15	-0.68	NA
NM_002872	E2F1	E2F transcription factor 1 (E2F1), mRNA [NM_005225]	hsa-miR-345	-1	-0.653704	-0.647235	-0.389344	-0.653956	-0.89821	NA	1.31	0.54	1.41	NA
NM_013435	E2F5	E2F transcription factor 5, p130-binding (E2F5), mRNA [NM_001951]	hsa-miR-34a	-1	-0.353618	-1.46107	-1.32452	-0.949653	-0.671844	1.34	1.91	1.86	1.82	1.67
NM_013435	E2F7	E2F transcription factor 7 (E2F7), mRNA [NM_203394]	hsa-miR-181a	-1	1.77248	2.95783	NA	0.887522	1.51024	-0.26	-0.46	-0.24	-0.08	-0.2
NM_020211	EDG8	endothelial differentiation, sphingolipid G-protein-coupled receptor, 8 (EDG8), mRNA [NM_030760]	hsa-miR-345	-1	-0.867012	-1.4784	-1.26551	-3.00944	-1.07628	NA	1.31	0.54	1.41	NA
NM_020211	EEF2K	eukaryotic elongation factor-2 kinase (EEF2K), mRNA [NM_013302]	hsa-miR-513c	-1	0.907278	0.457202	0.600146	0.561779	0.548663	0.17	2.88	0.62	0.76	0.99
NM_134427	EEF2K	eukaryotic elongation factor-2 kinase (EEF2K), mRNA [NM_013302]	hsa-miR-877*	-1	0.907278	0.457202	0.600146	0.561779	0.548663	NA	1.05	0.16	0.96	NA
NM_152703	EFHC2	EF-hand domain (C-terminal) containing 2 (EFHC2), mRNA [NM_025184]	hsa-miR-663	-1	-0.185815	-0.604515	-0.446987	-0.603238	-0.728056	0.42	1.18	0.47	0.9	1.6
NM_014521	EI24	etoposide induced 2.4 mRNA (EI24), transcript variant 1, mRNA [NM_004879]	hsa-miR-100	-1	0.476171	0.425201	0.400816	0.831516	0.62437	NA	-0.47	-0.15	-0.68	NA
NM_014521	ELOVL5	ELOVL family member 5, elongation of long chain fatty acids (FEN1/Elo2, SUR4/Elo3-like, yeast) (ELOVL5), mRNA [NM_021814]	hsa-miR-200b	-1	-0.211619	-0.345634	-0.708092	-0.699487	-0.642263	-0.32	-0.24	-0.12	-0.22	NA
NM_014521	ENAH	enabled homolog (Drosophila) (ENAH), transcript variant 1, mRNA [NM_001008493]	hsa-miR-371-5p	-1	-1.11536	-1.18478	-0.794902	-0.555917	-0.755982	0.42	0.67	0.24	NA	NA
NM_004694	ENPP5	ectonucleotide pyrophosphatase/phosphodiesterase 5 (putative function) (ENPP5), mRNA [NM_021572]	hsa-miR-877*	-1	-0.694536	-1.41582	-0.992304	-1.00708	-1.43775	NA	1.05	0.16	0.96	NA
NM_003759	EPHB2	EPH receptor B2 (EPHB2), transcript variant 2, mRNA [NM_004442]	hsa-miR-16-2*	-1	0.513165	0.583035	0.37731	0.797977	1.30289	-0.4	-0.59	-0.33	-1.01	-1.31
NM_182728	EXO1	exonuclease 1 (EXO1), transcript variant 3, mRNA [NM_003686]	hsa-miR-345	-1	-1.26362	-0.959738	-0.283953	-1.06832	-1.4446	NA	1.31	0.54	1.41	NA
NM_003877	F8	coagulation factor VIII, procoagulant component (hemophilia A) (F8), transcript variant 2, mRNA [NM_019863]	hsa-miR-34b*	-1	1.77557	1.21589	0.719809	0.679687	0.898806	NA	1.07	1.75	1.88	NA
NM_001030288	FAM3D	family with sequence similarity 3, member D (FAM3D), mRNA [NM_138805]	hsa-miR-100	-1	0.484799	1.0159	0.671104	1.34902	0.670172	NA	-0.47	-0.15	-0.68	NA
NM_012445	FAM3D	family with sequence similarity 3, member D (FAM3D), mRNA [NM_138805]	hsa-miR-181a-2*	-1	0.484799	1.0159	0.671104	1.34902	0.670172	-0.54	-0.93	-0.92	-1.38	-0.75
NM_021978	FAM3D	family with sequence similarity 3, member D (FAM3D), mRNA [NM_138805]	hsa-miR-196a	-1	0.484799	1.0159	0.671104	1.34902	0.670172	-0.34	-1.26	-0.63	NA	NA
NM_021978	FAM3D	family with sequence similarity 3, member D (FAM3D), mRNA [NM_138805]	hsa-miR-335	-1	0.484799	1.0159	0.671104	1.34902	0.670172	0	-0.43	-0.28	-0.54	NA
NM_013351	FAM69B	family with sequence similarity 69, member B (FAM69B), mRNA [NM_152421]	hsa-miR-141	-1	-0.599932	-0.995611	-1.47858	-1.36491	-0.328814	-0.5	-0.45	-0.15	-0.26	-0.54
NM_000358	FANCA	Fanconi anemia, complementation group A (FANCA), transcript variant 1, mRNA [NM_000135]	hsa-miR-345	-1	-0.504818	-0.806372	-0.431572	-0.84814	-0.62709	NA	1.31	0.54	1.41	NA
NM_003246	FASLG	Fas ligand (TNF superfamily, member 6) (FASLG), mRNA [NM_000639]	hsa-miR-34b*	-1	-0.715924	-1.46493	-1.57582	-2.54257	-1.37884	NA	1.07	1.75	1.88	NA
NM_152417	FLJ20489	hypothetical protein FLJ20489 (FLJ20489), mRNA [NM_017842]	hsa-miR-100	-1	0.209732	0.707691	0.45286	0.768533	0.493481	NA	-0.47	-0.15	-0.68	NA
NM_003842	FLJ20489	hypothetical protein FLJ20489 (FLJ20489), mRNA [NM_017842]	hsa-miR-196a	-1	0.209732	0.707691	0.45286	0.768533	0.493481	-0.34	-1.26	-0.63	NA	NA
NM_003842	FLJ20489	hypothetical protein FLJ20489 (FLJ20489), mRNA [NM_017842]	hsa-miR-335	-1	0.209732	0.707691	0.45286	0.768533	0.493481	0	-0.43	-0.28	-0.54	NA
NM_033285	FLJ37464	hypothetical protein FLJ37464 (FLJ37464), mRNA [NM_173815]	hsa-miR-196a	-1	0.228679	0.617057	0.517889	0.790693	0.594039	-0.34	-1.26	-0.63	NA	NA
NM_005079	FLJ37464	hypothetical protein FLJ37464 (FLJ37464), mRNA [NM_173815]	hsa-miR-335	-1	0.228679	0.617057	0.517889	0.790693	0.594039	0	-0.43	-0.28	-0.54	NA
NM_006472	FLJ43339	FLJ43339 protein (FLJ43339), mRNA [NM_207380]	hsa-miR-101*	-1	0.40565	0.629075	0.480191	0.437117	0.796007	-0.18	-0.48	-0.36	-0.26	NA
NM_006472	FLJ43339	FLJ43339 protein (FLJ43339), mRNA [NM_207380]	hsa-miR-196a	-1	0.40565	0.629075	0.480191	0.437117	0.796007	-0.34	-1.26	-0.63	NA	NA
NM_006472	FLJ43339	FLJ43339 protein (FLJ43339), mRNA [NM_207380]	hsa-miR-34b*	-1	0.40565	0.629075	0.480191	0.437117	0.796007	NA	1.07	1.75	1.88	NA
NM_013282	FN1	fibronectin 1 (FN1), transcript variant 1, mRNA [NM_212482]	hsa-miR-100	-1	0.576688	2.16463	0.874799	2.74395	2.02944	NA	-0.47	-0.15	-0.68	NA
NM_025217	FN1	fibronectin 1 (FN1), transcript variant 1, mRNA [NM_212482]	hsa-miR-196a	-1	0.576688	2.16463	0.874799	2.74395	2.02944	-0.34	-1.26	-0.63	NA	NA
NM_025217	FN1	fibronectin 1 (FN1), transcript variant 1, mRNA [NM_212482]	hsa-miR-335	-1	0.576688	2.16463	0.874799	2.74395	2.02944	0	-0.43	-0.28	-0.54	NA
NM_014468	FOSL1	FOS-like antigen 1 (FOSL1), mRNA [NM_005438]	hsa-miR-152	-1	0.407846	1.07831	1.35969	1.58923	1.73218	-0.16	-0.26	-0.34	-0.36	-0.67
NM_173799	FZD5	frizzled homolog 5 (Drosophila) (FZD5), mRNA [NM_003468]	hsa-miR-151-3p	-1	0.32996	0.947659	0.730314	0.778204	0.553885	0.03	-0.45	-0.43	-0.44	-0.38
NM_152718	FZD5	frizzled homolog 5 (Drosophila) (FZD5), mRNA [NM_003468]	hsa-miR-196a	-1	0.32996	0.947659	0.730314	0.778204	0.553885	-0.34	-1.26	-0.63	NA	NA
NM_003175	FZD5	frizzled homolog 5 (Drosophila) (FZD5), mRNA [NM_003468]	hsa-miR-505*	-1	0.32996	0.947659	0.730314	0.778204	0.553885	-0.07	-0.69	-0.55	-0.56	-0.32
NM_015655	FZD6	frizzled homolog 6 (Drosophila) (FZD6), mRNA [NM_003506]	hsa-miR-135a*	-1	NA	NA	1.05029	0.395516	0.727925	0.49	1.42	0.21	0.88	0.56
NM_145312	FZD6	frizzled homolog 6 (Drosophila) (FZD6), mRNA [NM_003506]	hsa-miR-181a	-1	NA	NA	1.05029	0.395516	0.727925	-0.26	-0.46	-0.24	-0.08	-0.2
NM_001033723	FZD6	frizzled homolog 6 (Drosophila) (FZD6), mRNA [NM_003506]	hsa-miR-18b	-1	NA	NA	1.05029	0.395516	0.727925	-0.61	-0.26	-0.34	-0.21	-0.3
NM_001039380	FZD6	frizzled homolog 6 (Drosophila) (FZD6), mRNA [NM_003506]	hsa-miR-630	-1	NA	NA	1.05029	0.395516	0.727925	1.26	1.35	0.61	0.95	0.88
NM_138809	GADD45A	growth arrest and DNA-damage-inducible, alpha (GADD45A), mRNA [NM_001924]	hsa-miR-200b	-1	3.01303	2.69763	2.46917	2.48025	2.52025	-0.32	-0.24	-0.12	-0.22	NA
NM_001951	GALNT3	UDP-N-acetyl-alpha-D-galactosamine:polypeptide N-acetylgalactosaminyltransferase 3 (GalNAc-T3) (GALNT3), mRNA [NM_004482]	hsa-miR-18b	-1	-0.449961	-1.07221	-0.475716	-1.51999	-0.619238	-0.61	-0.26	-0.34	-0.21	-0.3
NM_017842	GATA6	GATA binding protein 6 (GATA6), mRNA [NM_005257]	hsa-miR-638	-1	-0.273919	-2.20644	-1.66736	-2.02049	-0.788321	0.15	0.85	0.65	0.75	0.44
NM_173815	GATA6	GATA binding protein 6 (GATA6), mRNA [NM_005257]	hsa-miR-877*	-1	-0.273919	-2.20644	-1.66736	-2.02049	-0.788321	NA	1.05	0.16	0.96	NA
NM_003684	GBP4	guanylate binding protein 4 (GBP4), mRNA [NM_052941]	hsa-miR-371-5p	-1	-0.668903	-1.05629	-0.241623	-0.445672	-0.801769	0.42	0.67	0.24	NA	NA
NM_003873	GBP4	guanylate binding protein 4 (GBP4), mRNA [NM_052941]	hsa-miR-877*	-1	-0.668903	-1.05629	-0.241623	-0.445672	-0.801769	NA	1.05	0.16	0.96	NA
NM_152417	GDF15	growth differentiation factor 15 (GDF15), mRNA [NM_004864]	hsa-miR-345	-1	1.00878	1.88362	1.93557	1.22969	2.02562	NA	1.31	0.54	1.41	NA
NM_003302	GEFT	RAC/CDC42 exchange factor (GEFT), transcript variant 1, mRNA [NM_182947]	hsa-miR-345	-1	-0.272233	-0.750668	-0.721898	-0.931579	-0.325044	NA	1.31	0.54	1.41	NA
NM_178450	GFI1	growth factor independent 1 (GFI1), mRNA [NM_005263]	hsa-miR-18b	-1	-0.398047	-0.905818	-0.490691	-0.956877	-0.803677	-0.61	-0.26	-0.34	-0.21	-0.3
NM_001613	GFI1	growth factor independent 1 (GFI1), mRNA [NM_005263]	hsa-miR-345	-1	-0.398047	-0.905818	-0.490691	-0.956877	-0.803677	NA	1.31	0.54	1.41	NA
NM_133265	GFI1B	growth factor independent 1B (potential regulator of CDKN1A, translocated in CML) (GFI1B), mRNA [NM_004188]	hsa-miR-345	-1	-0.352208	-0.382032	-0.371269	-0.629532	-0.797691	NA	1.31	0.54	1.41	NA
NM_032466	GFOD1	glucose-fructose oxidoreductase domain containing 1 (GFOD1), mRNA [NM_018988]	hsa-miR-345	-1	-0.774083	-1.34334	-1.19263	-2.18841	-1.37519	NA	1.31	0.54	1.41	NA
NM_032466	GFOD1	glucose-fructose oxidoreductase domain containing 1 (GFOD1), mRNA [NM_018988]	hsa-miR-923	-1	-0.774083	-1.34334	-1.19263	-2.18841	-1.37519	0	0.93	0.5	1.91	1.11
NM_001001396	GINS2	GINS complex subunit 2 (Psf2 homolog) (GINS2), mRNA [NM_016095]	hsa-miR-196a	-1	-1.09549	-0.455123	-0.641452	-0.46274	-1.21845	-0.34	-1.26	-0.63	NA	NA
NM_004183	GLS2	glutaminase 2 (liver, mitochondrial) (GLS2), nuclear gene encoding mitochondrial protein, mRNA [NM_013267]	hsa-miR-345	-1	2.47503	1.75421	2.13352	1.67015	1.79663	NA	1.31	0.54	1.41	NA
NM_001039380	GNG2	guanine nucleotide binding protein (G protein), gamma 2 (GNG2), mRNA [NM_053064]	hsa-miR-188-5p	-1	-0.386354	-0.910386	-0.56498	-0.533525	-0.663756	0.36	1.18	0.64	0.6	0.69
NM_152259	GNG2	guanine nucleotide binding protein (G protein), gamma 2 (GNG2), mRNA [NM_053064]	hsa-miR-483-5p	-1	-0.386354	-0.910386	-0.56498	-0.533525	-0.663756	0.73	2.04	1.25	1.07	1.48
NM_052865	GNG2	guanine nucleotide binding protein (G protein), gamma 2 (GNG2), mRNA [NM_053064]	hsa-miR-513b	-1	-0.386354	-0.910386	-0.56498	-0.533525	-0.663756	0.47	2.67	0.74	0.71	0.98
NM_004772	GNLY	granulysin (GNLY), transcript variant NKG5, mRNA [NM_006433]	hsa-miR-34b*	-1	-0.609021	-1.69604	-2.0329	-2.73686	-1.50928	NA	1.07	1.75	1.88	NA
NM_004772	GP1BB	glycoprotein Ib (platelet), beta polypeptide (GP1BB), mRNA [NM_000407]	hsa-miR-877*	-1	-1.26641	-2.0006	-1.46212	-1.5883	-0.273658	NA	1.05	0.16	0.96	NA
NM_002984	GPR114	G protein-coupled receptor 114 (GPR114), mRNA [NM_153837]	hsa-miR-34b*	-1	-0.388838	-0.88727	-0.99217	-2.02852	-1.1881	NA	1.07	1.75	1.88	NA
NM_001759	GPR30	G protein-coupled receptor 30 (GPR30), transcript variant 2, mRNA [NM_001505]	hsa-miR-196a	-1	-1.05914	-0.362101	-0.939413	-1.30329	-1.16607	-0.34	-1.26	-0.63	NA	NA
NM_001759	GPR30	G protein-coupled receptor 30 (GPR30), transcript variant 2, mRNA [NM_001505]	hsa-miR-34b*	-1	-1.05914	-0.362101	-0.939413	-1.30329	-1.16607	NA	1.07	1.75	1.88	NA
NM_004060	GPR34	G protein-coupled receptor 34 (GPR34), transcript variant 1, mRNA [NM_005300]	hsa-miR-34b*	-1	0.435368	0.808296	0.576667	0.421653	0.287163	NA	1.07	1.75	1.88	NA
NM_006137	GPR56	G protein-coupled receptor 56 (GPR56), transcript variant 3, mRNA [NM_201525]	hsa-miR-34b*	-1	-0.621876	-2.13474	-2.35934	-3.48942	-1.21608	NA	1.07	1.75	1.88	NA
NM_006137	GSS	glutathione synthetase (GSS), mRNA [NM_000178]	hsa-miR-196a	-1	0.296458	0.712411	0.437278	0.601966	0.33843	-0.34	-1.26	-0.63	NA	NA
NM_006137	GSS	glutathione synthetase (GSS), mRNA [NM_000178]	hsa-miR-505*	-1	0.296458	0.712411	0.437278	0.601966	0.33843	-0.07	-0.69	-0.55	-0.56	-0.32
NM_203339	HBD	hemoglobin, delta (HBD), mRNA [NM_000519]	hsa-miR-135a*	-1	-2.07125	-4.39511	NA	-3.86354	-2.4508	0.49	1.42	0.21	0.88	0.56
NM_203339	HBD	hemoglobin, delta (HBD), mRNA [NM_000519]	hsa-miR-34a	-1	-2.07125	-4.39511	NA	-3.86354	-2.4508	1.34	1.91	1.86	1.82	1.67
NM_138809	HES1	hairy and enhancer of split 1, (Drosophila) (HES1), mRNA [NM_005524]	hsa-miR-196a	-1	0.756714	1.69479	0.827346	1.18465	0.609547	-0.34	-1.26	-0.63	NA	NA
NM_003650	HHAT	hedgehog acyltransferase (HHAT), mRNA [NM_018194]	hsa-miR-345	-1	0.662726	0.468178	0.748421	0.214003	0.541729	NA	1.31	0.54	1.41	NA
NM_001332	HHAT	hedgehog acyltransferase (HHAT), mRNA [NM_018194]	hsa-miR-371-5p	-1	0.662726	0.468178	0.748421	0.214003	0.541729	0.42	0.67	0.24	NA	NA
NM_016651	HIST1H2BD	histone cluster 1, H2bd (HIST1H2BD), transcript variant 1, mRNA [NM_021063]	hsa-miR-424*	-1	0.742174	0.698075	0.811601	0.738268	0.50398	1.88	2.46	1.65	2.02	NA
NM_024094	HIST2H2BE	histone cluster 2, H2be (HIST2H2BE), mRNA [NM_003528]	hsa-miR-181a-2*	-1	0.553726	0.691031	0.648881	0.693404	0.558802	-0.54	-0.93	-0.92	-1.38	-0.75
NM_000107	HIST2H2BE	histone cluster 2, H2be (HIST2H2BE), mRNA [NM_003528]	hsa-miR-335	-1	0.553726	0.691031	0.648881	0.693404	0.558802	0	-0.43	-0.28	-0.54	NA
NM_021120	HK3	hexokinase 3 (white cell) (HK3), nuclear gene encoding mitochondrial protein, mRNA [NM_002115]	hsa-miR-34b*	-1	0.365641	0.83848	0.611228	0.594944	0.906998	NA	1.07	1.75	1.88	NA
NM_004947	HMMR	hyaluronan-mediated motility receptor (RHAMM) (HMMR), transcript variant 1, mRNA [NM_012484]	hsa-miR-345	-1	-0.783151	-0.724794	-0.352702	-1.12914	-1.0178	NA	1.31	0.54	1.41	NA
NM_001384	HOP	homeodomain-only protein (HOP), transcript variant 2, mRNA [NM_139211]	hsa-miR-371-5p	-1	-0.96375	-1.45625	-0.635764	-2.30878	-1.2199	0.42	0.67	0.24	NA	NA
NM_004418	HOXA9	homeobox A9 (HOXA9), mRNA [NM_152739]	hsa-miR-371-5p	-1	-0.732481	-0.741879	-0.40335	-1.18119	-0.914507	0.42	0.67	0.24	NA	NA
NM_013302	HPDL	4-hydroxyphenylpyruvate dioxygenase-like (HPDL), mRNA [NM_032756]	hsa-miR-34b*	-1	-0.669925	-0.483791	-0.544816	-0.865675	-0.717665	NA	1.07	1.75	1.88	NA
NM_013302	HRH1	histamine receptor H1 (HRH1), mRNA [NM_000861]	hsa-miR-100	-1	0.968637	0.81398	0.597039	1.16128	0.889032	NA	-0.47	-0.15	-0.68	NA
NM_021572	HSDL2	hydroxysteroid dehydrogenase like 2 (HSDL2), mRNA [NM_032303]	hsa-miR-196a	-1	0.396389	0.472487	0.413738	0.446793	0.447707	-0.34	-1.26	-0.63	NA	NA
NM_001004019	HSH2D	hematopoietic SH2 domain containing (HSH2D), mRNA [NM_032855]	hsa-miR-877*	-1	-0.416048	-1.3178	-1.06929	-1.30718	-1.14374	NA	1.05	0.16	0.96	NA
NM_017842	HTRA1	HtrA serine peptidase 1 (HTRA1), mRNA [NM_002775]	hsa-miR-101*	-1	0.81332	2.28032	1.19195	1.1652	2.96225	-0.18	-0.48	-0.36	-0.26	NA
NM_173815	HTRA1	HtrA serine peptidase 1 (HTRA1), mRNA [NM_002775]	hsa-miR-196a	-1	0.81332	2.28032	1.19195	1.1652	2.96225	-0.34	-1.26	-0.63	NA	NA
NM_173815	HTRA1	HtrA serine peptidase 1 (HTRA1), mRNA [NM_002775]	hsa-miR-34b*	-1	0.81332	2.28032	1.19195	1.1652	2.96225	NA	1.07	1.75	1.88	NA
NM_173815	IER5	immediate early response 5 (IER5), mRNA [NM_016545]	hsa-miR-345	-1	0.696346	1.09701	1.11194	0.828439	0.757228	NA	1.31	0.54	1.41	NA
NM_003468	IER5L	immediate early response 5-like (IER5L), mRNA [NM_203434]	hsa-miR-196a	-1	0.516866	1.32173	0.923414	1.39707	2.01004	-0.34	-1.26	-0.63	NA	NA
NM_052941	IFIT3	interferon-induced protein with tetratricopeptide repeats 3 (IFIT3), mRNA [NM_001549]	hsa-miR-100	-1	-1.3324	-1.4567	-1.60081	0.0721026	-1.39325	NA	-0.47	-0.15	-0.68	NA
NM_016095	IGJ	immunoglobulin J polypeptide, linker protein for immunoglobulin alpha and mu polypeptides (IGJ), mRNA [NM_144646]	hsa-miR-34a	-1	-0.577168	-1.66446	-1.48338	-1.30057	-1.12026	1.34	1.91	1.86	1.82	1.67
NM_053064	IL10	interleukin 10 (IL10), mRNA [NM_000572]	hsa-miR-101*	-1	0.405197	1.06661	0.914896	0.814787	1.65156	-0.18	-0.48	-0.36	-0.26	NA
NM_000407	IL10	interleukin 10 (IL10), mRNA [NM_000572]	hsa-miR-196a	-1	0.405197	1.06661	0.914896	0.814787	1.65156	-0.34	-1.26	-0.63	NA	NA
NM_153837	IL10	interleukin 10 (IL10), mRNA [NM_000572]	hsa-miR-34b*	-1	0.405197	1.06661	0.914896	0.814787	1.65156	NA	1.07	1.75	1.88	NA
NM_153837	IL12A	interleukin 12A (natural killer cell stimulatory factor 1, cytotoxic lymphocyte maturation factor 1, p35) (IL12A), mRNA [NM_000882]	hsa-miR-181a	-1	-0.966102	-0.764333	NA	-1.80762	-1.13644	-0.26	-0.46	-0.24	-0.08	-0.2
NM_005300	IL12RB2	interleukin 12 receptor, beta 2 (IL12RB2), mRNA [NM_001559]	hsa-miR-200b	-1	-1.01073	-1.83768	-2.56336	-2.2082	-1.77599	-0.32	-0.24	-0.12	-0.22	NA
NM_000178	IL18R1	interleukin 18 receptor 1 (IL18R1), mRNA [NM_003855]	hsa-miR-18b	-1	-0.466366	-0.923863	-0.569155	-1.42598	-0.658955	-0.61	-0.26	-0.34	-0.21	-0.3
NM_005524	IL8RA	interleukin 8 receptor, alpha (IL8RA), mRNA [NM_000634]	hsa-miR-345	-1	-0.88277	-0.955561	-0.53754	-1.66403	-0.763922	NA	1.31	0.54	1.41	NA
NM_003520	IRS1	insulin receptor substrate 1 (IRS1), mRNA [NM_005544]	hsa-miR-877*	-1	-0.399669	-1.18892	-0.555627	-0.958568	-1.75295	NA	1.05	0.16	0.96	NA
NM_021624	ISG20L1	interferon stimulated exonuclease gene 20kDa-like 1 (ISG20L1), mRNA [NM_022767]	hsa-miR-663	-1	3.16515	2.24613	2.46743	2.40058	1.91196	0.42	1.18	0.47	0.9	1.6
NM_032303	ISG20L1	interferon stimulated exonuclease gene 20kDa-like 1 (ISG20L1), mRNA [NM_022767]	hsa-miR-877*	-1	3.16515	2.24613	2.46743	2.40058	1.91196	NA	1.05	0.16	0.96	NA
NM_203434	ITGB5	integrin, beta 5 (ITGB5), mRNA [NM_002213]	hsa-miR-196a	-1	0.511672	1.27423	0.665603	1.0831	1.91452	-0.34	-1.26	-0.63	NA	NA
NM_003641	KCNK5	potassium channel, subfamily K, member 5 (KCNK5), mRNA [NM_003740]	hsa-miR-34b*	-1	-0.253793	-0.567193	-0.582573	-0.844561	-1.18665	NA	1.07	1.75	1.88	NA
NM_022767	KCNN4	potassium intermediate/small conductance calcium-activated channel, subfamily N, member 4 (KCNN4), mRNA [NM_002250]	hsa-miR-34b*	-1	1.13047	1.4695	1.14202	0.742835	0.767391	NA	1.07	1.75	1.88	NA
NM_005550	KIAA0284	KIAA0284 (KIAA0284), mRNA [NM_015005]	hsa-miR-345	-1	0.836314	0.942549	0.993108	0.274339	0.873551	NA	1.31	0.54	1.41	NA
NM_006737	KIAA1274	KIAA1274 (KIAA1274), mRNA [NM_014431]	hsa-miR-196a	-1	0.272983	0.878585	0.410985	0.667737	0.518974	-0.34	-1.26	-0.63	NA	NA
NM_007328	KIAA1274	KIAA1274 (KIAA1274), mRNA [NM_014431]	hsa-miR-196b	-1	0.272983	0.878585	0.410985	0.667737	0.518974	-0.12	-1.07	-0.24	-0.51	-0.32
NM_002262	KIAA1274	KIAA1274 (KIAA1274), mRNA [NM_014431]	hsa-miR-363	-1	0.272983	0.878585	0.410985	0.667737	0.518974	-0.17	-0.67	-0.34	-0.45	-0.42
NM_005779	KIAA1377	KIAA1377 (KIAA1377), mRNA [NM_020802]	hsa-miR-34b*	-1	-0.330635	-0.476291	-0.590937	-0.768773	-0.338051	NA	1.07	1.75	1.88	NA
NM_005573	KIAA1706	KIAA1706 protein (KIAA1706), mRNA [NM_030636]	hsa-miR-196a	-1	0.656721	1.27073	0.664798	1.22209	1.73566	-0.34	-1.26	-0.63	NA	NA
NM_206920	KIF18A	kinesin family member 18A (KIF18A), mRNA [NM_031217]	hsa-miR-196a	-1	-1.1311	-0.314504	-0.911236	NA	-1.23673	-0.34	-1.26	-0.63	NA	NA
NM_153487	KIF18A	kinesin family member 18A (KIF18A), mRNA [NM_031217]	hsa-miR-335	-1	-1.1311	-0.314504	-0.911236	NA	-1.23673	0	-0.43	-0.28	-0.54	NA
NM_015529	KIF3C	kinesin family member 3C (KIF3C), mRNA [NM_002254]	hsa-miR-17	-1	-0.514466	-0.455012	-0.423496	-0.198995	-0.567764	-0.21	-0.24	-0.25	-0.29	-0.08
NM_015440	KIF3C	kinesin family member 3C (KIF3C), mRNA [NM_002254]	hsa-miR-873	-1	-0.514466	-0.455012	-0.423496	-0.198995	-0.567764	-0.6	-0.65	NA	-0.74	-0.28
NM_002462	KIFC3	kinesin family member C3 (KIFC3), mRNA [NM_005550]	hsa-miR-196a	-1	0.317649	1.23921	0.93009	1.13399	0.657602	-0.34	-1.26	-0.63	NA	NA
NM_002467	KIFC3	kinesin family member C3 (KIFC3), mRNA [NM_005550]	hsa-miR-505*	-1	0.317649	1.23921	0.93009	1.13399	0.657602	-0.07	-0.69	-0.55	-0.56	-0.32
NM_033100	KIR2DL2	killer cell immunoglobulin-like receptor, two domains, long cytoplasmic tail, 2 (KIR2DL2), mRNA [NM_014219]	hsa-miR-34b*	-1	-1.02642	-1.63381	-2.17329	-2.38932	-1.8754	NA	1.07	1.75	1.88	NA
NM_033100	KIR2DS2	killer cell immunoglobulin-like receptor, two domains, short cytoplasmic tail, 2 (KIR2DS2), mRNA [NM_012312]	hsa-miR-34b*	-1	-0.888594	-1.98087	-2.6152	-2.85947	-1.93097	NA	1.07	1.75	1.88	NA
NM_017712	KIR3DL1	killer cell immunoglobulin-like receptor, three domains, long cytoplasmic tail, 1 (KIR3DL1), mRNA [NM_013289]	hsa-miR-34b*	-1	-0.718332	-1.34426	-1.78947	-1.91184	-1.23451	NA	1.07	1.75	1.88	NA
NM_012396	KIR3DL2	killer cell immunoglobulin-like receptor, three domains, long cytoplasmic tail, 2 (KIR3DL2), mRNA [NM_006737]	hsa-miR-34b*	-1	-1.25828	-1.77926	-1.92301	-2.60205	-2.24777	NA	1.07	1.75	1.88	NA
NM_004073	KLRC1	killer cell lectin-like receptor subfamily C, member 1 (KLRC1), transcript variant 2, mRNA [NM_007328]	hsa-miR-345	-1	-0.585509	-1.33062	-0.865054	-2.9671	-1.71478	NA	1.31	0.54	1.41	NA
NM_017650	KLRD1	killer cell lectin-like receptor subfamily D, member 1 (KLRD1), transcript variant 1, mRNA [NM_002262]	hsa-miR-34b*	-1	-0.80746	-1.61296	-1.94391	-3.41276	-2.01177	NA	1.07	1.75	1.88	NA
NM_000954	KLRK1	killer cell lectin-like receptor subfamily K, member 1 (KLRK1), mRNA [NM_007360]	hsa-miR-345	-1	-0.373687	-1.15991	-0.808556	-1.40631	-1.20813	NA	1.31	0.54	1.41	NA
NM_004585	LHFPL2	lipoma HMGIC fusion partner-like 2 (LHFPL2), mRNA [NM_005779]	hsa-miR-151-3p	-1	0.344103	1.26206	0.907114	0.998207	0.617111	0.03	-0.45	-0.43	-0.44	-0.38
NM_004585	LHFPL2	lipoma HMGIC fusion partner-like 2 (LHFPL2), mRNA [NM_005779]	hsa-miR-196a	-1	0.344103	1.26206	0.907114	0.998207	0.617111	-0.34	-1.26	-0.63	NA	NA
NM_000321	LHFPL2	lipoma HMGIC fusion partner-like 2 (LHFPL2), mRNA [NM_005779]	hsa-miR-505*	-1	0.344103	1.26206	0.907114	0.998207	0.617111	-0.07	-0.69	-0.55	-0.56	-0.32
NM_152703	LIG1	ligase I, DNA, ATP-dependent (LIG1), mRNA [NM_000234]	hsa-miR-345	-1	1.21692	0.540211	0.963851	0.348134	0.903654	NA	1.31	0.54	1.41	NA
NM_152703	LIM2	lens intrinsic membrane protein 2, 19kDa (LIM2), mRNA [NM_030657]	hsa-miR-34b*	-1	-0.878697	-1.16997	-1.48158	-3.32196	-1.4357	NA	1.07	1.75	1.88	NA
NM_014575	LINGO2	leucine rich repeat and Ig domain containing 2 (LINGO2), mRNA [NM_152570]	hsa-miR-34b*	-1	-0.867262	-2.31317	-2.57966	-4.46329	-2.61091	NA	1.07	1.75	1.88	NA
NM_014575	LMNB1	lamin B1 (LMNB1), mRNA [NM_005573]	hsa-miR-877*	-1	-0.567047	-0.655665	-0.286002	-0.506296	-0.690294	NA	1.05	0.16	0.96	NA
NM_014454	LPA	lipoprotein, Lp(a) (LPA), mRNA [NM_005577]	hsa-miR-345	-1	-0.414254	-0.860197	-0.65146	-0.984103	-0.444407	NA	1.31	0.54	1.41	NA
NM_014521	LRRC46	leucine rich repeat containing 46 (LRRC46), mRNA [NM_033413]	hsa-miR-345	-1	0.972325	0.833724	0.926364	0.319022	0.975948	NA	1.31	0.54	1.41	NA
NM_005414	LRRN1	leucine rich repeat neuronal 1 (LRRN1), mRNA [NM_020873]	hsa-miR-923	-1	-0.624373	-1.36676	-0.952294	-1.64478	NA	0	0.93	0.5	1.91	1.11
NM_004694	LTBP2	latent transforming growth factor beta binding protein 2 (LTBP2), mRNA [NM_000428]	hsa-miR-196a	-1	0.530137	1.64063	0.659192	0.512758	1.3122	-0.34	-1.26	-0.63	NA	NA
NM_004694	LTBP2	latent transforming growth factor beta binding protein 2 (LTBP2), mRNA [NM_000428]	hsa-miR-34b*	-1	0.530137	1.64063	0.659192	0.512758	1.3122	NA	1.07	1.75	1.88	NA
NM_004694	MAD2L1	MAD2 mitotic arrest deficient-like 1 (yeast) (MAD2L1), mRNA [NM_002358]	hsa-miR-135a*	-1	-0.415558	-0.82115	-0.395933	-0.643123	-0.488854	0.49	1.42	0.21	0.88	0.56
NM_024103	MAD2L1	MAD2 mitotic arrest deficient-like 1 (yeast) (MAD2L1), mRNA [NM_002358]	hsa-miR-371-5p	-1	-0.415558	-0.82115	-0.395933	-0.643123	-0.488854	0.42	0.67	0.24	NA	NA
NM_017515	MAD2L1	MAD2 mitotic arrest deficient-like 1 (yeast) (MAD2L1), mRNA [NM_002358]	hsa-miR-424*	-1	-0.415558	-0.82115	-0.395933	-0.643123	-0.488854	1.88	2.46	1.65	2.02	NA
NM_014331	MCM10	MCM10 minichromosome maintenance deficient 10 (S. cerevisiae) (MCM10), transcript variant 1, mRNA [NM_182751]	hsa-miR-371-5p	-1	-1.6148	-2.29009	-1.00879	-0.898482	-1.34448	0.42	0.67	0.24	NA	NA
NM_014331	MDGA1	MAM domain containing glycosylphosphatidylinositol anchor 1 (MDGA1), mRNA [NM_153487]	hsa-miR-877*	-1	-0.170294	-1.3131	-0.723718	-1.07443	-0.767342	NA	1.05	0.16	0.96	NA
NM_003106	MFSD4	major facilitator superfamily domain containing 4 (MFSD4), mRNA [NM_181644]	hsa-miR-141	-1	0.741427	0.621304	0.291097	0.56998	0.749912	-0.5	-0.45	-0.15	-0.26	-0.54
NM_020799	MFSD4	major facilitator superfamily domain containing 4 (MFSD4), mRNA [NM_181644]	hsa-miR-200b	-1	0.741427	0.621304	0.291097	0.56998	0.749912	-0.32	-0.24	-0.12	-0.22	NA
NM_024636	MGC29506	hypothetical protein MGC29506 (MGC29506), mRNA [NM_016459]	hsa-miR-34a	-1	-0.368017	-1.84198	-1.83907	-1.65929	-1.2268	1.34	1.91	1.86	1.82	1.67
NM_152417	MLC1	megalencephalic leukoencephalopathy with subcortical cysts 1 (MLC1), transcript variant 1, mRNA [NM_015166]	hsa-miR-18b	-1	-1.50211	-2.1781	-1.51007	-3.18461	-1.7969	-0.61	-0.26	-0.34	-0.21	-0.3
NM_152417	MLC1	megalencephalic leukoencephalopathy with subcortical cysts 1 (MLC1), transcript variant 1, mRNA [NM_015166]	hsa-miR-345	-1	-1.50211	-2.1781	-1.51007	-3.18461	-1.7969	NA	1.31	0.54	1.41	NA
NM_033285	MTHFD1L	methylenetetrahydrofolate dehydrogenase (NADP+ dependent) 1-like (MTHFD1L), mRNA [NM_015440]	hsa-miR-34b*	-1	0.679703	0.86707	0.640308	0.395166	0.224193	NA	1.07	1.75	1.88	NA
NM_001069	MYO10	myosin X (MYO10), mRNA [NM_012334]	hsa-miR-100	-1	0.998604	0.625192	0.560222	1.73652	0.993701	NA	-0.47	-0.15	-0.68	NA
NM_006472	MYO1A	myosin IA (MYO1A), mRNA [NM_005379]	hsa-miR-877*	-1	0.237818	0.695383	0.994199	0.763956	0.449139	NA	1.05	0.16	0.96	NA
NM_006472	MYO7A	myosin VIIA (MYO7A), mRNA [NM_000260]	hsa-miR-196a	-1	0.503118	1.027	0.84832	0.283328	1.11025	-0.34	-1.26	-0.63	NA	NA
NM_006398	MYO7A	myosin VIIA (MYO7A), mRNA [NM_000260]	hsa-miR-34b*	-1	0.503118	1.027	0.84832	0.283328	1.11025	NA	1.07	1.75	1.88	NA
NM_006398	NANOG	Nanog homeobox (NANOG), mRNA [NM_024865]	hsa-miR-34b*	-1	0.613677	0.460223	0.446832	0.222583	0.472993	NA	1.07	1.75	1.88	NA
NM_006377	NCALD	neurocalcin delta (NCALD), transcript variant 8, mRNA [NM_032041]	hsa-miR-345	-1	-0.722744	-0.952132	-0.568619	-1.20542	-0.607228	NA	1.31	0.54	1.41	NA
NM_006377	NCAPG	non-SMC condensin I complex, subunit G (NCAPG), mRNA [NM_022346]	hsa-miR-345	-1	-1.56053	-1.4215	-0.715938	-1.77972	-0.882923	NA	1.31	0.54	1.41	NA
NM_173167	NCR3	natural cytotoxicity triggering receptor 3 (NCR3), mRNA [NM_147130]	hsa-miR-371-5p	-1	-1.0029	-1.22538	-0.921582	-1.91479	-1.16064	0.42	0.67	0.24	NA	NA
NM_173799	NEXN	nexilin (F actin binding protein) (NEXN), mRNA [NM_144573]	hsa-miR-371-5p	-1	-0.535289	-1.33633	-0.355997	-1.69137	-1.45544	0.42	0.67	0.24	NA	NA
NM_144497	NMUR1	neuromedin U receptor 1 (NMUR1), mRNA [NM_006056]	hsa-miR-34b*	-1	-0.566741	-2.16641	-2.83241	-4.23788	-1.37552	NA	1.07	1.75	1.88	NA
NM_020375	NRP1	neuropilin 1 (NRP1), transcript variant 1, mRNA [NM_003873]	hsa-miR-100	-1	0.728296	0.920724	0.563113	1.20811	0.732624	NA	-0.47	-0.15	-0.68	NA
NM_012261	NRP1	neuropilin 1 (NRP1), transcript variant 1, mRNA [NM_003873]	hsa-miR-99a	-1	0.728296	0.920724	0.563113	1.20811	0.732624	-0.37	-0.99	-0.21	-1.06	-0.69
NM_005400	OTUD7B	OTU domain containing 7B (OTUD7B), mRNA [NM_020205]	hsa-miR-101*	-1	0.417542	0.732876	0.496927	NA	NA	-0.18	-0.48	-0.36	-0.26	NA
NM_021135	OTUD7B	OTU domain containing 7B (OTUD7B), mRNA [NM_020205]	hsa-miR-10a	-1	0.417542	0.732876	0.496927	NA	NA	-0.03	-0.82	-0.42	-1	-0.42
NM_014575	OTUD7B	OTU domain containing 7B (OTUD7B), mRNA [NM_020205]	hsa-miR-151-3p	-1	0.417542	0.732876	0.496927	NA	NA	0.03	-0.45	-0.43	-0.44	-0.38
NM_005414	OTUD7B	OTU domain containing 7B (OTUD7B), mRNA [NM_020205]	hsa-miR-181a-2*	-1	0.417542	0.732876	0.496927	NA	NA	-0.54	-0.93	-0.92	-1.38	-0.75
NM_024103	OTUD7B	OTU domain containing 7B (OTUD7B), mRNA [NM_020205]	hsa-miR-196a	-1	0.417542	0.732876	0.496927	NA	NA	-0.34	-1.26	-0.63	NA	NA
NM_003877	OTUD7B	OTU domain containing 7B (OTUD7B), mRNA [NM_020205]	hsa-miR-196b	-1	0.417542	0.732876	0.496927	NA	NA	-0.12	-1.07	-0.24	-0.51	-0.32
NM_005077	OTUD7B	OTU domain containing 7B (OTUD7B), mRNA [NM_020205]	hsa-miR-221*	-1	0.417542	0.732876	0.496927	NA	NA	-0.09	-0.31	-0.29	-0.52	-0.43
NM_022773	OTUD7B	OTU domain containing 7B (OTUD7B), mRNA [NM_020205]	hsa-miR-29b-1*	-1	0.417542	0.732876	0.496927	NA	NA	-0.02	-0.66	-0.3	-0.71	-0.7
NM_006377	OTUD7B	OTU domain containing 7B (OTUD7B), mRNA [NM_020205]	hsa-miR-30d	-1	0.417542	0.732876	0.496927	NA	NA	-0.09	-0.31	-0.21	-0.13	-0.1
NM_152718	OTUD7B	OTU domain containing 7B (OTUD7B), mRNA [NM_020205]	hsa-miR-30e*	-1	0.417542	0.732876	0.496927	NA	NA	-0.16	-0.3	-0.2	-0.17	-0.12
NM_015655	OTUD7B	OTU domain containing 7B (OTUD7B), mRNA [NM_020205]	hsa-miR-330-3p	-1	0.417542	0.732876	0.496927	NA	NA	-0.13	-0.43	-0.37	-0.28	-0.26
NM_178450	OTUD7B	OTU domain containing 7B (OTUD7B), mRNA [NM_020205]	hsa-miR-335	-1	0.417542	0.732876	0.496927	NA	NA	0	-0.43	-0.28	-0.54	NA
NM_178450	OTUD7B	OTU domain containing 7B (OTUD7B), mRNA [NM_020205]	hsa-miR-363	-1	0.417542	0.732876	0.496927	NA	NA	-0.17	-0.67	-0.34	-0.45	-0.42
NM_178450	OTUD7B	OTU domain containing 7B (OTUD7B), mRNA [NM_020205]	hsa-miR-505*	-1	0.417542	0.732876	0.496927	NA	NA	-0.07	-0.69	-0.55	-0.56	-0.32
NM_178450	OTUD7B	OTU domain containing 7B (OTUD7B), mRNA [NM_020205]	hsa-miR-769-5p	-1	0.417542	0.732876	0.496927	NA	NA	-0.21	-0.29	-0.22	-0.58	-0.38
NM_001613	PARD6G	par-6 partitioning defective 6 homolog gamma (C. elegans) (PARD6G), mRNA [NM_032510]	hsa-miR-100	-1	0.880037	0.414082	0.383047	1.27125	1.32163	NA	-0.47	-0.15	-0.68	NA
NM_020661	PAWR	PRKC, apoptosis, WT1, regulator (PAWR), mRNA [NM_002583]	hsa-miR-34b*	-1	-0.355299	-0.491335	-0.583494	-1.04639	-1.01784	NA	1.07	1.75	1.88	NA
NM_001146	PDGFRB	platelet-derived growth factor receptor, beta polypeptide (PDGFRB), mRNA [NM_002609]	hsa-miR-345	-1	-0.555677	-1.07292	-0.539491	-1.5461	-1.00701	NA	1.31	0.54	1.41	NA
NM_016150	PDK4	pyruvate dehydrogenase kinase, isozyme 4 (PDK4), mRNA [NM_002612]	hsa-miR-196a	-1	1.12025	1.44563	1.19259	0.772905	1.84413	-0.34	-1.26	-0.63	NA	NA
NM_014010	PDZD4	PDZ domain containing 4 (PDZD4), mRNA [NM_032512]	hsa-miR-371-5p	-1	-0.385029	-1.22317	-0.341592	-1.14246	-1.00219	0.42	0.67	0.24	NA	NA
NM_006045	PDZD4	PDZ domain containing 4 (PDZD4), mRNA [NM_032512]	hsa-miR-765	-1	-0.385029	-1.22317	-0.341592	-1.14246	-1.00219	0.45	0.9	0.42	0.77	NA
NM_006045	PDZD4	PDZ domain containing 4 (PDZD4), mRNA [NM_032512]	hsa-miR-877*	-1	-0.385029	-1.22317	-0.341592	-1.14246	-1.00219	NA	1.05	0.16	0.96	NA
NM_004282	PGPEP1	pyroglutamyl-peptidase I (PGPEP1), mRNA [NM_017712]	hsa-miR-196a	-1	0.432932	0.628486	0.545227	0.228491	0.39556	-0.34	-1.26	-0.63	NA	NA
NM_004282	PGPEP1	pyroglutamyl-peptidase I (PGPEP1), mRNA [NM_017712]	hsa-miR-34b*	-1	0.432932	0.628486	0.545227	0.228491	0.39556	NA	1.07	1.75	1.88	NA
NM_014417	PHGDH	phosphoglycerate dehydrogenase (PHGDH), mRNA [NM_006623]	hsa-miR-196a	-1	-0.744377	-0.323342	-0.472882	-0.835735	-0.588103	-0.34	-1.26	-0.63	NA	NA
NM_014417	PHGDH	phosphoglycerate dehydrogenase (PHGDH), mRNA [NM_006623]	hsa-miR-34b*	-1	-0.744377	-0.323342	-0.472882	-0.835735	-0.588103	NA	1.07	1.75	1.88	NA
NM_138621	PHLDA3	pleckstrin homology-like domain, family A, member 3 (PHLDA3), mRNA [NM_012396]	hsa-miR-877*	-1	2.38951	2.7103	3.43406	2.73882	3.33825	NA	1.05	0.16	0.96	NA
NM_004183	PI4KII	phosphatidylinositol 4-kinase type II (PI4KII), mRNA [NM_018425]	hsa-miR-200b	-1	0.702006	0.635689	0.516734	0.625337	0.512884	-0.32	-0.24	-0.12	-0.22	NA
NM_001195	PIF1	PIF1 5'-to-3' DNA helicase homolog (S. cerevisiae) (PIF1), mRNA [NM_025049]	hsa-miR-345	-1	-0.38229	-1.11018	-0.92049	-1.73998	-1.16347	NA	1.31	0.54	1.41	NA
NM_001012271	PLEK2	pleckstrin 2 (PLEK2), mRNA [NM_016445]	hsa-miR-196a	-1	0.618767	1.38326	0.872466	0.580406	0.780243	-0.34	-1.26	-0.63	NA	NA
NM_000713	PLEK2	pleckstrin 2 (PLEK2), mRNA [NM_016445]	hsa-miR-34b*	-1	0.618767	1.38326	0.872466	0.580406	0.780243	NA	1.07	1.75	1.88	NA
NM_017637	PLEKHG3	pleckstrin homology domain containing, family G (with RhoGef domain) member 3 (PLEKHG3), mRNA [NM_015549]	hsa-miR-877*	-1	-0.386983	-0.817779	-0.412793	-0.713238	-0.307134	NA	1.05	0.16	0.96	NA
NM_001211	PLK2	polo-like kinase 2 (Drosophila) (PLK2), mRNA [NM_006622]	hsa-miR-100	-1	1.3767	1.33772	1.30088	1.94932	1.4837	NA	-0.47	-0.15	-0.68	NA
NM_001010897	PLK3	polo-like kinase 3 (Drosophila) (PLK3), mRNA [NM_004073]	hsa-miR-345	-1	1.18839	0.834753	1.00415	0.501185	1.02811	NA	1.31	0.54	1.41	NA
NM_052865	PLXNA2	plexin A2 (PLXNA2), mRNA [NM_025179]	hsa-miR-345	-1	0.605342	1.11436	1.54859	1.04041	1.23975	NA	1.31	0.54	1.41	NA
NM_015931	PPM1D	protein phosphatase 1D magnesium-dependent, delta isoform (PPM1D), mRNA [NM_003620]	hsa-miR-371-5p	-1	0.57303	0.307888	0.687846	0.643883	0.682245	0.42	0.67	0.24	NA	NA
NM_016647	PPM1D	protein phosphatase 1D magnesium-dependent, delta isoform (PPM1D), mRNA [NM_003620]	hsa-miR-630	-1	0.57303	0.307888	0.687846	0.643883	0.682245	1.26	1.35	0.61	0.95	0.88
NM_016647	PPM1D	protein phosphatase 1D magnesium-dependent, delta isoform (PPM1D), mRNA [NM_003620]	hsa-miR-877*	-1	0.57303	0.307888	0.687846	0.643883	0.682245	NA	1.05	0.16	0.96	NA
NM_033212	PPP1R9A	protein phosphatase 1, regulatory (inhibitor) subunit 9A (PPP1R9A), mRNA [NM_017650]	hsa-miR-100	-1	-0.413478	-2.00025	-2.34819	-1.95129	-3.10792	NA	-0.47	-0.15	-0.68	NA
NM_144718	PRF1	perforin 1 (pore forming protein) (PRF1), transcript variant 1, mRNA [NM_005041]	hsa-miR-345	-1	-0.371554	-1.64614	-1.20084	-2.37365	-1.69146	NA	1.31	0.54	1.41	NA
NM_144718	PRF1	perforin 1 (pore forming protein) (PRF1), transcript variant 1, mRNA [NM_005041]	hsa-miR-923	-1	-0.371554	-1.64614	-1.20084	-2.37365	-1.69146	0	0.93	0.5	1.91	1.11
NM_006273	PRKCB1	protein kinase C, beta 1 (PRKCB1), transcript variant 2, mRNA [NM_002738]	hsa-miR-34b*	-1	-0.389268	-0.50011	-0.545704	-0.598584	-0.177929	NA	1.07	1.75	1.88	NA
NM_001759	PRKCE	protein kinase C, epsilon (PRKCE), mRNA [NM_005400]	hsa-miR-638	-1	-0.310826	-0.634741	-0.541322	-0.625222	-0.377519	0.15	0.85	0.65	0.75	0.44
NM_016382	PRKCE	protein kinase C, epsilon (PRKCE), mRNA [NM_005400]	hsa-miR-877*	-1	-0.310826	-0.634741	-0.541322	-0.625222	-0.377519	NA	1.05	0.16	0.96	NA
NM_031942	PRKD1	protein kinase D1 (PRKD1), mRNA [NM_002742]	hsa-miR-630	-1	-0.571593	-0.955209	NA	-0.510661	-0.342101	1.26	1.35	0.61	0.95	0.88
NM_000389	PSMB9	proteasome (prosome, macropain) subunit, beta type, 9 (large multifunctional peptidase 2) (PSMB9), transcript variant 1, mRNA [NM_002800]	hsa-miR-574-5p	-1	-0.427416	-0.51607	-0.16406	-0.439567	-0.597147	1.2	1.35	0.19	1.23	1.43
NM_000076	PTGDS	prostaglandin D2 synthase 21kDa (brain) (PTGDS), mRNA [NM_000954]	hsa-miR-765	-1	-0.739372	-1.67542	-0.701854	-1.64758	-1.19108	0.45	0.9	0.42	0.77	NA
NM_018404	PTGFRN	prostaglandin F2 receptor negative regulator (PTGFRN), mRNA [NM_020440]	hsa-miR-181a-2*	-1	0.350816	1.40778	1.40427	1.8216	1.35862	-0.54	-0.93	-0.92	-1.38	-0.75
NM_203339	PTGFRN	prostaglandin F2 receptor negative regulator (PTGFRN), mRNA [NM_020440]	hsa-miR-196a	-1	0.350816	1.40778	1.40427	1.8216	1.35862	-0.34	-1.26	-0.63	NA	NA
NM_203339	PTGFRN	prostaglandin F2 receptor negative regulator (PTGFRN), mRNA [NM_020440]	hsa-miR-335	-1	0.350816	1.40778	1.40427	1.8216	1.35862	0	-0.43	-0.28	-0.54	NA
NM_016651	PTP4A1	protein tyrosine phosphatase type IVA, member 1 (PTP4A1), mRNA [NM_003463]	hsa-miR-371-5p	-1	0.732129	0.595953	0.764447	0.779876	0.536758	0.42	0.67	0.24	NA	NA
NM_016651	PVRIG	poliovirus receptor related immunoglobulin domain containing (PVRIG), mRNA [NM_024070]	hsa-miR-345	-1	-0.230713	-0.852244	-0.793169	-1.17981	-0.536793	NA	1.31	0.54	1.41	NA
NM_024094	PYCR1	pyrroline-5-carboxylate reductase 1 (PYCR1), transcript variant 1, mRNA [NM_006907]	hsa-miR-345	-1	-0.600632	-0.733409	-0.722199	-1.69505	-1.03641	NA	1.31	0.54	1.41	NA
NM_024094	PYCR1	pyrroline-5-carboxylate reductase 1 (PYCR1), transcript variant 1, mRNA [NM_006907]	hsa-miR-923	-1	-0.600632	-0.733409	-0.722199	-1.69505	-1.03641	0	0.93	0.5	1.91	1.11
NM_014314	RAC2	ras-related C3 botulinum toxin substrate 2 (rho family, small GTP binding protein Rac2) (RAC2), mRNA [NM_002872]	hsa-miR-663	-1	-0.200725	-0.47939	-0.32306	-0.473183	-0.575439	0.42	1.18	0.47	0.9	1.6
NM_021120	RAD54L	RAD54-like (S. cerevisiae) (RAD54L), mRNA [NM_003579]	hsa-miR-345	-1	-1.21953	-0.934666	-0.559179	-1.24859	-1.23892	NA	1.31	0.54	1.41	NA
NM_004947	RAX	retina and anterior neural fold homeobox (RAX), mRNA [NM_013435]	hsa-miR-135a*	-1	-0.598348	NA	-0.271803	-1.36341	-1.18123	0.49	1.42	0.21	0.88	0.56
NM_001007271	RAX	retina and anterior neural fold homeobox (RAX), mRNA [NM_013435]	hsa-miR-424*	-1	-0.598348	NA	-0.271803	-1.36341	-1.18123	1.88	2.46	1.65	2.02	NA
NM_130810	RAX	retina and anterior neural fold homeobox (RAX), mRNA [NM_013435]	hsa-miR-765	-1	-0.598348	NA	-0.271803	-1.36341	-1.18123	0.45	0.9	0.42	0.77	NA
NM_013302	RB1	retinoblastoma 1 (including osteosarcoma) (RB1), mRNA [NM_000321]	hsa-miR-877*	-1	0.25962	0.269491	0.372416	0.300535	0.320245	NA	1.05	0.16	0.96	NA
NM_025184	REV3L	REV3-like, catalytic subunit of DNA polymerase zeta (yeast) (REV3L), mRNA [NM_002912]	hsa-miR-345	-1	0.873778	0.602114	0.685952	0.321461	0.728051	NA	1.31	0.54	1.41	NA
NM_025184	RGL1	ral guanine nucleotide dissociation stimulator-like 1 (RGL1), mRNA [NM_015149]	hsa-miR-345	-1	0.21431	0.349576	0.495929	0.310955	0.438473	NA	1.31	0.54	1.41	NA
NM_001008493	RGMA	RGM domain family, member A (RGMA), mRNA [NM_020211]	hsa-miR-30d	-1	0.866438	2.61629	1.53511	1.27214	0.914194	-0.09	-0.31	-0.21	-0.13	-0.1
NM_021572	RGMA	RGM domain family, member A (RGMA), mRNA [NM_020211]	hsa-miR-330-3p	-1	0.866438	2.61629	1.53511	1.27214	0.914194	-0.13	-0.43	-0.37	-0.28	-0.26
NM_021572	RGMA	RGM domain family, member A (RGMA), mRNA [NM_020211]	hsa-miR-34b*	-1	0.866438	2.61629	1.53511	1.27214	0.914194	NA	1.07	1.75	1.88	NA
NM_021572	RGS3	regulator of G-protein signalling 3 (RGS3), transcript variant 4, mRNA [NM_134427]	hsa-miR-371-5p	-1	-0.55123	-0.897258	-0.467563	-1.32962	-0.620302	0.42	0.67	0.24	NA	NA
NM_004442	RPS27L	ribosomal protein S27-like (RPS27L), mRNA [NM_015920]	hsa-miR-345	-1	1.46116	1.52881	1.64004	1.14003	1.43652	NA	1.31	0.54	1.41	NA
NM_004442	RPS6KA2	ribosomal protein S6 kinase, 90kDa, polypeptide 2 (RPS6KA2), transcript variant 1, mRNA [NM_021135]	hsa-miR-196a	-1	0.333688	0.888234	0.341018	0.6281	0.65234	-0.34	-1.26	-0.63	NA	NA
NM_138805	RRS1	RRS1 ribosome biogenesis regulator homolog (S. cerevisiae) (RRS1), mRNA [NM_015169]	hsa-miR-34b*	-1	-0.230943	-0.374055	-0.388337	-0.674827	-0.576485	NA	1.07	1.75	1.88	NA
NM_000135	RSAD2	radical S-adenosyl methionine domain containing 2 (RSAD2), mRNA [NM_080657]	hsa-miR-100	-1	-1.01434	-1.53731	-1.62754	-0.592878	-2.73307	NA	-0.47	-0.15	-0.68	NA
NM_000639	RSAD2	radical S-adenosyl methionine domain containing 2 (RSAD2), mRNA [NM_080657]	hsa-miR-513a-5p	-1	-1.01434	-1.53731	-1.62754	-0.592878	-2.73307	0.57	0.79	0.97	0.5	1.69
NM_001004019	RTP4	receptor (chemosensory) transporter protein 4 (RTP4), mRNA [NM_022147]	hsa-miR-345	-1	-0.282426	-0.883397	-0.343552	-1.07493	-0.928387	NA	1.31	0.54	1.41	NA
NM_001004019	RTP4	receptor (chemosensory) transporter protein 4 (RTP4), mRNA [NM_022147]	hsa-miR-923	-1	-0.282426	-0.883397	-0.343552	-1.07493	-0.928387	0	0.93	0.5	1.91	1.11
NM_201555	SAMD9	sterile alpha motif domain containing 9 (SAMD9), mRNA [NM_017654]	hsa-miR-18b	-1	-0.22119	-0.831865	-0.398407	-0.96596	-0.746438	-0.61	-0.26	-0.34	-0.21	-0.3
NM_017842	SAMD9	sterile alpha motif domain containing 9 (SAMD9), mRNA [NM_017654]	hsa-miR-345	-1	-0.22119	-0.831865	-0.398407	-0.96596	-0.746438	NA	1.31	0.54	1.41	NA
NM_173815	SAMD9L	sterile alpha motif domain containing 9-like (SAMD9L), mRNA [NM_152703]	hsa-miR-1225-5p	-1	-0.550971	-0.989253	-0.279511	-0.687683	-0.937946	0.38	0.93	0.34	0.54	0.59
NM_173815	SAMD9L	sterile alpha motif domain containing 9-like (SAMD9L), mRNA [NM_152703]	hsa-miR-424*	-1	-0.550971	-0.989253	-0.279511	-0.687683	-0.937946	1.88	2.46	1.65	2.02	NA
NM_004475	SAMD9L	sterile alpha motif domain containing 9-like (SAMD9L), mRNA [NM_152703]	hsa-miR-494	-1	-0.550971	-0.989253	-0.279511	-0.687683	-0.937946	0.54	1.73	0.11	0.94	1.18
NM_004475	SAMD9L	sterile alpha motif domain containing 9-like (SAMD9L), mRNA [NM_152703]	hsa-miR-765	-1	-0.550971	-0.989253	-0.279511	-0.687683	-0.937946	0.45	0.9	0.42	0.77	NA
NM_004475	SAMD9L	sterile alpha motif domain containing 9-like (SAMD9L), mRNA [NM_152703]	hsa-miR-877*	-1	-0.550971	-0.989253	-0.279511	-0.687683	-0.937946	NA	1.05	0.16	0.96	NA
NM_052941	SGCE	sarcoglycan, epsilon (SGCE), mRNA [NM_003919]	hsa-miR-200b	-1	-0.349621	-0.49382	-1.38319	-1.35684	-0.722727	-0.32	-0.24	-0.12	-0.22	NA
NM_005263	SGOL1	shugoshin-like 1 (S. pombe) (SGOL1), transcript variant A2, mRNA [NM_001012410]	hsa-miR-873	-1	-1.64025	-0.986239	-0.870009	-0.920346	NA	-0.6	-0.65	NA	-0.74	-0.28
NM_006877	SH2D1B	SH2 domain containing 1B (SH2D1B), mRNA [NM_053282]	hsa-miR-34b*	-1	-0.786745	-2.47529	-3.26074	-4.11312	-1.94639	NA	1.07	1.75	1.88	NA
NM_000407	SH3BP4	SH3-domain binding protein 4 (SH3BP4), mRNA [NM_014521]	hsa-miR-100	-1	0.514477	1.20125	0.982932	1.60736	0.847013	NA	-0.47	-0.15	-0.68	NA
NM_153837	SH3BP4	SH3-domain binding protein 4 (SH3BP4), mRNA [NM_014521]	hsa-miR-181a-2*	-1	0.514477	1.20125	0.982932	1.60736	0.847013	-0.54	-0.93	-0.92	-1.38	-0.75
NM_005300	SH3BP4	SH3-domain binding protein 4 (SH3BP4), mRNA [NM_014521]	hsa-miR-196a	-1	0.514477	1.20125	0.982932	1.60736	0.847013	-0.34	-1.26	-0.63	NA	NA
NM_000178	SH3BP4	SH3-domain binding protein 4 (SH3BP4), mRNA [NM_014521]	hsa-miR-335	-1	0.514477	1.20125	0.982932	1.60736	0.847013	0	-0.43	-0.28	-0.54	NA
NM_018194	SHD	Src homology 2 domain containing transforming protein D (SHD), mRNA [NM_020209]	hsa-miR-371-5p	-1	-0.595359	-0.816733	-0.403531	-0.90155	-0.367898	0.42	0.67	0.24	NA	NA
NM_003511	SKIL	SKI-like oncogene (SKIL), mRNA [NM_005414]	hsa-miR-363	-1	0.227652	0.604315	0.402968	0.5752	0.461242	-0.17	-0.67	-0.34	-0.45	-0.42
NM_139211	SLC16A6	solute carrier family 16, member 6 (monocarboxylic acid transporter 7) (SLC16A6), mRNA [NM_004694]	hsa-miR-151-3p	-1	0.42969	0.897734	0.61776	0.817187	0.586067	0.03	-0.45	-0.43	-0.44	-0.38
NM_152739	SLC16A6	solute carrier family 16, member 6 (monocarboxylic acid transporter 7) (SLC16A6), mRNA [NM_004694]	hsa-miR-196a	-1	0.42969	0.897734	0.61776	0.817187	0.586067	-0.34	-1.26	-0.63	NA	NA
NM_152739	SLC16A6	solute carrier family 16, member 6 (monocarboxylic acid transporter 7) (SLC16A6), mRNA [NM_004694]	hsa-miR-505*	-1	0.42969	0.897734	0.61776	0.817187	0.586067	-0.07	-0.69	-0.55	-0.56	-0.32
NM_032855	SLC25A23	solute carrier family 25 (mitochondrial carrier; phosphate carrier), member 23 (SLC25A23), mRNA [NM_024103]	hsa-miR-877*	-1	-0.394913	-0.436623	-0.409405	-0.430293	-0.317106	NA	1.05	0.16	0.96	NA
NM_003855	SLC2A5	solute carrier family 2 (facilitated glucose/fructose transporter), member 5 (SLC2A5), mRNA [NM_003039]	hsa-miR-34b*	-1	-0.399523	-0.590643	-0.928072	-1.04195	-0.950984	NA	1.07	1.75	1.88	NA
NM_003855	SLC35F2	solute carrier family 35, member F2 (SLC35F2), mRNA [NM_017515]	hsa-miR-100	-1	-0.354279	-0.55942	-0.562197	-0.36178	-0.35391	NA	-0.47	-0.15	-0.68	NA
NM_015693	SLC37A2	solute carrier family 37 (glycerol-3-phosphate transporter), member 2 (SLC37A2), mRNA [NM_198277]	hsa-miR-196a	-1	0.202885	1.03332	0.688092	0.720466	1.03098	-0.34	-1.26	-0.63	NA	NA
NM_005544	SLC39A14	solute carrier family 39 (zinc transporter), member 14 (SLC39A14), mRNA [NM_015359]	hsa-miR-345	-1	-0.222428	-0.579734	-0.461506	-0.923642	-0.969036	NA	1.31	0.54	1.41	NA
NM_152688	SLC4A4	solute carrier family 4, sodium bicarbonate cotransporter, member 4 (SLC4A4), mRNA [NM_003759]	hsa-miR-18b	-1	-0.859845	-1.48718	NA	-2.43765	-1.16451	-0.61	-0.26	-0.34	-0.21	-0.3
NM_152688	SLC4A4	solute carrier family 4, sodium bicarbonate cotransporter, member 4 (SLC4A4), mRNA [NM_003759]	hsa-miR-200b	-1	-0.859845	-1.48718	NA	-2.43765	-1.16451	-0.32	-0.24	-0.12	-0.22	NA
NM_014431	SLC7A11	solute carrier family 7, (cationic amino acid transporter, y+ system) member 11 (SLC7A11), mRNA [NM_014331]	hsa-miR-100	-1	0.201768	1.51975	0.981908	2.0208	1.47615	NA	-0.47	-0.15	-0.68	NA
NM_014431	SLC7A11	solute carrier family 7, (cationic amino acid transporter, y+ system) member 11 (SLC7A11), mRNA [NM_014331]	hsa-miR-196a	-1	0.201768	1.51975	0.981908	2.0208	1.47615	-0.34	-1.26	-0.63	NA	NA
NM_020802	SLC7A11	solute carrier family 7, (cationic amino acid transporter, y+ system) member 11 (SLC7A11), mRNA [NM_014331]	hsa-miR-335	-1	0.201768	1.51975	0.981908	2.0208	1.47615	0	-0.43	-0.28	-0.54	NA
NM_014219	SLC7A6	solute carrier family 7 (cationic amino acid transporter, y+ system), member 6 (SLC7A6), transcript variant 1, mRNA [NM_003983]	hsa-miR-100	-1	1.21702	0.901621	0.4914	2.03648	1.34008	NA	-0.47	-0.15	-0.68	NA
NM_012312	SLC7A8	solute carrier family 7 (cationic amino acid transporter, y+ system), member 8 (SLC7A8), transcript variant 2, mRNA [NM_182728]	hsa-miR-873	-1	0.944737	1.44407	0.841654	1.49035	0.651773	-0.6	-0.65	NA	-0.74	-0.28
NM_012314	SLCO4C1	solute carrier organic anion transporter family, member 4C1 (SLCO4C1), mRNA [NM_180991]	hsa-miR-18b	-1	-0.8443	-1.48823	-1.19435	-1.89352	-1.38104	-0.61	-0.26	-0.34	-0.21	-0.3
NM_002262	SLCO4C1	solute carrier organic anion transporter family, member 4C1 (SLCO4C1), mRNA [NM_180991]	hsa-miR-345	-1	-0.8443	-1.48823	-1.19435	-1.89352	-1.38104	NA	1.31	0.54	1.41	NA
NM_005573	SMOX	spermine oxidase (SMOX), transcript variant 1, mRNA [NM_175839]	hsa-miR-196a	-1	0.672693	1.5469	0.684789	1.52761	1.68723	-0.34	-1.26	-0.63	NA	NA
NM_002358	SOCS2	suppressor of cytokine signaling 2 (SOCS2), mRNA [NM_003877]	hsa-miR-877*	-1	-0.855975	-1.42073	-0.465374	-0.529537	-0.740947	NA	1.05	0.16	0.96	NA
NM_003684	SPIB	Spi-B transcription factor (Spi-1/PU.1 related) (SPIB), mRNA [NM_003121]	hsa-miR-200b	-1	-0.357948	-0.858355	-1.60816	-1.0706	-0.508308	-0.32	-0.24	-0.12	-0.22	NA
NM_003684	SPN	sialophorin (leukosialin, CD43) (SPN), transcript variant 1, mRNA [NM_001030288]	hsa-miR-100	-1	-0.351707	-0.510718	-0.641991	-0.218996	-0.486225	NA	-0.47	-0.15	-0.68	NA
NM_015166	SPON2	spondin 2, extracellular matrix protein (SPON2), mRNA [NM_012445]	hsa-miR-200b	-1	-1.02167	-1.64362	-2.13151	-1.96394	-1.8167	-0.32	-0.24	-0.12	-0.22	NA
NM_015166	ST14	suppression of tumorigenicity 14 (colon carcinoma) (ST14), mRNA [NM_021978]	hsa-miR-196a	-1	0.460448	0.827749	0.735181	0.513711	1.07208	-0.34	-1.26	-0.63	NA	NA
NM_002462	ST14	suppression of tumorigenicity 14 (colon carcinoma) (ST14), mRNA [NM_021978]	hsa-miR-34b*	-1	0.460448	0.827749	0.735181	0.513711	1.07208	NA	1.07	1.75	1.88	NA
NM_005375	STEAP4	STEAP family member 4 (STEAP4), mRNA [NM_024636]	hsa-miR-877*	-1	-2.02429	-2.01442	-0.42031	-1.23281	-0.775333	NA	1.05	0.16	0.96	NA
NM_002467	TANC1	tetratricopeptide repeat, ankyrin repeat and coiled-coil containing 1 (TANC1), mRNA [NM_033394]	hsa-miR-34b*	-1	1.61977	1.65947	1.54519	1.00953	0.813355	NA	1.07	1.75	1.88	NA
NM_024865	TARP	TCR gamma alternate reading frame protein (TARP), nuclear gene encoding mitochondrial protein, transcript variant 1, mRNA [NM_001003799]	hsa-miR-34b*	-1	-0.264035	-0.745852	-0.794768	-1.26655	-1.01258	NA	1.07	1.75	1.88	NA
NM_144573	TBX21	T-box 21 (TBX21), mRNA [NM_013351]	hsa-miR-18b	-1	-0.587554	-1.50563	-1.19964	-2.99463	-1.27526	-0.61	-0.26	-0.34	-0.21	-0.3
NM_144573	TBX21	T-box 21 (TBX21), mRNA [NM_013351]	hsa-miR-345	-1	-0.587554	-1.50563	-1.19964	-2.99463	-1.27526	NA	1.31	0.54	1.41	NA
NM_007184	TGFBI	transforming growth factor, beta-induced, 68kDa (TGFBI), mRNA [NM_000358]	hsa-miR-100	-1	0.196947	0.956169	0.585979	1.11094	0.982626	NA	-0.47	-0.15	-0.68	NA
NM_005601	TGFBI	transforming growth factor, beta-induced, 68kDa (TGFBI), mRNA [NM_000358]	hsa-miR-196a	-1	0.196947	0.956169	0.585979	1.11094	0.982626	-0.34	-1.26	-0.63	NA	NA
NM_006056	TGFBI	transforming growth factor, beta-induced, 68kDa (TGFBI), mRNA [NM_000358]	hsa-miR-221*	-1	0.196947	0.956169	0.585979	1.11094	0.982626	-0.09	-0.31	-0.29	-0.52	-0.43
NM_003873	TGFBI	transforming growth factor, beta-induced, 68kDa (TGFBI), mRNA [NM_000358]	hsa-miR-29b-1*	-1	0.196947	0.956169	0.585979	1.11094	0.982626	-0.02	-0.66	-0.3	-0.71	-0.7
NM_002609	THBS1	thrombospondin 1 (THBS1), mRNA [NM_003246]	hsa-miR-200b	-1	2.5659	1.60762	0.973179	1.16653	1.42523	-0.32	-0.24	-0.12	-0.22	NA
NM_002612	TK1	thymidine kinase 1, soluble (TK1), mRNA [NM_003258]	hsa-miR-345	-1	-0.916471	-0.530978	-0.396283	-1.28866	-0.609478	NA	1.31	0.54	1.41	NA
NM_032512	TLE1	transducin-like enhancer of split 1 (E(sp1) homolog, Drosophila) (TLE1), mRNA [NM_005077]	hsa-miR-877*	-1	-0.264555	-0.986182	-0.637178	-0.934466	-0.501411	NA	1.05	0.16	0.96	NA
NM_021129	TMEM139	transmembrane protein 139 (TMEM139), mRNA [NM_153345]	hsa-miR-101*	-1	-0.893984	NA	-0.805045	-0.865619	-1.41249	-0.18	-0.48	-0.36	-0.26	NA
NM_021129	TMEM139	transmembrane protein 139 (TMEM139), mRNA [NM_153345]	hsa-miR-30e*	-1	-0.893984	NA	-0.805045	-0.865619	-1.41249	-0.16	-0.3	-0.2	-0.17	-0.12
NM_003620	TMEM139	transmembrane protein 139 (TMEM139), mRNA [NM_153345]	hsa-miR-873	-1	-0.893984	NA	-0.805045	-0.865619	-1.41249	-0.6	-0.65	NA	-0.74	-0.28
NM_002738	TMEM156	transmembrane protein 156 (TMEM156), mRNA [NM_024943]	hsa-miR-188-5p	-1	-0.398571	-0.993022	-0.635299	-0.504843	-0.882272	0.36	1.18	0.64	0.6	0.69
NM_005400	TMEM156	transmembrane protein 156 (TMEM156), mRNA [NM_024943]	hsa-miR-483-5p	-1	-0.398571	-0.993022	-0.635299	-0.504843	-0.882272	0.73	2.04	1.25	1.07	1.48
NM_005400	TMEM156	transmembrane protein 156 (TMEM156), mRNA [NM_024943]	hsa-miR-513b	-1	-0.398571	-0.993022	-0.635299	-0.504843	-0.882272	0.47	2.67	0.74	0.71	0.98
NM_020440	TMEM68	transmembrane protein 68 (TMEM68), mRNA [NM_152417]	hsa-miR-100	-1	0.202263	0.492785	0.425475	0.4971	0.343279	NA	-0.47	-0.15	-0.68	NA
NM_003463	TMEM68	transmembrane protein 68 (TMEM68), mRNA [NM_152417]	hsa-miR-196a	-1	0.202263	0.492785	0.425475	0.4971	0.343279	-0.34	-1.26	-0.63	NA	NA
NM_002872	TMEM68	transmembrane protein 68 (TMEM68), mRNA [NM_152417]	hsa-miR-335	-1	0.202263	0.492785	0.425475	0.4971	0.343279	0	-0.43	-0.28	-0.54	NA
NM_013435	TNFRSF10B	tumor necrosis factor receptor superfamily, member 10b (TNFRSF10B), transcript variant 1, mRNA [NM_003842]	hsa-miR-135a*	-1	1.40829	1.23066	1.55871	1.35742	1.36516	0.49	1.42	0.21	0.88	0.56
NM_015149	TNFRSF10B	tumor necrosis factor receptor superfamily, member 10b (TNFRSF10B), transcript variant 1, mRNA [NM_003842]	hsa-miR-371-5p	-1	1.40829	1.23066	1.55871	1.35742	1.36516	0.42	0.67	0.24	NA	NA
NM_198232	TNFRSF10B	tumor necrosis factor receptor superfamily, member 10b (TNFRSF10B), transcript variant 1, mRNA [NM_003842]	hsa-miR-765	-1	1.40829	1.23066	1.55871	1.35742	1.36516	0.45	0.9	0.42	0.77	NA
NM_021135	TNFRSF10B	tumor necrosis factor receptor superfamily, member 10b (TNFRSF10B), transcript variant 1, mRNA [NM_003842]	hsa-miR-877*	-1	1.40829	1.23066	1.55871	1.35742	1.36516	NA	1.05	0.16	0.96	NA
NM_017654	TNFRSF10D	tumor necrosis factor receptor superfamily, member 10d, decoy with truncated death domain (TNFRSF10D), mRNA [NM_003840]	hsa-miR-100	-1	1.19016	1.60855	0.417096	1.70772	1.20908	NA	-0.47	-0.15	-0.68	NA
NM_014575	TNFRSF10D	tumor necrosis factor receptor superfamily, member 10d, decoy with truncated death domain (TNFRSF10D), mRNA [NM_003840]	hsa-miR-99a	-1	1.19016	1.60855	0.417096	1.70772	1.20908	-0.37	-0.99	-0.21	-1.06	-0.69
NM_005414	TNFSF4	tumor necrosis factor (ligand) superfamily, member 4 (tax-transcriptionally activated glycoprotein 1, 34kDa) (TNFSF4), mRNA [NM_003326]	hsa-miR-135a*	-1	3.19023	2.72542	3.71714	2.83054	2.84863	0.49	1.42	0.21	0.88	0.56
NM_004694	TNFSF4	tumor necrosis factor (ligand) superfamily, member 4 (tax-transcriptionally activated glycoprotein 1, 34kDa) (TNFSF4), mRNA [NM_003326]	hsa-miR-371-5p	-1	3.19023	2.72542	3.71714	2.83054	2.84863	0.42	0.67	0.24	NA	NA
NM_004694	TNFSF4	tumor necrosis factor (ligand) superfamily, member 4 (tax-transcriptionally activated glycoprotein 1, 34kDa) (TNFSF4), mRNA [NM_003326]	hsa-miR-424*	-1	3.19023	2.72542	3.71714	2.83054	2.84863	1.88	2.46	1.65	2.02	NA
NM_004694	TNFSF4	tumor necrosis factor (ligand) superfamily, member 4 (tax-transcriptionally activated glycoprotein 1, 34kDa) (TNFSF4), mRNA [NM_003326]	hsa-miR-765	-1	3.19023	2.72542	3.71714	2.83054	2.84863	0.45	0.9	0.42	0.77	NA
NM_024103	TNFSF4	tumor necrosis factor (ligand) superfamily, member 4 (tax-transcriptionally activated glycoprotein 1, 34kDa) (TNFSF4), mRNA [NM_003326]	hsa-miR-877*	-1	3.19023	2.72542	3.71714	2.83054	2.84863	NA	1.05	0.16	0.96	NA
NM_198277	TOX	thymocyte selection-associated high mobility group box (TOX), mRNA [NM_014729]	hsa-miR-34b*	-1	-0.397607	-0.947281	-1.03097	-1.25619	-0.881175	NA	1.07	1.75	1.88	NA
NM_033051	TP53INP1	tumor protein p53 inducible nuclear protein 1 (TP53INP1), mRNA [NM_033285]	hsa-miR-196a	-1	1.02961	1.04354	1.03621	0.220994	0.686346	-0.34	-1.26	-0.63	NA	NA
NM_033051	TP53INP1	tumor protein p53 inducible nuclear protein 1 (TP53INP1), mRNA [NM_033285]	hsa-miR-34b*	-1	1.02961	1.04354	1.03621	0.220994	0.686346	NA	1.07	1.75	1.88	NA
NM_033051	TPD52	tumor protein D52 (TPD52), transcript variant 3, mRNA [NM_005079]	hsa-miR-513c	-1	-0.175372	-0.54346	-0.43106	-0.517232	-0.535975	0.17	2.88	0.62	0.76	0.99
NM_182728	TREML2	triggering receptor expressed on myeloid cells-like 2 (TREML2), mRNA [NM_024807]	hsa-miR-34b*	-1	-0.40298	-0.831818	-1.002	-1.41863	-0.522324	NA	1.07	1.75	1.88	NA
NM_175839	TRIAP1	TP53 regulated inhibitor of apoptosis 1 (TRIAP1), mRNA [NM_016399]	hsa-miR-345	-1	1.3973	1.14434	1.53937	0.932236	1.13738	NA	1.31	0.54	1.41	NA
NM_175839	TRIAP1	TP53 regulated inhibitor of apoptosis 1 (TRIAP1), mRNA [NM_016399]	hsa-miR-371-5p	-1	1.3973	1.14434	1.53937	0.932236	1.13738	0.42	0.67	0.24	NA	NA
NM_031952	TRIM14	tripartite motif-containing 14 (TRIM14), transcript variant 1, mRNA [NM_014788]	hsa-miR-345	-1	-0.432955	-0.454631	-0.306021	-0.746224	-0.360487	NA	1.31	0.54	1.41	NA
NM_001003799	TRIM14	tripartite motif-containing 14 (TRIM14), transcript variant 1, mRNA [NM_014788]	hsa-miR-371-5p	-1	-0.432955	-0.454631	-0.306021	-0.746224	-0.360487	0.42	0.67	0.24	NA	NA
NM_153345	TSPAN2	tetraspanin 2 (TSPAN2), mRNA [NM_005725]	hsa-miR-345	-1	-0.588912	-0.545746	-0.450685	-1.11401	-0.729383	NA	1.31	0.54	1.41	NA
NM_018247	TXNIP	thioredoxin interacting protein (TXNIP), mRNA [NM_006472]	hsa-miR-135a*	-1	-0.337845	-0.473758	-0.251022	-0.43205	-0.356112	0.49	1.42	0.21	0.88	0.56
NM_018247	TXNIP	thioredoxin interacting protein (TXNIP), mRNA [NM_006472]	hsa-miR-371-5p	-1	-0.337845	-0.473758	-0.251022	-0.43205	-0.356112	0.42	0.67	0.24	NA	NA
NM_152417	TXNIP	thioredoxin interacting protein (TXNIP), mRNA [NM_006472]	hsa-miR-424*	-1	-0.337845	-0.473758	-0.251022	-0.43205	-0.356112	1.88	2.46	1.65	2.02	NA
NM_152417	TXNIP	thioredoxin interacting protein (TXNIP), mRNA [NM_006472]	hsa-miR-765	-1	-0.337845	-0.473758	-0.251022	-0.43205	-0.356112	0.45	0.9	0.42	0.77	NA
NM_152417	TXNIP	thioredoxin interacting protein (TXNIP), mRNA [NM_006472]	hsa-miR-877*	-1	-0.337845	-0.473758	-0.251022	-0.43205	-0.356112	NA	1.05	0.16	0.96	NA
NM_003840	UBD	ubiquitin D (UBD), mRNA [NM_006398]	hsa-miR-135a*	-1	-0.918757	-1.78542	-0.394816	-1.25525	-1.18587	0.49	1.42	0.21	0.88	0.56
NM_003840	UBD	ubiquitin D (UBD), mRNA [NM_006398]	hsa-miR-424*	-1	-0.918757	-1.78542	-0.394816	-1.25525	-1.18587	1.88	2.46	1.65	2.02	NA
NM_003840	UBD	ubiquitin D (UBD), mRNA [NM_006398]	hsa-miR-765	-1	-0.918757	-1.78542	-0.394816	-1.25525	-1.18587	0.45	0.9	0.42	0.77	NA
NM_003840	UBXD3	UBX domain containing 3 (UBXD3), mRNA [NM_152376]	hsa-miR-345	-1	-0.646915	-1.02295	-0.876931	-1.02584	-0.476449	NA	1.31	0.54	1.41	NA
NM_003326	UHRF1	ubiquitin-like, containing PHD and RING finger domains, 1 (UHRF1), transcript variant 2, mRNA [NM_013282]	hsa-miR-345	-1	-1.42941	-0.666075	-0.480702	-1.1057	-1.63599	NA	1.31	0.54	1.41	NA
NM_005079	ULBP2	UL16 binding protein 2 (ULBP2), mRNA [NM_025217]	hsa-miR-151-3p	-1	-2.16566	-0.472042	-1.85906	-0.827426	NA	0.03	-0.45	-0.43	-0.44	-0.38
NM_005079	ULBP2	UL16 binding protein 2 (ULBP2), mRNA [NM_025217]	hsa-miR-196a	-1	-2.16566	-0.472042	-1.85906	-0.827426	NA	-0.34	-1.26	-0.63	NA	NA
NM_024807	ULBP2	UL16 binding protein 2 (ULBP2), mRNA [NM_025217]	hsa-miR-196b	-1	-2.16566	-0.472042	-1.85906	-0.827426	NA	-0.12	-1.07	-0.24	-0.51	-0.32
NM_024807	ULBP2	UL16 binding protein 2 (ULBP2), mRNA [NM_025217]	hsa-miR-363	-1	-2.16566	-0.472042	-1.85906	-0.827426	NA	-0.17	-0.67	-0.34	-0.45	-0.42
NM_016399	ULBP2	UL16 binding protein 2 (ULBP2), mRNA [NM_025217]	hsa-miR-505*	-1	-2.16566	-0.472042	-1.85906	-0.827426	NA	-0.07	-0.69	-0.55	-0.56	-0.32
NM_013282	UNC45B	unc-45 homolog B (C. elegans) (UNC45B), transcript variant 1, mRNA [NM_173167]	hsa-miR-345	-1	-0.594718	-1.19489	-0.469138	-2.25513	-1.80824	NA	1.31	0.54	1.41	NA
NM_013282	UNC45B	unc-45 homolog B (C. elegans) (UNC45B), transcript variant 1, mRNA [NM_173167]	hsa-miR-371-5p	-1	-0.594718	-1.19489	-0.469138	-2.25513	-1.80824	0.42	0.67	0.24	NA	NA
NM_017414	VENTX	VENT homeobox homolog (Xenopus laevis) (VENTX), mRNA [NM_014468]	hsa-miR-196a	-1	0.893131	1.46273	1.2062	0.527502	1.48308	-0.34	-1.26	-0.63	NA	NA
NM_017414	VENTX	VENT homeobox homolog (Xenopus laevis) (VENTX), mRNA [NM_014468]	hsa-miR-34b*	-1	0.893131	1.46273	1.2062	0.527502	1.48308	NA	1.07	1.75	1.88	NA
NM_003382	VIPR2	vasoactive intestinal peptide receptor 2 (VIPR2), mRNA [NM_003382]	hsa-miR-345	-1	-0.729169	-1.53273	-1.07876	-2.25632	-0.636163	NA	1.31	0.54	1.41	NA
NM_004628	VSIG9	V-set and immunoglobulin domain containing 9 (VSIG9), mRNA [NM_173799]	hsa-miR-345	-1	-0.564174	-0.951806	-0.861809	-1.54629	-1.25556	NA	1.31	0.54	1.41	NA
NM_030776	VSIG9	V-set and immunoglobulin domain containing 9 (VSIG9), mRNA [NM_173799]	hsa-miR-923	-1	-0.564174	-0.951806	-0.861809	-1.54629	-1.25556	0	0.93	0.5	1.91	1.11
NM_020863	VWCE	von Willebrand factor C and EGF domains (VWCE), mRNA [NM_152718]	hsa-miR-877*	-1	3.28114	3.69317	4.50567	4.01287	3.93726	NA	1.05	0.16	0.96	NA
NM_024645	XCL2	chemokine (C motif) ligand 2 (XCL2), mRNA [NM_003175]	hsa-miR-34b*	-1	-1.16321	-1.86512	-1.95796	-3.08323	-1.63557	NA	1.07	1.75	1.88	NA
NM_024645	XPC	xeroderma pigmentosum, complementation group C (XPC), mRNA [NM_004628]	hsa-miR-877*	-1	1.44148	1.0167	1.23292	1.11218	1.38486	NA	1.05	0.16	0.96	NA
NM_015655	ZBP1	Z-DNA binding protein 1 (ZBP1), mRNA [NM_030776]	hsa-miR-18b	-1	-0.0724038	-1.59713	-1.06497	-1.65295	-1.3624	-0.61	-0.26	-0.34	-0.21	-0.3
NM_015655	ZBP1	Z-DNA binding protein 1 (ZBP1), mRNA [NM_030776]	hsa-miR-345	-1	-0.0724038	-1.59713	-1.06497	-1.65295	-1.3624	NA	1.31	0.54	1.41	NA
NM_001033723	ZFAT1	ZFAT zinc finger 1 (ZFAT1), transcript variant ZFAT-1, mRNA [NM_020863]	hsa-miR-345	-1	-0.427847	-0.463349	-0.212237	-0.631155	-0.442958	NA	1.31	0.54	1.41	NA
NM_001033723	ZMAT3	zinc finger, matrin type 3 (ZMAT3), transcript variant 1, mRNA [NM_022470]	hsa-miR-371-5p	-1	2.10357	1.73804	2.29494	3.06675	1.7734	0.42	0.67	0.24	NA	NA
NM_001876	ZMAT4	zinc finger, matrin type 4 (ZMAT4), mRNA [NM_024645]	hsa-miR-34b*	-1	-0.995806	-1.28941	-2.39403	-3.14564	NA	NA	1.07	1.75	1.88	NA
NM_003684	ZNF337	zinc finger protein 337 (ZNF337), mRNA [NM_015655]	hsa-miR-877*	-1	0.944987	0.439096	0.711599	0.460129	0.827325	NA	1.05	0.16	0.96	NA
NM_014521	ZNF485	zinc finger protein 485 (ZNF485), mRNA [NM_145312]	hsa-miR-371-5p	-1	-0.358387	-0.383446	-0.251583	-0.24613	-0.362743	0.42	0.67	0.24	NA	NA
NM_033051	ZNF704	zinc finger protein 704 (ZNF704), mRNA [NM_001033723]	hsa-miR-100	-1	2.35454	1.08369	0.749162	1.57316	NA	NA	-0.47	-0.15	-0.68	NA
NM_021814	C10orf25	chromosome 10 open reading frame 25 (C10orf25), mRNA [NM_001039380]	hsa-miR-19b	-0.925	-0.316754	-0.678132	-0.512157	-0.424721	-0.418685	-0.43	-0.1	-0.19	-0.29	-0.43
NM_030657	CMBL	carboxymethylenebutenolidase homolog (Pseudomonas) (CMBL), mRNA [NM_138809]	hsa-miR-19b	-0.925	3.45502	2.44516	2.7181	3.2195	3.57724	-0.43	-0.1	-0.19	-0.29	-0.43
NM_013435	E2F5	E2F transcription factor 5, p130-binding (E2F5), mRNA [NM_001951]	hsa-miR-19b	-0.925	-0.353618	-1.46107	-1.32452	-0.949653	-0.671844	-0.43	-0.1	-0.19	-0.29	-0.43
NM_003842	FLJ20489	hypothetical protein FLJ20489 (FLJ20489), mRNA [NM_017842]	hsa-miR-10a	-0.925	0.209732	0.707691	0.45286	0.768533	0.493481	-0.03	-0.82	-0.42	-1	-0.42
NM_003842	FLJ20489	hypothetical protein FLJ20489 (FLJ20489), mRNA [NM_017842]	hsa-miR-95	-0.925	0.209732	0.707691	0.45286	0.768533	0.493481	-0.12	-0.63	-0.12	-0.67	-0.49
NM_024807	FLJ37464	hypothetical protein FLJ37464 (FLJ37464), mRNA [NM_173815]	hsa-miR-95	-0.925	0.228679	0.617057	0.517889	0.790693	0.594039	-0.12	-0.63	-0.12	-0.67	-0.49
NM_014314	HIST2H2BE	histone cluster 2, H2be (HIST2H2BE), mRNA [NM_003528]	hsa-miR-10a	-0.925	0.553726	0.691031	0.648881	0.693404	0.558802	-0.03	-0.82	-0.42	-1	-0.42
NM_013302	HRH4	histamine receptor H4 (HRH4), mRNA [NM_021624]	hsa-miR-210	-0.925	-0.606678	-0.447005	-0.728653	-0.463818	-0.515644	-0.25	-0.43	-0.13	-0.28	-0.28
NM_006877	IGJ	immunoglobulin J polypeptide, linker protein for immunoglobulin alpha and mu polypeptides (IGJ), mRNA [NM_144646]	hsa-miR-19b	-0.925	-0.577168	-1.66446	-1.48338	-1.30057	-1.12026	-0.43	-0.1	-0.19	-0.29	-0.43
NM_014331	MCM10	MCM10 minichromosome maintenance deficient 10 (S. cerevisiae) (MCM10), transcript variant 1, mRNA [NM_182751]	hsa-miR-940	-0.925	-1.6148	-2.29009	-1.00879	-0.898482	-1.34448	0.74	0.74	0.4	0.15	0.55
NM_001003799	MKNK1	MAP kinase interacting serine/threonine kinase 1 (MKNK1), transcript variant 1, mRNA [NM_003684]	hsa-miR-95	-0.925	0.517731	0.688966	0.438561	0.923755	0.61253	-0.12	-0.63	-0.12	-0.67	-0.49
NM_052865	NRP1	neuropilin 1 (NRP1), transcript variant 1, mRNA [NM_003873]	hsa-miR-95	-0.925	0.728296	0.920724	0.563113	1.20811	0.732624	-0.12	-0.63	-0.12	-0.67	-0.49
NM_138809	PTGFRN	prostaglandin F2 receptor negative regulator (PTGFRN), mRNA [NM_020440]	hsa-miR-10a	-0.925	0.350816	1.40778	1.40427	1.8216	1.35862	-0.03	-0.82	-0.42	-1	-0.42
NM_000178	SH3BP4	SH3-domain binding protein 4 (SH3BP4), mRNA [NM_014521]	hsa-miR-10a	-0.925	0.514477	1.20125	0.982932	1.60736	0.847013	-0.03	-0.82	-0.42	-1	-0.42
NM_022767	SLC46A2	thymic stromal co-transporter (TSCOT), mRNA [NM_033051]	hsa-miR-95	-0.925	0.782266	1.54291	0.760454	1.64212	1.46703	-0.12	-0.63	-0.12	-0.67	-0.49
NM_030636	SLC7A11	solute carrier family 7, (cationic amino acid transporter, y+ system) member 11 (SLC7A11), mRNA [NM_014331]	hsa-miR-10a	-0.925	0.201768	1.51975	0.981908	2.0208	1.47615	-0.03	-0.82	-0.42	-1	-0.42
NM_030636	SLC7A11	solute carrier family 7, (cationic amino acid transporter, y+ system) member 11 (SLC7A11), mRNA [NM_014331]	hsa-miR-95	-0.925	0.201768	1.51975	0.981908	2.0208	1.47615	-0.12	-0.63	-0.12	-0.67	-0.49
NM_002872	TMEM68	transmembrane protein 68 (TMEM68), mRNA [NM_152417]	hsa-miR-10a	-0.925	0.202263	0.492785	0.425475	0.4971	0.343279	-0.03	-0.82	-0.42	-1	-0.42
NM_000358	TRIP6	thyroid hormone receptor interactor 6 (TRIP6), mRNA [NM_003302]	hsa-miR-10a	-0.925	0.251109	0.885084	0.694549	1.03268	0.579433	-0.03	-0.82	-0.42	-1	-0.42
NM_020661	MARCH3	membrane-associated ring finger (C3HC4) 3 (MARCH3), mRNA [NM_178450]	hsa-miR-513c	-0.9	-0.183165	-0.760664	-0.429173	-0.67049	-0.779777	0.17	2.88	0.62	0.76	0.99
NM_020661	MARCH3	membrane-associated ring finger (C3HC4) 3 (MARCH3), mRNA [NM_178450]	hsa-miR-574-5p	-0.9	-0.183165	-0.760664	-0.429173	-0.67049	-0.779777	1.2	1.35	0.19	1.23	1.43
NM_133265	ACTA2	actin, alpha 2, smooth muscle, aorta (ACTA2), mRNA [NM_001613]	hsa-miR-17	-0.9	1.91237	1.81741	2.13457	2.64419	1.00811	-0.21	-0.24	-0.25	-0.29	-0.08
NM_014010	AMOT	angiomotin (AMOT), mRNA [NM_133265]	hsa-miR-1225-5p	-0.9	-0.740947	-0.996143	-0.358266	-0.843763	-1.34598	0.38	0.93	0.34	0.54	0.59
NM_001001396	AMOT	angiomotin (AMOT), mRNA [NM_133265]	hsa-miR-494	-0.9	-0.740947	-0.996143	-0.358266	-0.843763	-1.34598	0.54	1.73	0.11	0.94	1.18
NM_006045	AMOT	angiomotin (AMOT), mRNA [NM_133265]	hsa-miR-663	-0.9	-0.740947	-0.996143	-0.358266	-0.843763	-1.34598	0.42	1.18	0.47	0.9	1.6
NM_017637	ANKH	ankylosis, progressive homolog (mouse) (ANKH), mRNA [NM_054027]	hsa-miR-181a	-0.9	0.379674	0.435293	0.347197	0.281241	0.207164	-0.26	-0.46	-0.24	-0.08	-0.2
NM_024616	ASCC3	activating signal cointegrator 1 complex subunit 3 (ASCC3), transcript variant 2, mRNA [NM_022091]	hsa-miR-18b	-0.9	2.01001	1.36082	1.7833	0.472425	0.97399	-0.61	-0.26	-0.34	-0.21	-0.3
NM_016647	ASPH	aspartate beta-hydroxylase (ASPH), transcript variant 3, mRNA [NM_032466]	hsa-miR-151-3p	-0.9	0.362206	0.935146	0.723271	0.603149	0.527179	0.03	-0.45	-0.43	-0.44	-0.38
NM_012189	ASPH	aspartate beta-hydroxylase (ASPH), transcript variant 3, mRNA [NM_032466]	hsa-miR-30e*	-0.9	0.362206	0.935146	0.723271	0.603149	0.527179	-0.16	-0.3	-0.2	-0.17	-0.12
NM_012189	ASPM	asp (abnormal spindle) homolog, microcephaly associated (Drosophila) (ASPM), mRNA [NM_018136]	hsa-miR-363	-0.9	-1.33342	-0.992876	-1.32685	-1.19217	-1.02933	-0.17	-0.67	-0.34	-0.45	-0.42
NM_033212	ATP2B4	ATPase, Ca++ transporting, plasma membrane 4 (ATP2B4), transcript variant 1, mRNA [NM_001001396]	hsa-miR-18b	-0.9	-0.165092	-0.801318	-0.742295	-0.827036	-0.546716	-0.61	-0.26	-0.34	-0.21	-0.3
NM_144718	ATP2B4	ATPase, Ca++ transporting, plasma membrane 4 (ATP2B4), transcript variant 1, mRNA [NM_001001396]	hsa-miR-638	-0.9	-0.165092	-0.801318	-0.742295	-0.827036	-0.546716	0.15	0.85	0.65	0.75	0.44
NM_031942	B3GAT1	beta-1,3-glucuronyltransferase 1 (glucuronosyltransferase P) (B3GAT1), transcript variant 1, mRNA [NM_018644]	hsa-miR-513c	-0.9	-0.343148	-1.3834	-1.10579	-0.465038	-1.28769	0.17	2.88	0.62	0.76	0.99
NM_000389	BAG2	BCL2-associated athanogene 2 (BAG2), mRNA [NM_004282]	hsa-miR-574-5p	-0.9	-0.280188	-0.56715	-0.255614	-0.680066	-0.71747	1.2	1.35	0.19	1.23	1.43
NM_001337	BEST1	bestrophin 1 (BEST1), mRNA [NM_004183]	hsa-miR-151-3p	-0.9	0.230641	1.13804	0.826707	1.02034	0.836594	0.03	-0.45	-0.43	-0.44	-0.38
NM_080881	BEST1	bestrophin 1 (BEST1), mRNA [NM_004183]	hsa-miR-505*	-0.9	0.230641	1.13804	0.826707	1.02034	0.836594	-0.07	-0.69	-0.55	-0.56	-0.32
NM_001951	BNC2	basonuclin 2 (BNC2), mRNA [NM_017637]	hsa-miR-923	-0.9	-1.29693	-1.90058	-1.32757	-3.9754	-1.87682	0	0.93	0.5	1.91	1.11
NM_001008493	C10orf25	chromosome 10 open reading frame 25 (C10orf25), mRNA [NM_001039380]	hsa-miR-638	-0.9	-0.316754	-0.678132	-0.512157	-0.424721	-0.418685	0.15	0.85	0.65	0.75	0.44
NM_138805	C15orf42	chromosome 15 open reading frame 42 (C15orf42), mRNA [NM_152259]	hsa-miR-17	-0.9	-1.05347	-0.990355	-0.833997	-0.838911	-1.69119	-0.21	-0.24	-0.25	-0.29	-0.08
NM_017842	C20orf72	chromosome 20 open reading frame 72 (C20orf72), mRNA [NM_052865]	hsa-miR-16-2*	-0.9	0.36488	0.375287	0.243715	0.47128	0.43263	-0.4	-0.59	-0.33	-1.01	-1.31
NM_173815	C20orf72	chromosome 20 open reading frame 72 (C20orf72), mRNA [NM_052865]	hsa-miR-29b-1*	-0.9	0.36488	0.375287	0.243715	0.47128	0.43263	-0.02	-0.66	-0.3	-0.71	-0.7
NM_173815	C20orf72	chromosome 20 open reading frame 72 (C20orf72), mRNA [NM_052865]	hsa-miR-99a	-0.9	0.36488	0.375287	0.243715	0.47128	0.43263	-0.37	-0.99	-0.21	-1.06	-0.69
NM_003506	C5orf13	chromosome 5 open reading frame 13 (C5orf13), mRNA [NM_004772]	hsa-miR-135a*	-0.9	-0.792496	-1.04528	-0.42521	-0.895942	-0.677228	0.49	1.42	0.21	0.88	0.56
NM_003506	C5orf13	chromosome 5 open reading frame 13 (C5orf13), mRNA [NM_004772]	hsa-miR-630	-0.9	-0.792496	-1.04528	-0.42521	-0.895942	-0.677228	1.26	1.35	0.61	0.95	0.88
NM_005257	C8orf55	chromosome 8 open reading frame 55 (C8orf55), mRNA [NM_016647]	hsa-miR-923	-0.9	-0.348608	-0.442235	-0.316353	-0.557782	-0.465824	0	0.93	0.5	1.91	1.11
NM_005263	CABYR	calcium binding tyrosine-(Y)-phosphorylation regulated (fibrousheathin 2) (CABYR), transcript variant 1, mRNA [NM_012189]	hsa-miR-17	-0.9	0.932133	1.08054	1.04414	1.80659	0.922483	-0.21	-0.24	-0.25	-0.29	-0.08
NM_013267	CCDC102A	coiled-coil domain containing 102A (CCDC102A), mRNA [NM_033212]	hsa-miR-923	-0.9	-0.451754	-1.09482	-0.646469	-1.97635	-0.890417	0	0.93	0.5	1.91	1.11
NM_001505	CCL4	chemokine (C-C motif) ligand 4 (CCL4), transcript variant 1, mRNA [NM_002984]	hsa-miR-574-5p	-0.9	-0.68776	-0.766321	-0.242874	-0.901925	-1.47917	1.2	1.35	0.19	1.23	1.43
NM_000519	CCL8	chemokine (C-C motif) ligand 8 (CCL8), mRNA [NM_005623]	hsa-miR-483-5p	-0.9	-0.943033	-2.38294	-1.4634	-0.362879	-2.1326	0.73	2.04	1.25	1.07	1.48
NM_005524	CCL8	chemokine (C-C motif) ligand 8 (CCL8), mRNA [NM_005623]	hsa-miR-513b	-0.9	-0.943033	-2.38294	-1.4634	-0.362879	-2.1326	0.47	2.67	0.74	0.71	0.98
NM_002115	CCND2	cyclin D2 (CCND2), mRNA [NM_001759]	hsa-miR-1225-5p	-0.9	-0.566509	-1.01983	-0.336369	-0.865365	-1.51623	0.38	0.93	0.34	0.54	0.59
NM_012484	CCND2	cyclin D2 (CCND2), mRNA [NM_001759]	hsa-miR-494	-0.9	-0.566509	-1.01983	-0.336369	-0.865365	-1.51623	0.54	1.73	0.11	0.94	1.18
NM_139211	CCND2	cyclin D2 (CCND2), mRNA [NM_001759]	hsa-miR-663	-0.9	-0.566509	-1.01983	-0.336369	-0.865365	-1.51623	0.42	1.18	0.47	0.9	1.6
NM_032756	CCNG1	cyclin G1 (CCNG1), transcript variant 1, mRNA [NM_004060]	hsa-miR-188-5p	-0.9	1.48457	1.20684	1.4617	1.92412	1.41032	0.36	1.18	0.64	0.6	0.69
NM_032303	CD244	CD244 molecule, natural killer cell receptor 2B4 (CD244), mRNA [NM_016382]	hsa-miR-135a*	-0.9	-0.635776	-1.16464	-0.357164	-1.27311	-1.08666	0.49	1.42	0.21	0.88	0.56
NM_032855	CD244	CD244 molecule, natural killer cell receptor 2B4 (CD244), mRNA [NM_016382]	hsa-miR-18b	-0.9	-0.635776	-1.16464	-0.357164	-1.27311	-1.08666	-0.61	-0.26	-0.34	-0.21	-0.3
NM_203434	CD7	CD7 molecule (CD7), mRNA [NM_006137]	hsa-miR-221*	-0.9	-0.768571	-0.722962	-0.970297	-0.162283	-0.509959	-0.09	-0.31	-0.29	-0.52	-0.43
NM_001549	CD7	CD7 molecule (CD7), mRNA [NM_006137]	hsa-miR-29b-1*	-0.9	-0.768571	-0.722962	-0.970297	-0.162283	-0.509959	-0.02	-0.66	-0.3	-0.71	-0.7
NM_144646	CD7	CD7 molecule (CD7), mRNA [NM_006137]	hsa-miR-769-5p	-0.9	-0.768571	-0.722962	-0.970297	-0.162283	-0.509959	-0.21	-0.29	-0.22	-0.58	-0.38
NM_000572	CDC42BPB	CDC42 binding protein kinase beta (DMPK-like) (CDC42BPB), mRNA [NM_006035]	hsa-miR-30d	-0.9	0.148547	0.544134	0.583811	0.492604	0.482172	-0.09	-0.31	-0.21	-0.13	-0.1
NM_014431	CDKN1C	cyclin-dependent kinase inhibitor 1C (p57, Kip2) (CDKN1C), mRNA [NM_000076]	hsa-miR-505*	-0.9	0.813688	1.34209	0.93819	1.42694	0.899152	-0.07	-0.69	-0.55	-0.56	-0.32
NM_002254	CDT1	chromatin licensing and DNA replication factor 1 (CDT1), mRNA [NM_030928]	hsa-miR-18b	-0.9	-0.263367	-0.567763	-0.471197	-0.660919	-0.342009	-0.61	-0.26	-0.34	-0.21	-0.3
NM_002254	CDT1	chromatin licensing and DNA replication factor 1 (CDT1), mRNA [NM_030928]	hsa-miR-638	-0.9	-0.263367	-0.567763	-0.471197	-0.660919	-0.342009	0.15	0.85	0.65	0.75	0.44
NM_006737	CLU	clusterin (CLU), transcript variant 2, mRNA [NM_203339]	hsa-miR-1225-5p	-0.9	-0.522769	-1.17619	-0.641659	-0.934136	-1.05666	0.38	0.93	0.34	0.54	0.59
NM_007328	CLU	clusterin (CLU), transcript variant 2, mRNA [NM_203339]	hsa-miR-188-5p	-0.9	-0.522769	-1.17619	-0.641659	-0.934136	-1.05666	0.36	1.18	0.64	0.6	0.69
NM_002262	CLU	clusterin (CLU), transcript variant 2, mRNA [NM_203339]	hsa-miR-483-5p	-0.9	-0.522769	-1.17619	-0.641659	-0.934136	-1.05666	0.73	2.04	1.25	1.07	1.48
NM_007360	CLU	clusterin (CLU), transcript variant 2, mRNA [NM_203339]	hsa-miR-494	-0.9	-0.522769	-1.17619	-0.641659	-0.934136	-1.05666	0.54	1.73	0.11	0.94	1.18
NM_005779	CLU	clusterin (CLU), transcript variant 2, mRNA [NM_203339]	hsa-miR-513b	-0.9	-0.522769	-1.17619	-0.641659	-0.934136	-1.05666	0.47	2.67	0.74	0.71	0.98
NM_005779	CLU	clusterin (CLU), transcript variant 2, mRNA [NM_203339]	hsa-miR-663	-0.9	-0.522769	-1.17619	-0.641659	-0.934136	-1.05666	0.42	1.18	0.47	0.9	1.6
NM_152570	CMBL	carboxymethylenebutenolidase homolog (Pseudomonas) (CMBL), mRNA [NM_138809]	hsa-miR-34a	-0.9	3.45502	2.44516	2.7181	3.2195	3.57724	1.34	1.91	1.86	1.82	1.67
NM_005577	COL23A1	collagen, type XXIII, alpha 1 (COL23A1), mRNA [NM_173465]	hsa-miR-16-2*	-0.9	0.924973	1.12111	0.824147	1.11172	1.40196	-0.4	-0.59	-0.33	-1.01	-1.31
NM_000428	CPNE5	copine V (CPNE5), mRNA [NM_020939]	hsa-miR-18b	-0.9	-0.262057	-1.52078	-1.35426	-2.10044	-0.92216	-0.61	-0.26	-0.34	-0.21	-0.3
NM_000428	CPNE5	copine V (CPNE5), mRNA [NM_020939]	hsa-miR-638	-0.9	-0.262057	-1.52078	-1.35426	-2.10044	-0.92216	0.15	0.85	0.65	0.75	0.44
NM_153487	CPT1A	carnitine palmitoyltransferase 1A (liver) (CPT1A), nuclear gene encoding mitochondrial protein, transcript variant 1, mRNA [NM_001876]	hsa-miR-17	-0.9	0.556885	0.676233	0.573966	0.699592	0.417914	-0.21	-0.24	-0.25	-0.29	-0.08
NM_181644	CPT1A	carnitine palmitoyltransferase 1A (liver) (CPT1A), nuclear gene encoding mitochondrial protein, transcript variant 1, mRNA [NM_001876]	hsa-miR-181a-2*	-0.9	0.556885	0.676233	0.573966	0.699592	0.417914	-0.54	-0.93	-0.92	-1.38	-0.75
NM_015166	CST7	cystatin F (leukocystatin) (CST7), mRNA [NM_003650]	hsa-miR-18b	-0.9	-0.365253	-1.27876	-1.22344	-1.977	-1.51229	-0.61	-0.26	-0.34	-0.21	-0.3
NM_012334	CTNND2	catenin (cadherin-associated protein), delta 2 (neural plakophilin-related arm-repeat protein) (CTNND2), mRNA [NM_001332]	hsa-miR-181a	-0.9	-0.321655	-0.528234	-1.10335	-1.72039	-1.35809	-0.26	-0.46	-0.24	-0.08	-0.2
NM_005379	CTNND2	catenin (cadherin-associated protein), delta 2 (neural plakophilin-related arm-repeat protein) (CTNND2), mRNA [NM_001332]	hsa-miR-923	-0.9	-0.321655	-0.528234	-1.10335	-1.72039	-1.35809	0	0.93	0.5	1.91	1.11
NM_006056	CTTNBP2NL	CTTNBP2 N-terminal like (CTTNBP2NL), mRNA [NM_018704]	hsa-miR-196b	-0.9	0.396612	1.29445	0.997767	2.2874	1.09855	-0.12	-1.07	-0.24	-0.51	-0.32
NM_003873	CTTNBP2NL	CTTNBP2 N-terminal like (CTTNBP2NL), mRNA [NM_018704]	hsa-miR-29b-1*	-0.9	0.396612	1.29445	0.997767	2.2874	1.09855	-0.02	-0.66	-0.3	-0.71	-0.7
NM_003873	CTTNBP2NL	CTTNBP2 N-terminal like (CTTNBP2NL), mRNA [NM_018704]	hsa-miR-769-5p	-0.9	0.396612	1.29445	0.997767	2.2874	1.09855	-0.21	-0.29	-0.22	-0.58	-0.38
NM_020205	CX3CR1	chemokine (C-X3-C motif) receptor 1 (CX3CR1), mRNA [NM_001337]	hsa-miR-18b	-0.9	-1.10586	-2.63462	-2.30039	-4.25536	-1.94774	-0.61	-0.26	-0.34	-0.21	-0.3
NM_020205	CX3CR1	chemokine (C-X3-C motif) receptor 1 (CX3CR1), mRNA [NM_001337]	hsa-miR-638	-0.9	-1.10586	-2.63462	-2.30039	-4.25536	-1.94774	0.15	0.85	0.65	0.75	0.44
NM_020205	DACT1	dapper, antagonist of beta-catenin, homolog 1 (Xenopus laevis) (DACT1), transcript variant 1, mRNA [NM_016651]	hsa-miR-513c	-0.9	-0.223691	-0.817291	-0.404189	-0.52404	-0.825003	0.17	2.88	0.62	0.76	0.99
NM_020205	DACT1	dapper, antagonist of beta-catenin, homolog 1 (Xenopus laevis) (DACT1), transcript variant 1, mRNA [NM_016651]	hsa-miR-574-5p	-0.9	-0.223691	-0.817291	-0.404189	-0.52404	-0.825003	1.2	1.35	0.19	1.23	1.43
NM_020205	DCC1	defective in sister chromatid cohesion homolog 1 (S. cerevisiae) (DCC1), mRNA [NM_024094]	hsa-miR-30d	-0.9	-1.26781	-0.567457	-0.403875	-0.626387	-0.721058	-0.09	-0.31	-0.21	-0.13	-0.1
NM_020205	DCC1	defective in sister chromatid cohesion homolog 1 (S. cerevisiae) (DCC1), mRNA [NM_024094]	hsa-miR-330-3p	-0.9	-1.26781	-0.567457	-0.403875	-0.626387	-0.721058	-0.13	-0.43	-0.37	-0.28	-0.26
NM_002609	DDB2	damage-specific DNA binding protein 2, 48kDa (DDB2), mRNA [NM_000107]	hsa-miR-638	-0.9	2.5212	2.14133	2.33831	2.14758	2.29515	0.15	0.85	0.65	0.75	0.44
NM_032512	DDX58	DEAD (Asp-Glu-Ala-Asp) box polypeptide 58 (DDX58), mRNA [NM_014314]	hsa-miR-513c	-0.9	-0.402664	-0.898499	-0.471123	-0.62115	-1.18128	0.17	2.88	0.62	0.76	0.99
NM_012396	DHCR7	7-dehydrocholesterol reductase (DHCR7), mRNA [NM_001360]	hsa-miR-923	-0.9	-0.241231	-0.706357	-0.350402	-0.731302	-0.570622	0	0.93	0.5	1.91	1.11
NM_015549	DLG3	discs, large homolog 3 (neuroendocrine-dlg, Drosophila) (DLG3), transcript variant 1, mRNA [NM_021120]	hsa-miR-1225-5p	-0.9	-0.270194	-0.793288	-0.321234	-0.525257	-0.569206	0.38	0.93	0.34	0.54	0.59
NM_006622	DLG3	discs, large homolog 3 (neuroendocrine-dlg, Drosophila) (DLG3), transcript variant 1, mRNA [NM_021120]	hsa-miR-188-5p	-0.9	-0.270194	-0.793288	-0.321234	-0.525257	-0.569206	0.36	1.18	0.64	0.6	0.69
NM_004073	DLG3	discs, large homolog 3 (neuroendocrine-dlg, Drosophila) (DLG3), transcript variant 1, mRNA [NM_021120]	hsa-miR-483-5p	-0.9	-0.270194	-0.793288	-0.321234	-0.525257	-0.569206	0.73	2.04	1.25	1.07	1.48
NM_025179	DLG3	discs, large homolog 3 (neuroendocrine-dlg, Drosophila) (DLG3), transcript variant 1, mRNA [NM_021120]	hsa-miR-494	-0.9	-0.270194	-0.793288	-0.321234	-0.525257	-0.569206	0.54	1.73	0.11	0.94	1.18
NM_003620	DLG3	discs, large homolog 3 (neuroendocrine-dlg, Drosophila) (DLG3), transcript variant 1, mRNA [NM_021120]	hsa-miR-513b	-0.9	-0.270194	-0.793288	-0.321234	-0.525257	-0.569206	0.47	2.67	0.74	0.71	0.98
NM_003620	DLG3	discs, large homolog 3 (neuroendocrine-dlg, Drosophila) (DLG3), transcript variant 1, mRNA [NM_021120]	hsa-miR-663	-0.9	-0.270194	-0.793288	-0.321234	-0.525257	-0.569206	0.42	1.18	0.47	0.9	1.6
NM_005400	DOCK3	dedicator of cytokinesis 3 (DOCK3), mRNA [NM_004947]	hsa-miR-513a-5p	-0.9	0.575467	0.508433	0.470992	0.539887	0.203894	0.57	0.79	0.97	0.5	1.69
NM_000954	DPH2	DPH2 homolog (S. cerevisiae) (DPH2), transcript variant 1, mRNA [NM_001384]	hsa-miR-513a-5p	-0.9	-0.213766	-0.299861	-0.359402	-0.280869	-0.370307	0.57	0.79	0.97	0.5	1.69
NM_020440	DUSP13	dual specificity phosphatase 13 (DUSP13), transcript variant 1, mRNA [NM_001007271]	hsa-miR-17	-0.9	0.234803	0.519209	0.890195	0.899832	0.499088	-0.21	-0.24	-0.25	-0.29	-0.08
NM_003463	DUSP2	dual specificity phosphatase 2 (DUSP2), mRNA [NM_004418]	hsa-miR-188-5p	-0.9	-0.433768	-0.801957	-0.485594	-0.270214	-0.488518	0.36	1.18	0.64	0.6	0.69
NM_024070	DUSP2	dual specificity phosphatase 2 (DUSP2), mRNA [NM_004418]	hsa-miR-483-5p	-0.9	-0.433768	-0.801957	-0.485594	-0.270214	-0.488518	0.73	2.04	1.25	1.07	1.48
NM_006907	DUSP2	dual specificity phosphatase 2 (DUSP2), mRNA [NM_004418]	hsa-miR-513b	-0.9	-0.433768	-0.801957	-0.485594	-0.270214	-0.488518	0.47	2.67	0.74	0.71	0.98
NM_002912	EBPL	emopamil binding protein-like (EBPL), mRNA [NM_032565]	hsa-miR-18b	-0.9	-0.29437	-0.562712	-0.421405	-0.783063	-0.719793	-0.61	-0.26	-0.34	-0.21	-0.3
NM_020211	EDG8	endothelial differentiation, sphingolipid G-protein-coupled receptor, 8 (EDG8), mRNA [NM_030760]	hsa-miR-638	-0.9	-0.867012	-1.4784	-1.26551	-3.00944	-1.07628	0.15	0.85	0.65	0.75	0.44
NM_015920	EEF2K	eukaryotic elongation factor-2 kinase (EEF2K), mRNA [NM_013302]	hsa-miR-1225-5p	-0.9	0.907278	0.457202	0.600146	0.561779	0.548663	0.38	0.93	0.34	0.54	0.59
NM_021135	EEF2K	eukaryotic elongation factor-2 kinase (EEF2K), mRNA [NM_013302]	hsa-miR-188-5p	-0.9	0.907278	0.457202	0.600146	0.561779	0.548663	0.36	1.18	0.64	0.6	0.69
NM_015169	EEF2K	eukaryotic elongation factor-2 kinase (EEF2K), mRNA [NM_013302]	hsa-miR-483-5p	-0.9	0.907278	0.457202	0.600146	0.561779	0.548663	0.73	2.04	1.25	1.07	1.48
NM_080657	EEF2K	eukaryotic elongation factor-2 kinase (EEF2K), mRNA [NM_013302]	hsa-miR-494	-0.9	0.907278	0.457202	0.600146	0.561779	0.548663	0.54	1.73	0.11	0.94	1.18
NM_080657	EEF2K	eukaryotic elongation factor-2 kinase (EEF2K), mRNA [NM_013302]	hsa-miR-513b	-0.9	0.907278	0.457202	0.600146	0.561779	0.548663	0.47	2.67	0.74	0.71	0.98
NM_022147	EEF2K	eukaryotic elongation factor-2 kinase (EEF2K), mRNA [NM_013302]	hsa-miR-663	-0.9	0.907278	0.457202	0.600146	0.561779	0.548663	0.42	1.18	0.47	0.9	1.6
NM_152703	EFHC2	EF-hand domain (C-terminal) containing 2 (EFHC2), mRNA [NM_025184]	hsa-miR-513c	-0.9	-0.185815	-0.604515	-0.446987	-0.603238	-0.728056	0.17	2.88	0.62	0.76	0.99
NM_152703	EFHC2	EF-hand domain (C-terminal) containing 2 (EFHC2), mRNA [NM_025184]	hsa-miR-574-5p	-0.9	-0.185815	-0.604515	-0.446987	-0.603238	-0.728056	1.2	1.35	0.19	1.23	1.43
NM_004694	ENPP5	ectonucleotide pyrophosphatase/phosphodiesterase 5 (putative function) (ENPP5), mRNA [NM_021572]	hsa-miR-513c	-0.9	-0.694536	-1.41582	-0.992304	-1.00708	-1.43775	0.17	2.88	0.62	0.76	0.99
NM_004694	ENPP5	ectonucleotide pyrophosphatase/phosphodiesterase 5 (putative function) (ENPP5), mRNA [NM_021572]	hsa-miR-574-5p	-0.9	-0.694536	-1.41582	-0.992304	-1.00708	-1.43775	1.2	1.35	0.19	1.23	1.43
NM_013351	FAM64A	family with sequence similarity 64, member A (FAM64A), mRNA [NM_019013]	hsa-miR-141	-0.9	-0.848988	-0.75337	-1.11151	-1.02849	-0.529469	-0.5	-0.45	-0.15	-0.26	-0.54
NM_153345	FBLN2	fibulin 2 (FBLN2), transcript variant 1, mRNA [NM_001004019]	hsa-miR-18b	-0.9	-0.302634	-1.08647	-0.626857	-0.860806	-0.738371	-0.61	-0.26	-0.34	-0.21	-0.3
NM_153345	FBLN2	fibulin 2 (FBLN2), transcript variant 1, mRNA [NM_001004019]	hsa-miR-638	-0.9	-0.302634	-1.08647	-0.626857	-0.860806	-0.738371	0.15	0.85	0.65	0.75	0.44
NM_024943	FDXR	ferredoxin reductase (FDXR), nuclear gene encoding mitochondrial protein, transcript variant 1, mRNA [NM_024417]	hsa-miR-188-5p	-0.9	3.52796	3.00003	3.3441	3.45832	3.41984	0.36	1.18	0.64	0.6	0.69
NM_024943	FDXR	ferredoxin reductase (FDXR), nuclear gene encoding mitochondrial protein, transcript variant 1, mRNA [NM_024417]	hsa-miR-483-5p	-0.9	3.52796	3.00003	3.3441	3.45832	3.41984	0.73	2.04	1.25	1.07	1.48
NM_003842	FLJ20489	hypothetical protein FLJ20489 (FLJ20489), mRNA [NM_017842]	hsa-miR-181a-2*	-0.9	0.209732	0.707691	0.45286	0.768533	0.493481	-0.54	-0.93	-0.92	-1.38	-0.75
NM_003840	FLJ20489	hypothetical protein FLJ20489 (FLJ20489), mRNA [NM_017842]	hsa-miR-196b	-0.9	0.209732	0.707691	0.45286	0.768533	0.493481	-0.12	-1.07	-0.24	-0.51	-0.32
NM_003840	FLJ20489	hypothetical protein FLJ20489 (FLJ20489), mRNA [NM_017842]	hsa-miR-221*	-0.9	0.209732	0.707691	0.45286	0.768533	0.493481	-0.09	-0.31	-0.29	-0.52	-0.43
NM_003326	FLJ20489	hypothetical protein FLJ20489 (FLJ20489), mRNA [NM_017842]	hsa-miR-29b-1*	-0.9	0.209732	0.707691	0.45286	0.768533	0.493481	-0.02	-0.66	-0.3	-0.71	-0.7
NM_003326	FLJ20489	hypothetical protein FLJ20489 (FLJ20489), mRNA [NM_017842]	hsa-miR-363	-0.9	0.209732	0.707691	0.45286	0.768533	0.493481	-0.17	-0.67	-0.34	-0.45	-0.42
NM_003326	FLJ20489	hypothetical protein FLJ20489 (FLJ20489), mRNA [NM_017842]	hsa-miR-769-5p	-0.9	0.209732	0.707691	0.45286	0.768533	0.493481	-0.21	-0.29	-0.22	-0.58	-0.38
NM_003326	FLJ20489	hypothetical protein FLJ20489 (FLJ20489), mRNA [NM_017842]	hsa-miR-99a	-0.9	0.209732	0.707691	0.45286	0.768533	0.493481	-0.37	-0.99	-0.21	-1.06	-0.69
NM_016399	FLJ37464	hypothetical protein FLJ37464 (FLJ37464), mRNA [NM_173815]	hsa-miR-196b	-0.9	0.228679	0.617057	0.517889	0.790693	0.594039	-0.12	-1.07	-0.24	-0.51	-0.32
NM_016399	FLJ37464	hypothetical protein FLJ37464 (FLJ37464), mRNA [NM_173815]	hsa-miR-221*	-0.9	0.228679	0.617057	0.517889	0.790693	0.594039	-0.09	-0.31	-0.29	-0.52	-0.43
NM_014788	FLJ37464	hypothetical protein FLJ37464 (FLJ37464), mRNA [NM_173815]	hsa-miR-769-5p	-0.9	0.228679	0.617057	0.517889	0.790693	0.594039	-0.21	-0.29	-0.22	-0.58	-0.38
NM_025217	FN1	fibronectin 1 (FN1), transcript variant 1, mRNA [NM_212482]	hsa-miR-196b	-0.9	0.576688	2.16463	0.874799	2.74395	2.02944	-0.12	-1.07	-0.24	-0.51	-0.32
NM_025217	FN1	fibronectin 1 (FN1), transcript variant 1, mRNA [NM_212482]	hsa-miR-29b-1*	-0.9	0.576688	2.16463	0.874799	2.74395	2.02944	-0.02	-0.66	-0.3	-0.71	-0.7
NM_025217	FN1	fibronectin 1 (FN1), transcript variant 1, mRNA [NM_212482]	hsa-miR-769-5p	-0.9	0.576688	2.16463	0.874799	2.74395	2.02944	-0.21	-0.29	-0.22	-0.58	-0.38
NM_173167	FN1	fibronectin 1 (FN1), transcript variant 1, mRNA [NM_212482]	hsa-miR-99a	-0.9	0.576688	2.16463	0.874799	2.74395	2.02944	-0.37	-0.99	-0.21	-1.06	-0.69
NM_004628	FZD5	frizzled homolog 5 (Drosophila) (FZD5), mRNA [NM_003468]	hsa-miR-196b	-0.9	0.32996	0.947659	0.730314	0.778204	0.553885	-0.12	-1.07	-0.24	-0.51	-0.32
NM_030776	FZD5	frizzled homolog 5 (Drosophila) (FZD5), mRNA [NM_003468]	hsa-miR-30d	-0.9	0.32996	0.947659	0.730314	0.778204	0.553885	-0.09	-0.31	-0.21	-0.13	-0.1
NM_030776	FZD5	frizzled homolog 5 (Drosophila) (FZD5), mRNA [NM_003468]	hsa-miR-330-3p	-0.9	0.32996	0.947659	0.730314	0.778204	0.553885	-0.13	-0.43	-0.37	-0.28	-0.26
NM_020863	FZD5	frizzled homolog 5 (Drosophila) (FZD5), mRNA [NM_003468]	hsa-miR-363	-0.9	0.32996	0.947659	0.730314	0.778204	0.553885	-0.17	-0.67	-0.34	-0.45	-0.42
NM_003528	GATA6	GATA binding protein 6 (GATA6), mRNA [NM_005257]	hsa-miR-34a	-0.9	-0.273919	-2.20644	-1.66736	-2.02049	-0.788321	1.34	1.91	1.86	1.82	1.67
NM_020440	GBP4	guanylate binding protein 4 (GBP4), mRNA [NM_052941]	hsa-miR-1225-5p	-0.9	-0.668903	-1.05629	-0.241623	-0.445672	-0.801769	0.38	0.93	0.34	0.54	0.59
NM_014521	GBP4	guanylate binding protein 4 (GBP4), mRNA [NM_052941]	hsa-miR-494	-0.9	-0.668903	-1.05629	-0.241623	-0.445672	-0.801769	0.54	1.73	0.11	0.94	1.18
NM_178450	GEFT	RAC/CDC42 exchange factor (GEFT), transcript variant 1, mRNA [NM_182947]	hsa-miR-18b	-0.9	-0.272233	-0.750668	-0.721898	-0.931579	-0.325044	-0.61	-0.26	-0.34	-0.21	-0.3
NM_133265	GFI1	growth factor independent 1 (GFI1), mRNA [NM_005263]	hsa-miR-923	-0.9	-0.398047	-0.905818	-0.490691	-0.956877	-0.803677	0	0.93	0.5	1.91	1.11
NM_054027	GFI1B	growth factor independent 1B (potential regulator of CDKN1A, translocated in CML) (GFI1B), mRNA [NM_004188]	hsa-miR-663	-0.9	-0.352208	-0.382032	-0.371269	-0.629532	-0.797691	0.42	1.18	0.47	0.9	1.6
NM_022091	GFI1B	growth factor independent 1B (potential regulator of CDKN1A, translocated in CML) (GFI1B), mRNA [NM_004188]	hsa-miR-923	-0.9	-0.352208	-0.382032	-0.371269	-0.629532	-0.797691	0	0.93	0.5	1.91	1.11
NM_018136	GFOD1	glucose-fructose oxidoreductase domain containing 1 (GFOD1), mRNA [NM_018988]	hsa-miR-18b	-0.9	-0.774083	-1.34334	-1.19263	-2.18841	-1.37519	-0.61	-0.26	-0.34	-0.21	-0.3
NM_001001396	GINS2	GINS complex subunit 2 (Psf2 homolog) (GINS2), mRNA [NM_016095]	hsa-miR-30e*	-0.9	-1.09549	-0.455123	-0.641452	-0.46274	-1.21845	-0.16	-0.3	-0.2	-0.17	-0.12
NM_004183	GMPR	guanosine monophosphate reductase (GMPR), mRNA [NM_006877]	hsa-miR-17	-0.9	-1.01578	-1.09407	-0.6231	-0.396207	-1.35057	-0.21	-0.24	-0.25	-0.29	-0.08
NM_052865	GNG2	guanine nucleotide binding protein (G protein), gamma 2 (GNG2), mRNA [NM_053064]	hsa-miR-513c	-0.9	-0.386354	-0.910386	-0.56498	-0.533525	-0.663756	0.17	2.88	0.62	0.76	0.99
NM_016647	GP1BB	glycoprotein Ib (platelet), beta polypeptide (GP1BB), mRNA [NM_000407]	hsa-miR-638	-0.9	-1.26641	-2.0006	-1.46212	-1.5883	-0.273658	0.15	0.85	0.65	0.75	0.44
NM_005623	GPR114	G protein-coupled receptor 114 (GPR114), mRNA [NM_153837]	hsa-miR-181a	-0.9	-0.388838	-0.88727	-0.99217	-2.02852	-1.1881	-0.26	-0.46	-0.24	-0.08	-0.2
NM_005623	GPR114	G protein-coupled receptor 114 (GPR114), mRNA [NM_153837]	hsa-miR-923	-0.9	-0.388838	-0.88727	-0.99217	-2.02852	-1.1881	0	0.93	0.5	1.91	1.11
NM_016382	GPR34	G protein-coupled receptor 34 (GPR34), transcript variant 1, mRNA [NM_005300]	hsa-miR-30e*	-0.9	0.435368	0.808296	0.576667	0.421653	0.287163	-0.16	-0.3	-0.2	-0.17	-0.12
NM_006035	GSS	glutathione synthetase (GSS), mRNA [NM_000178]	hsa-miR-196b	-0.9	0.296458	0.712411	0.437278	0.601966	0.33843	-0.12	-1.07	-0.24	-0.51	-0.32
NM_203339	GUCY1A3	guanylate cyclase 1, soluble, alpha 3 (GUCY1A3), mRNA [NM_000856]	hsa-miR-16-2*	-0.9	-0.98544	-1.31444	-1.41261	-0.412903	-0.402964	-0.4	-0.59	-0.33	-1.01	-1.31
NM_203339	HAPLN3	hyaluronan and proteoglycan link protein 3 (HAPLN3), mRNA [NM_178232]	hsa-miR-483-5p	-0.9	-0.620326	-1.07221	-0.662295	-0.369812	-0.814471	0.73	2.04	1.25	1.07	1.48
NM_203339	HAPLN3	hyaluronan and proteoglycan link protein 3 (HAPLN3), mRNA [NM_178232]	hsa-miR-513b	-0.9	-0.620326	-1.07221	-0.662295	-0.369812	-0.814471	0.47	2.67	0.74	0.71	0.98
NM_173465	HES1	hairy and enhancer of split 1, (Drosophila) (HES1), mRNA [NM_005524]	hsa-miR-30e*	-0.9	0.756714	1.69479	0.827346	1.18465	0.609547	-0.16	-0.3	-0.2	-0.17	-0.12
NM_001332	HHAT	hedgehog acyltransferase (HHAT), mRNA [NM_018194]	hsa-miR-135a*	-0.9	0.662726	0.468178	0.748421	0.214003	0.541729	0.49	1.42	0.21	0.88	0.56
NM_018704	HHAT	hedgehog acyltransferase (HHAT), mRNA [NM_018194]	hsa-miR-18b	-0.9	0.662726	0.468178	0.748421	0.214003	0.541729	-0.61	-0.26	-0.34	-0.21	-0.3
NM_016651	HIST1H2BD	histone cluster 1, H2bd (HIST1H2BD), transcript variant 1, mRNA [NM_021063]	hsa-miR-494	-0.9	0.742174	0.698075	0.811601	0.738268	0.50398	0.54	1.73	0.11	0.94	1.18
NM_024094	HIST1H2BN	histone cluster 1, H2bn (HIST1H2BN), mRNA [NM_003520]	hsa-miR-151-3p	-0.9	0.593775	0.860249	0.795923	0.831319	0.509976	0.03	-0.45	-0.43	-0.44	-0.38
NM_001360	HIST2H2BE	histone cluster 2, H2be (HIST2H2BE), mRNA [NM_003528]	hsa-miR-151-3p	-0.9	0.553726	0.691031	0.648881	0.693404	0.558802	0.03	-0.45	-0.43	-0.44	-0.38
NM_021120	HIST2H2BE	histone cluster 2, H2be (HIST2H2BE), mRNA [NM_003528]	hsa-miR-505*	-0.9	0.553726	0.691031	0.648881	0.693404	0.558802	-0.07	-0.69	-0.55	-0.56	-0.32
NM_001007271	HOP	homeodomain-only protein (HOP), transcript variant 2, mRNA [NM_139211]	hsa-miR-135a*	-0.9	-0.96375	-1.45625	-0.635764	-2.30878	-1.2199	0.49	1.42	0.21	0.88	0.56
NM_013302	HRH4	histamine receptor H4 (HRH4), mRNA [NM_021624]	hsa-miR-196b	-0.9	-0.606678	-0.447005	-0.728653	-0.463818	-0.515644	-0.12	-1.07	-0.24	-0.51	-0.32
NM_025184	HRH4	histamine receptor H4 (HRH4), mRNA [NM_021624]	hsa-miR-363	-0.9	-0.606678	-0.447005	-0.728653	-0.463818	-0.515644	-0.17	-0.67	-0.34	-0.45	-0.42
NM_025184	HRH4	histamine receptor H4 (HRH4), mRNA [NM_021624]	hsa-miR-99a	-0.9	-0.606678	-0.447005	-0.728653	-0.463818	-0.515644	-0.37	-0.99	-0.21	-1.06	-0.69
NM_021572	HSDL2	hydroxysteroid dehydrogenase like 2 (HSDL2), mRNA [NM_032303]	hsa-miR-196b	-0.9	0.396389	0.472487	0.413738	0.446793	0.447707	-0.12	-1.07	-0.24	-0.51	-0.32
NM_019013	HSDL2	hydroxysteroid dehydrogenase like 2 (HSDL2), mRNA [NM_032303]	hsa-miR-363	-0.9	0.396389	0.472487	0.413738	0.446793	0.447707	-0.17	-0.67	-0.34	-0.45	-0.42
NM_024417	HSH2D	hematopoietic SH2 domain containing (HSH2D), mRNA [NM_032855]	hsa-miR-135a*	-0.9	-0.416048	-1.3178	-1.06929	-1.30718	-1.14374	0.49	1.42	0.21	0.88	0.56
NM_024417	HSH2D	hematopoietic SH2 domain containing (HSH2D), mRNA [NM_032855]	hsa-miR-513c	-0.9	-0.416048	-1.3178	-1.06929	-1.30718	-1.14374	0.17	2.88	0.62	0.76	0.99
NM_017842	HSH2D	hematopoietic SH2 domain containing (HSH2D), mRNA [NM_032855]	hsa-miR-638	-0.9	-0.416048	-1.3178	-1.06929	-1.30718	-1.14374	0.15	0.85	0.65	0.75	0.44
NM_212482	IER5	immediate early response 5 (IER5), mRNA [NM_016545]	hsa-miR-30d	-0.9	0.696346	1.09701	1.11194	0.828439	0.757228	-0.09	-0.31	-0.21	-0.13	-0.1
NM_212482	IER5	immediate early response 5 (IER5), mRNA [NM_016545]	hsa-miR-330-3p	-0.9	0.696346	1.09701	1.11194	0.828439	0.757228	-0.13	-0.43	-0.37	-0.28	-0.26
NM_003468	IER5L	immediate early response 5-like (IER5L), mRNA [NM_203434]	hsa-miR-152	-0.9	0.516866	1.32173	0.923414	1.39707	2.01004	-0.16	-0.26	-0.34	-0.36	-0.67
NM_003468	IER5L	immediate early response 5-like (IER5L), mRNA [NM_203434]	hsa-miR-221*	-0.9	0.516866	1.32173	0.923414	1.39707	2.01004	-0.09	-0.31	-0.29	-0.52	-0.43
NM_003468	IER5L	immediate early response 5-like (IER5L), mRNA [NM_203434]	hsa-miR-29b-1*	-0.9	0.516866	1.32173	0.923414	1.39707	2.01004	-0.02	-0.66	-0.3	-0.71	-0.7
NM_005257	IFIT2	interferon-induced protein with tetratricopeptide repeats 2 (IFIT2), mRNA [NM_001547]	hsa-miR-188-5p	-0.9	-1.04849	-1.91521	-1.24964	-0.630952	-1.44295	0.36	1.18	0.64	0.6	0.69
NM_052941	IFIT2	interferon-induced protein with tetratricopeptide repeats 2 (IFIT2), mRNA [NM_001547]	hsa-miR-513b	-0.9	-1.04849	-1.91521	-1.24964	-0.630952	-1.44295	0.47	2.67	0.74	0.71	0.98
NM_182947	IFITM1	interferon induced transmembrane protein 1 (9-27) (IFITM1), mRNA [NM_003641]	hsa-miR-1225-5p	-0.9	-0.603795	-1.71738	-1.07719	-1.33122	-1.64785	0.38	0.93	0.34	0.54	0.59
NM_005263	IFITM1	interferon induced transmembrane protein 1 (9-27) (IFITM1), mRNA [NM_003641]	hsa-miR-483-5p	-0.9	-0.603795	-1.71738	-1.07719	-1.33122	-1.64785	0.73	2.04	1.25	1.07	1.48
NM_004188	IFITM1	interferon induced transmembrane protein 1 (9-27) (IFITM1), mRNA [NM_003641]	hsa-miR-513b	-0.9	-0.603795	-1.71738	-1.07719	-1.33122	-1.64785	0.47	2.67	0.74	0.71	0.98
NM_004188	IFITM1	interferon induced transmembrane protein 1 (9-27) (IFITM1), mRNA [NM_003641]	hsa-miR-663	-0.9	-0.603795	-1.71738	-1.07719	-1.33122	-1.64785	0.42	1.18	0.47	0.9	1.6
NM_003528	IRS1	insulin receptor substrate 1 (IRS1), mRNA [NM_005544]	hsa-miR-513c	-0.9	-0.399669	-1.18892	-0.555627	-0.958568	-1.75295	0.17	2.88	0.62	0.76	0.99
NM_032303	ISG20L1	interferon stimulated exonuclease gene 20kDa-like 1 (ISG20L1), mRNA [NM_022767]	hsa-miR-513c	-0.9	3.16515	2.24613	2.46743	2.40058	1.91196	0.17	2.88	0.62	0.76	0.99
NM_032855	ISG20L1	interferon stimulated exonuclease gene 20kDa-like 1 (ISG20L1), mRNA [NM_022767]	hsa-miR-574-5p	-0.9	3.16515	2.24613	2.46743	2.40058	1.91196	1.2	1.35	0.19	1.23	1.43
NM_001547	KCNK13	potassium channel, subfamily K, member 13 (KCNK13), mRNA [NM_022054]	hsa-miR-17	-0.9	0.56687	0.85321	0.860238	0.951911	0.610176	-0.21	-0.24	-0.25	-0.29	-0.08
NM_006762	KIAA1274	KIAA1274 (KIAA1274), mRNA [NM_014431]	hsa-miR-151-3p	-0.9	0.272983	0.878585	0.410985	0.667737	0.518974	0.03	-0.45	-0.43	-0.44	-0.38
NM_006762	KIAA1274	KIAA1274 (KIAA1274), mRNA [NM_014431]	hsa-miR-505*	-0.9	0.272983	0.878585	0.410985	0.667737	0.518974	-0.07	-0.69	-0.55	-0.56	-0.32
NM_147130	KIFC3	kinesin family member C3 (KIFC3), mRNA [NM_005550]	hsa-miR-196b	-0.9	0.317649	1.23921	0.93009	1.13399	0.657602	-0.12	-1.07	-0.24	-0.51	-0.32
NM_147130	KIFC3	kinesin family member C3 (KIFC3), mRNA [NM_005550]	hsa-miR-30d	-0.9	0.317649	1.23921	0.93009	1.13399	0.657602	-0.09	-0.31	-0.21	-0.13	-0.1
NM_144573	KIFC3	kinesin family member C3 (KIFC3), mRNA [NM_005550]	hsa-miR-330-3p	-0.9	0.317649	1.23921	0.93009	1.13399	0.657602	-0.13	-0.43	-0.37	-0.28	-0.26
NM_015550	KIFC3	kinesin family member C3 (KIFC3), mRNA [NM_005550]	hsa-miR-363	-0.9	0.317649	1.23921	0.93009	1.13399	0.657602	-0.17	-0.67	-0.34	-0.45	-0.42
NM_004073	KIR3DL2	killer cell immunoglobulin-like receptor, three domains, long cytoplasmic tail, 2 (KIR3DL2), mRNA [NM_006737]	hsa-miR-181a	-0.9	-1.25828	-1.77926	-1.92301	-2.60205	-2.24777	-0.26	-0.46	-0.24	-0.08	-0.2
NM_021129	KLRC1	killer cell lectin-like receptor subfamily C, member 1 (KLRC1), transcript variant 2, mRNA [NM_007328]	hsa-miR-18b	-0.9	-0.585509	-1.33062	-0.865054	-2.9671	-1.71478	-0.61	-0.26	-0.34	-0.21	-0.3
NM_002738	KLRD1	killer cell lectin-like receptor subfamily D, member 1 (KLRD1), transcript variant 1, mRNA [NM_002262]	hsa-miR-181a	-0.9	-0.80746	-1.61296	-1.94391	-3.41276	-2.01177	-0.26	-0.46	-0.24	-0.08	-0.2
NM_020440	LAPTM5	lysosomal associated multispanning membrane protein 5 (LAPTM5), mRNA [NM_006762]	hsa-miR-16-2*	-0.9	0.392163	0.54199	0.35702	1.00334	0.74456	-0.4	-0.59	-0.33	-1.01	-1.31
NM_020440	LAPTM5	lysosomal associated multispanning membrane protein 5 (LAPTM5), mRNA [NM_006762]	hsa-miR-221*	-0.9	0.392163	0.54199	0.35702	1.00334	0.74456	-0.09	-0.31	-0.29	-0.52	-0.43
NM_003463	LAPTM5	lysosomal associated multispanning membrane protein 5 (LAPTM5), mRNA [NM_006762]	hsa-miR-29b-1*	-0.9	0.392163	0.54199	0.35702	1.00334	0.74456	-0.02	-0.66	-0.3	-0.71	-0.7
NM_006907	LAPTM5	lysosomal associated multispanning membrane protein 5 (LAPTM5), mRNA [NM_006762]	hsa-miR-769-5p	-0.9	0.392163	0.54199	0.35702	1.00334	0.74456	-0.21	-0.29	-0.22	-0.58	-0.38
NM_020650	LHFPL2	lipoma HMGIC fusion partner-like 2 (LHFPL2), mRNA [NM_005779]	hsa-miR-181a-2*	-0.9	0.344103	1.26206	0.907114	0.998207	0.617111	-0.54	-0.93	-0.92	-1.38	-0.75
NM_002912	LHFPL2	lipoma HMGIC fusion partner-like 2 (LHFPL2), mRNA [NM_005779]	hsa-miR-196b	-0.9	0.344103	1.26206	0.907114	0.998207	0.617111	-0.12	-1.07	-0.24	-0.51	-0.32
NM_020211	LHFPL2	lipoma HMGIC fusion partner-like 2 (LHFPL2), mRNA [NM_005779]	hsa-miR-30d	-0.9	0.344103	1.26206	0.907114	0.998207	0.617111	-0.09	-0.31	-0.21	-0.13	-0.1
NM_020211	LHFPL2	lipoma HMGIC fusion partner-like 2 (LHFPL2), mRNA [NM_005779]	hsa-miR-330-3p	-0.9	0.344103	1.26206	0.907114	0.998207	0.617111	-0.13	-0.43	-0.37	-0.28	-0.26
NM_020211	LHFPL2	lipoma HMGIC fusion partner-like 2 (LHFPL2), mRNA [NM_005779]	hsa-miR-363	-0.9	0.344103	1.26206	0.907114	0.998207	0.617111	-0.17	-0.67	-0.34	-0.45	-0.42
NM_152703	LIG1	ligase I, DNA, ATP-dependent (LIG1), mRNA [NM_000234]	hsa-miR-923	-0.9	1.21692	0.540211	0.963851	0.348134	0.903654	0	0.93	0.5	1.91	1.11
NM_014575	LMNB1	lamin B1 (LMNB1), mRNA [NM_005573]	hsa-miR-574-5p	-0.9	-0.567047	-0.655665	-0.286002	-0.506296	-0.690294	1.2	1.35	0.19	1.23	1.43
NM_014521	LPA	lipoprotein, Lp(a) (LPA), mRNA [NM_005577]	hsa-miR-18b	-0.9	-0.414254	-0.860197	-0.65146	-0.984103	-0.444407	-0.61	-0.26	-0.34	-0.21	-0.3
NM_198277	MAD2L1	MAD2 mitotic arrest deficient-like 1 (yeast) (MAD2L1), mRNA [NM_002358]	hsa-miR-1225-5p	-0.9	-0.415558	-0.82115	-0.395933	-0.643123	-0.488854	0.38	0.93	0.34	0.54	0.59
NM_015359	MAD2L1	MAD2 mitotic arrest deficient-like 1 (yeast) (MAD2L1), mRNA [NM_002358]	hsa-miR-494	-0.9	-0.415558	-0.82115	-0.395933	-0.643123	-0.488854	0.54	1.73	0.11	0.94	1.18
NM_014331	MAMDC4	MAM domain containing 4 (MAMDC4), mRNA [NM_206920]	hsa-miR-17	-0.9	1.81251	1.83054	2.5471	2.35938	1.5126	-0.21	-0.24	-0.25	-0.29	-0.08
NM_014331	MDGA1	MAM domain containing glycosylphosphatidylinositol anchor 1 (MDGA1), mRNA [NM_153487]	hsa-miR-135a*	-0.9	-0.170294	-1.3131	-0.723718	-1.07443	-0.767342	0.49	1.42	0.21	0.88	0.56
NM_014331	MDGA1	MAM domain containing glycosylphosphatidylinositol anchor 1 (MDGA1), mRNA [NM_153487]	hsa-miR-18b	-0.9	-0.170294	-1.3131	-0.723718	-1.07443	-0.767342	-0.61	-0.26	-0.34	-0.21	-0.3
NM_182728	MDGA1	MAM domain containing glycosylphosphatidylinositol anchor 1 (MDGA1), mRNA [NM_153487]	hsa-miR-513c	-0.9	-0.170294	-1.3131	-0.723718	-1.07443	-0.767342	0.17	2.88	0.62	0.76	0.99
NM_144682	MDGA1	MAM domain containing glycosylphosphatidylinositol anchor 1 (MDGA1), mRNA [NM_153487]	hsa-miR-638	-0.9	-0.170294	-1.3131	-0.723718	-1.07443	-0.767342	0.15	0.85	0.65	0.75	0.44
NM_033394	MGC29506	hypothetical protein MGC29506 (MGC29506), mRNA [NM_016459]	hsa-miR-638	-0.9	-0.368017	-1.84198	-1.83907	-1.65929	-1.2268	0.15	0.85	0.65	0.75	0.44
NM_003842	MLC1	megalencephalic leukoencephalopathy with subcortical cysts 1 (MLC1), transcript variant 1, mRNA [NM_015166]	hsa-miR-923	-0.9	-1.50211	-2.1781	-1.51007	-3.18461	-1.7969	0	0.93	0.5	1.91	1.11
NM_004881	MOXD1	monooxygenase, DBH-like 1 (MOXD1), transcript variant 2, mRNA [NM_015529]	hsa-miR-141	-0.9	-0.310852	-0.512535	-0.832101	-0.77376	-0.354836	-0.5	-0.45	-0.15	-0.26	-0.54
NM_005079	MTHFD1L	methylenetetrahydrofolate dehydrogenase (NADP+ dependent) 1-like (MTHFD1L), mRNA [NM_015440]	hsa-miR-181a	-0.9	0.679703	0.86707	0.640308	0.395166	0.224193	-0.26	-0.46	-0.24	-0.08	-0.2
NM_005079	MX1	myxovirus (influenza virus) resistance 1, interferon-inducible protein p78 (mouse) (MX1), mRNA [NM_002462]	hsa-miR-188-5p	-0.9	-0.530209	-1.31158	-1.20955	-0.620926	-1.71981	0.36	1.18	0.64	0.6	0.69
NM_005079	MX1	myxovirus (influenza virus) resistance 1, interferon-inducible protein p78 (mouse) (MX1), mRNA [NM_002462]	hsa-miR-483-5p	-0.9	-0.530209	-1.31158	-1.20955	-0.620926	-1.71981	0.73	2.04	1.25	1.07	1.48
NM_005079	MX1	myxovirus (influenza virus) resistance 1, interferon-inducible protein p78 (mouse) (MX1), mRNA [NM_002462]	hsa-miR-663	-0.9	-0.530209	-1.31158	-1.20955	-0.620926	-1.71981	0.42	1.18	0.47	0.9	1.6
NM_014399	MYC	v-myc myelocytomatosis viral oncogene homolog (avian) (MYC), mRNA [NM_002467]	hsa-miR-513a-5p	-0.9	-1.16698	-1.14302	-1.61457	-0.659853	-1.95101	0.57	0.79	0.97	0.5	1.69
NM_017414	NCR3	natural cytotoxicity triggering receptor 3 (NCR3), mRNA [NM_147130]	hsa-miR-135a*	-0.9	-1.0029	-1.22538	-0.921582	-1.91479	-1.16064	0.49	1.42	0.21	0.88	0.56
NM_017414	NCR3	natural cytotoxicity triggering receptor 3 (NCR3), mRNA [NM_147130]	hsa-miR-18b	-0.9	-1.0029	-1.22538	-0.921582	-1.91479	-1.16064	-0.61	-0.26	-0.34	-0.21	-0.3
NM_002995	NEXN	nexilin (F actin binding protein) (NEXN), mRNA [NM_144573]	hsa-miR-923	-0.9	-0.535289	-1.33633	-0.355997	-1.69137	-1.45544	0	0.93	0.5	1.91	1.11
NM_002592	OSBPL3	oxysterol binding protein-like 3 (OSBPL3), transcript variant 1, mRNA [NM_015550]	hsa-miR-17	-0.9	0.492339	0.36723	0.499793	0.773427	0.356706	-0.21	-0.24	-0.25	-0.29	-0.08
NM_178450	P2RY5	purinergic receptor P2Y, G-protein coupled, 5 (P2RY5), mRNA [NM_005767]	hsa-miR-151-3p	-0.9	0.276064	0.526083	0.296761	0.521586	0.452711	0.03	-0.45	-0.43	-0.44	-0.38
NM_020661	PARD6G	par-6 partitioning defective 6 homolog gamma (C. elegans) (PARD6G), mRNA [NM_032510]	hsa-miR-16-2*	-0.9	0.880037	0.414082	0.383047	1.27125	1.32163	-0.4	-0.59	-0.33	-1.01	-1.31
NM_144497	PAWR	PRKC, apoptosis, WT1, regulator (PAWR), mRNA [NM_002583]	hsa-miR-181a	-0.9	-0.355299	-0.491335	-0.583494	-1.04639	-1.01784	-0.26	-0.46	-0.24	-0.08	-0.2
NM_144497	PCDH21	protocadherin 21 (PCDH21), mRNA [NM_033100]	hsa-miR-188-5p	-0.9	-0.209987	-1.31279	-1.21856	-0.757608	-1.17749	0.36	1.18	0.64	0.6	0.69
NM_144497	PCDH21	protocadherin 21 (PCDH21), mRNA [NM_033100]	hsa-miR-34a	-0.9	-0.209987	-1.31279	-1.21856	-0.757608	-1.17749	1.34	1.91	1.86	1.82	1.67
NM_001012398	PCDH21	protocadherin 21 (PCDH21), mRNA [NM_033100]	hsa-miR-483-5p	-0.9	-0.209987	-1.31279	-1.21856	-0.757608	-1.17749	0.73	2.04	1.25	1.07	1.48
NM_133265	PCDH21	protocadherin 21 (PCDH21), mRNA [NM_033100]	hsa-miR-513b	-0.9	-0.209987	-1.31279	-1.21856	-0.757608	-1.17749	0.47	2.67	0.74	0.71	0.98
NM_001146	PDGFRB	platelet-derived growth factor receptor, beta polypeptide (PDGFRB), mRNA [NM_002609]	hsa-miR-135a*	-0.9	-0.555677	-1.07292	-0.539491	-1.5461	-1.00701	0.49	1.42	0.21	0.88	0.56
NM_001146	PDGFRB	platelet-derived growth factor receptor, beta polypeptide (PDGFRB), mRNA [NM_002609]	hsa-miR-18b	-0.9	-0.555677	-1.07292	-0.539491	-1.5461	-1.00701	-0.61	-0.26	-0.34	-0.21	-0.3
NM_003502	PDZD4	PDZ domain containing 4 (PDZD4), mRNA [NM_032512]	hsa-miR-494	-0.9	-0.385029	-1.22317	-0.341592	-1.14246	-1.00219	0.54	1.73	0.11	0.94	1.18
NM_004282	PEO1	progressive external ophthalmoplegia 1 (PEO1), mRNA [NM_021830]	hsa-miR-16-2*	-0.9	-0.698618	-0.451224	-0.907659	-0.463688	-0.352047	-0.4	-0.59	-0.33	-1.01	-1.31
NM_138764	PGPEP1	pyroglutamyl-peptidase I (PGPEP1), mRNA [NM_017712]	hsa-miR-181a	-0.9	0.432932	0.628486	0.545227	0.228491	0.39556	-0.26	-0.46	-0.24	-0.08	-0.2
NM_138621	PHLDA3	pleckstrin homology-like domain, family A, member 3 (PHLDA3), mRNA [NM_012396]	hsa-miR-630	-0.9	2.38951	2.7103	3.43406	2.73882	3.33825	1.26	1.35	0.61	0.95	0.88
NM_030806	PLK3	polo-like kinase 3 (Drosophila) (PLK3), mRNA [NM_004073]	hsa-miR-18b	-0.9	1.18839	0.834753	1.00415	0.501185	1.02811	-0.61	-0.26	-0.34	-0.21	-0.3
NM_030806	PLK3	polo-like kinase 3 (Drosophila) (PLK3), mRNA [NM_004073]	hsa-miR-638	-0.9	1.18839	0.834753	1.00415	0.501185	1.02811	0.15	0.85	0.65	0.75	0.44
NM_015931	PPA1	pyrophosphatase (inorganic) 1 (PPA1), mRNA [NM_021129]	hsa-miR-513a-5p	-0.9	-0.535183	-0.782219	-0.53942	-0.518684	-0.84084	0.57	0.79	0.97	0.5	1.69
NM_024781	PPP1R9A	protein phosphatase 1, regulatory (inhibitor) subunit 9A (PPP1R9A), mRNA [NM_017650]	hsa-miR-513a-5p	-0.9	-0.413478	-2.00025	-2.34819	-1.95129	-3.10792	0.57	0.79	0.97	0.5	1.69
NM_006273	PRKCB1	protein kinase C, beta 1 (PRKCB1), transcript variant 2, mRNA [NM_002738]	hsa-miR-141	-0.9	-0.389268	-0.50011	-0.545704	-0.598584	-0.177929	-0.5	-0.45	-0.15	-0.26	-0.54
NM_016382	PRKCE	protein kinase C, epsilon (PRKCE), mRNA [NM_005400]	hsa-miR-34a	-0.9	-0.310826	-0.634741	-0.541322	-0.625222	-0.377519	1.34	1.91	1.86	1.82	1.67
NM_000076	PTGDS	prostaglandin D2 synthase 21kDa (brain) (PTGDS), mRNA [NM_000954]	hsa-miR-1225-5p	-0.9	-0.739372	-1.67542	-0.701854	-1.64758	-1.19108	0.38	0.93	0.34	0.54	0.59
NM_001876	PTGFRN	prostaglandin F2 receptor negative regulator (PTGFRN), mRNA [NM_020440]	hsa-miR-151-3p	-0.9	0.350816	1.40778	1.40427	1.8216	1.35862	0.03	-0.45	-0.43	-0.44	-0.38
NM_001876	PTGFRN	prostaglandin F2 receptor negative regulator (PTGFRN), mRNA [NM_020440]	hsa-miR-505*	-0.9	0.350816	1.40778	1.40427	1.8216	1.35862	-0.07	-0.69	-0.55	-0.56	-0.32
NM_016651	PTP4A1	protein tyrosine phosphatase type IVA, member 1 (PTP4A1), mRNA [NM_003463]	hsa-miR-17	-0.9	0.732129	0.595953	0.764447	0.779876	0.536758	-0.21	-0.24	-0.25	-0.29	-0.08
NM_000107	PYCR1	pyrroline-5-carboxylate reductase 1 (PYCR1), transcript variant 1, mRNA [NM_006907]	hsa-miR-18b	-0.9	-0.600632	-0.733409	-0.722199	-1.69505	-1.03641	-0.61	-0.26	-0.34	-0.21	-0.3
NM_000107	RAB27A	RAB27A, member RAS oncogene family (RAB27A), transcript variant 1, mRNA [NM_004580]	hsa-miR-135a*	-0.9	-0.339325	-0.563288	-0.33896	-0.421747	-0.531941	0.49	1.42	0.21	0.88	0.56
NM_014314	RAC2	ras-related C3 botulinum toxin substrate 2 (rho family, small GTP binding protein Rac2) (RAC2), mRNA [NM_002872]	hsa-miR-513c	-0.9	-0.200725	-0.47939	-0.32306	-0.473183	-0.575439	0.17	2.88	0.62	0.76	0.99
NM_021120	RARRES3	retinoic acid receptor responder (tazarotene induced) 3 (RARRES3), mRNA [NM_004585]	hsa-miR-18b	-0.9	-0.261386	-0.896678	-0.66903	-1.08446	-0.464059	-0.61	-0.26	-0.34	-0.21	-0.3
NM_004944	RARRES3	retinoic acid receptor responder (tazarotene induced) 3 (RARRES3), mRNA [NM_004585]	hsa-miR-638	-0.9	-0.261386	-0.896678	-0.66903	-1.08446	-0.464059	0.15	0.85	0.65	0.75	0.44
NM_013302	RB1	retinoblastoma 1 (including osteosarcoma) (RB1), mRNA [NM_000321]	hsa-miR-630	-0.9	0.25962	0.269491	0.372416	0.300535	0.320245	1.26	1.35	0.61	0.95	0.88
NM_025184	RCN3	reticulocalbin 3, EF-hand calcium binding domain (RCN3), mRNA [NM_020650]	hsa-miR-513a-5p	-0.9	0.866255	1.21374	0.66212	1.38235	0.460631	0.57	0.79	0.97	0.5	1.69
NM_025184	REV3L	REV3-like, catalytic subunit of DNA polymerase zeta (yeast) (REV3L), mRNA [NM_002912]	hsa-miR-18b	-0.9	0.873778	0.602114	0.685952	0.321461	0.728051	-0.61	-0.26	-0.34	-0.21	-0.3
NM_021572	RGMA	RGM domain family, member A (RGMA), mRNA [NM_020211]	hsa-miR-151-3p	-0.9	0.866438	2.61629	1.53511	1.27214	0.914194	0.03	-0.45	-0.43	-0.44	-0.38
NM_021572	RGMA	RGM domain family, member A (RGMA), mRNA [NM_020211]	hsa-miR-30e*	-0.9	0.866438	2.61629	1.53511	1.27214	0.914194	-0.16	-0.3	-0.2	-0.17	-0.12
NM_021572	RGMA	RGM domain family, member A (RGMA), mRNA [NM_020211]	hsa-miR-505*	-0.9	0.866438	2.61629	1.53511	1.27214	0.914194	-0.07	-0.69	-0.55	-0.56	-0.32
NM_003686	RPS6KA2	ribosomal protein S6 kinase, 90kDa, polypeptide 2 (RPS6KA2), transcript variant 1, mRNA [NM_021135]	hsa-miR-196b	-0.9	0.333688	0.888234	0.341018	0.6281	0.65234	-0.12	-1.07	-0.24	-0.51	-0.32
NM_000130	RPS6KA2	ribosomal protein S6 kinase, 90kDa, polypeptide 2 (RPS6KA2), transcript variant 1, mRNA [NM_021135]	hsa-miR-363	-0.9	0.333688	0.888234	0.341018	0.6281	0.65234	-0.17	-0.67	-0.34	-0.45	-0.42
NM_017709	RRS1	RRS1 ribosome biogenesis regulator homolog (S. cerevisiae) (RRS1), mRNA [NM_015169]	hsa-miR-181a	-0.9	-0.230943	-0.374055	-0.388337	-0.674827	-0.576485	-0.26	-0.46	-0.24	-0.08	-0.2
NM_017842	SAMD9	sterile alpha motif domain containing 9 (SAMD9), mRNA [NM_017654]	hsa-miR-923	-0.9	-0.22119	-0.831865	-0.398407	-0.96596	-0.746438	0	0.93	0.5	1.91	1.11
NM_004475	SAMD9L	sterile alpha motif domain containing 9-like (SAMD9L), mRNA [NM_152703]	hsa-miR-135a*	-0.9	-0.550971	-0.989253	-0.279511	-0.687683	-0.937946	0.49	1.42	0.21	0.88	0.56
NM_004475	SAMD9L	sterile alpha motif domain containing 9-like (SAMD9L), mRNA [NM_152703]	hsa-miR-513c	-0.9	-0.550971	-0.989253	-0.279511	-0.687683	-0.937946	0.17	2.88	0.62	0.76	0.99
NM_004475	SAMD9L	sterile alpha motif domain containing 9-like (SAMD9L), mRNA [NM_152703]	hsa-miR-574-5p	-0.9	-0.550971	-0.989253	-0.279511	-0.687683	-0.937946	1.2	1.35	0.19	1.23	1.43
NM_212482	SCHIP1	schwannomin interacting protein 1 (SCHIP1), mRNA [NM_014575]	hsa-miR-152	-0.9	-1.12102	-1.04018	-0.845029	-0.617084	-0.734185	-0.16	-0.26	-0.34	-0.36	-0.67
NM_005438	SCHIP1	schwannomin interacting protein 1 (SCHIP1), mRNA [NM_014575]	hsa-miR-221*	-0.9	-1.12102	-1.04018	-0.845029	-0.617084	-0.734185	-0.09	-0.31	-0.29	-0.52	-0.43
NM_005438	SCHIP1	schwannomin interacting protein 1 (SCHIP1), mRNA [NM_014575]	hsa-miR-769-5p	-0.9	-1.12102	-1.04018	-0.845029	-0.617084	-0.734185	-0.21	-0.29	-0.22	-0.58	-0.38
NM_003468	SEPP1	selenoprotein P, plasma, 1 (SEPP1), mRNA [NM_005410]	hsa-miR-16-2*	-0.9	0.860513	1.07	0.270391	0.889951	1.20775	-0.4	-0.59	-0.33	-1.01	-1.31
NM_004482	SESN1	sestrin 1 (SESN1), mRNA [NM_014454]	hsa-miR-188-5p	-0.9	1.71858	0.999081	1.07376	1.7066	1.31079	0.36	1.18	0.64	0.6	0.69
NM_005257	SESN1	sestrin 1 (SESN1), mRNA [NM_014454]	hsa-miR-34a	-0.9	1.71858	0.999081	1.07376	1.7066	1.31079	1.34	1.91	1.86	1.82	1.67
NM_005257	SESN1	sestrin 1 (SESN1), mRNA [NM_014454]	hsa-miR-483-5p	-0.9	1.71858	0.999081	1.07376	1.7066	1.31079	0.73	2.04	1.25	1.07	1.48
NM_052941	SESN1	sestrin 1 (SESN1), mRNA [NM_014454]	hsa-miR-513b	-0.9	1.71858	0.999081	1.07376	1.7066	1.31079	0.47	2.67	0.74	0.71	0.98
NM_000519	SH3BP4	SH3-domain binding protein 4 (SH3BP4), mRNA [NM_014521]	hsa-miR-151-3p	-0.9	0.514477	1.20125	0.982932	1.60736	0.847013	0.03	-0.45	-0.43	-0.44	-0.38
NM_005524	SH3BP4	SH3-domain binding protein 4 (SH3BP4), mRNA [NM_014521]	hsa-miR-505*	-0.9	0.514477	1.20125	0.982932	1.60736	0.847013	-0.07	-0.69	-0.55	-0.56	-0.32
NM_003528	SKIL	SKI-like oncogene (SKIL), mRNA [NM_005414]	hsa-miR-151-3p	-0.9	0.227652	0.604315	0.402968	0.5752	0.461242	0.03	-0.45	-0.43	-0.44	-0.38
NM_152739	SLC16A6	solute carrier family 16, member 6 (monocarboxylic acid transporter 7) (SLC16A6), mRNA [NM_004694]	hsa-miR-196b	-0.9	0.42969	0.897734	0.61776	0.817187	0.586067	-0.12	-1.07	-0.24	-0.51	-0.32
NM_017878	SLC16A6	solute carrier family 16, member 6 (monocarboxylic acid transporter 7) (SLC16A6), mRNA [NM_004694]	hsa-miR-30d	-0.9	0.42969	0.897734	0.61776	0.817187	0.586067	-0.09	-0.31	-0.21	-0.13	-0.1
NM_032303	SLC16A6	solute carrier family 16, member 6 (monocarboxylic acid transporter 7) (SLC16A6), mRNA [NM_004694]	hsa-miR-330-3p	-0.9	0.42969	0.897734	0.61776	0.817187	0.586067	-0.13	-0.43	-0.37	-0.28	-0.26
NM_032303	SLC16A6	solute carrier family 16, member 6 (monocarboxylic acid transporter 7) (SLC16A6), mRNA [NM_004694]	hsa-miR-363	-0.9	0.42969	0.897734	0.61776	0.817187	0.586067	-0.17	-0.67	-0.34	-0.45	-0.42
NM_000867	SLC25A23	solute carrier family 25 (mitochondrial carrier; phosphate carrier), member 23 (SLC25A23), mRNA [NM_024103]	hsa-miR-638	-0.9	-0.394913	-0.436623	-0.409405	-0.430293	-0.317106	0.15	0.85	0.65	0.75	0.44
NM_000417	SLC35F2	solute carrier family 35, member F2 (SLC35F2), mRNA [NM_017515]	hsa-miR-141	-0.9	-0.354279	-0.55942	-0.562197	-0.36178	-0.35391	-0.5	-0.45	-0.15	-0.26	-0.54
NM_005544	SLC37A2	solute carrier family 37 (glycerol-3-phosphate transporter), member 2 (SLC37A2), mRNA [NM_198277]	hsa-miR-196b	-0.9	0.202885	1.03332	0.688092	0.720466	1.03098	-0.12	-1.07	-0.24	-0.51	-0.32
NM_022767	SLC39A14	solute carrier family 39 (zinc transporter), member 14 (SLC39A14), mRNA [NM_015359]	hsa-miR-663	-0.9	-0.222428	-0.579734	-0.461506	-0.923642	-0.969036	0.42	1.18	0.47	0.9	1.6
NM_022767	SLC39A14	solute carrier family 39 (zinc transporter), member 14 (SLC39A14), mRNA [NM_015359]	hsa-miR-923	-0.9	-0.222428	-0.579734	-0.461506	-0.923642	-0.969036	0	0.93	0.5	1.91	1.11
NM_030636	SLC7A11	solute carrier family 7, (cationic amino acid transporter, y+ system) member 11 (SLC7A11), mRNA [NM_014331]	hsa-miR-181a-2*	-0.9	0.201768	1.51975	0.981908	2.0208	1.47615	-0.54	-0.93	-0.92	-1.38	-0.75
NM_031217	SLC7A11	solute carrier family 7, (cationic amino acid transporter, y+ system) member 11 (SLC7A11), mRNA [NM_014331]	hsa-miR-196b	-0.9	0.201768	1.51975	0.981908	2.0208	1.47615	-0.12	-1.07	-0.24	-0.51	-0.32
NM_031217	SLC7A11	solute carrier family 7, (cationic amino acid transporter, y+ system) member 11 (SLC7A11), mRNA [NM_014331]	hsa-miR-221*	-0.9	0.201768	1.51975	0.981908	2.0208	1.47615	-0.09	-0.31	-0.29	-0.52	-0.43
NM_031217	SLC7A11	solute carrier family 7, (cationic amino acid transporter, y+ system) member 11 (SLC7A11), mRNA [NM_014331]	hsa-miR-29b-1*	-0.9	0.201768	1.51975	0.981908	2.0208	1.47615	-0.02	-0.66	-0.3	-0.71	-0.7
NM_031217	SLC7A11	solute carrier family 7, (cationic amino acid transporter, y+ system) member 11 (SLC7A11), mRNA [NM_014331]	hsa-miR-363	-0.9	0.201768	1.51975	0.981908	2.0208	1.47615	-0.17	-0.67	-0.34	-0.45	-0.42
NM_031217	SLC7A11	solute carrier family 7, (cationic amino acid transporter, y+ system) member 11 (SLC7A11), mRNA [NM_014331]	hsa-miR-769-5p	-0.9	0.201768	1.51975	0.981908	2.0208	1.47615	-0.21	-0.29	-0.22	-0.58	-0.38
NM_002254	SLC7A11	solute carrier family 7, (cationic amino acid transporter, y+ system) member 11 (SLC7A11), mRNA [NM_014331]	hsa-miR-99a	-0.9	0.201768	1.51975	0.981908	2.0208	1.47615	-0.37	-0.99	-0.21	-1.06	-0.69
NM_012314	SLC7A8	solute carrier family 7 (cationic amino acid transporter, y+ system), member 8 (SLC7A8), transcript variant 2, mRNA [NM_182728]	hsa-miR-513a-5p	-0.9	0.944737	1.44407	0.841654	1.49035	0.651773	0.57	0.79	0.97	0.5	1.69
NM_005779	SLFN13	schlafen family member 13 (SLFN13), mRNA [NM_144682]	hsa-miR-188-5p	-0.9	-0.152714	-1.06802	-1.04707	-0.69516	-0.720273	0.36	1.18	0.64	0.6	0.69
NM_005779	SLFN13	schlafen family member 13 (SLFN13), mRNA [NM_144682]	hsa-miR-34a	-0.9	-0.152714	-1.06802	-1.04707	-0.69516	-0.720273	1.34	1.91	1.86	1.82	1.67
NM_005779	SLFN13	schlafen family member 13 (SLFN13), mRNA [NM_144682]	hsa-miR-483-5p	-0.9	-0.152714	-1.06802	-1.04707	-0.69516	-0.720273	0.73	2.04	1.25	1.07	1.48
NM_005573	SLFN13	schlafen family member 13 (SLFN13), mRNA [NM_144682]	hsa-miR-513b	-0.9	-0.152714	-1.06802	-1.04707	-0.69516	-0.720273	0.47	2.67	0.74	0.71	0.98
NM_145686	SOCS2	suppressor of cytokine signaling 2 (SOCS2), mRNA [NM_003877]	hsa-miR-630	-0.9	-0.855975	-1.42073	-0.465374	-0.529537	-0.740947	1.26	1.35	0.61	0.95	0.88
NM_153487	SOX2	SRY (sex determining region Y)-box 2 (SOX2), mRNA [NM_003106]	hsa-miR-18b	-0.9	-0.314162	-1.00193	-0.780323	-1.02789	-0.581342	-0.61	-0.26	-0.34	-0.21	-0.3
NM_006879	SOX2	SRY (sex determining region Y)-box 2 (SOX2), mRNA [NM_003106]	hsa-miR-638	-0.9	-0.314162	-1.00193	-0.780323	-1.02789	-0.581342	0.15	0.85	0.65	0.75	0.44
NM_002462	STAMBPL1	STAM binding protein-like 1 (STAMBPL1), mRNA [NM_020799]	hsa-miR-18b	-0.9	-0.402297	-0.915185	-0.566166	-1.01579	-0.518573	-0.61	-0.26	-0.34	-0.21	-0.3
NM_005375	STEAP4	STEAP family member 4 (STEAP4), mRNA [NM_024636]	hsa-miR-630	-0.9	-2.02429	-2.01442	-0.42031	-1.23281	-0.775333	1.26	1.35	0.61	0.95	0.88
NM_024865	TANC1	tetratricopeptide repeat, ankyrin repeat and coiled-coil containing 1 (TANC1), mRNA [NM_033394]	hsa-miR-181a	-0.9	1.61977	1.65947	1.54519	1.00953	0.813355	-0.26	-0.46	-0.24	-0.08	-0.2
NM_032041	TARP	TCR gamma alternate reading frame protein (TARP), nuclear gene encoding mitochondrial protein, transcript variant 1, mRNA [NM_001003799]	hsa-miR-923	-0.9	-0.264035	-0.745852	-0.794768	-1.26655	-1.01258	0	0.93	0.5	1.91	1.11
NM_003873	TGFBR3	transforming growth factor, beta receptor III (TGFBR3), mRNA [NM_003243]	hsa-miR-188-5p	-0.9	-0.31197	-1.25765	-1.22904	-1.13815	-1.22035	0.36	1.18	0.64	0.6	0.69
NM_003873	TGFBR3	transforming growth factor, beta receptor III (TGFBR3), mRNA [NM_003243]	hsa-miR-34a	-0.9	-0.31197	-1.25765	-1.22904	-1.13815	-1.22035	1.34	1.91	1.86	1.82	1.67
NM_003873	TGFBR3	transforming growth factor, beta receptor III (TGFBR3), mRNA [NM_003243]	hsa-miR-483-5p	-0.9	-0.31197	-1.25765	-1.22904	-1.13815	-1.22035	0.73	2.04	1.25	1.07	1.48
NM_002592	TGFBR3	transforming growth factor, beta receptor III (TGFBR3), mRNA [NM_003243]	hsa-miR-513b	-0.9	-0.31197	-1.25765	-1.22904	-1.13815	-1.22035	0.47	2.67	0.74	0.71	0.98
NM_005400	TMEM156	transmembrane protein 156 (TMEM156), mRNA [NM_024943]	hsa-miR-513c	-0.9	-0.398571	-0.993022	-0.635299	-0.504843	-0.882272	0.17	2.88	0.62	0.76	0.99
NM_002742	TMEM30A	transmembrane protein 30A (TMEM30A), mRNA [NM_018247]	hsa-miR-17	-0.9	0.717093	1.16134	1.48978	2.42114	1.11496	-0.21	-0.24	-0.25	-0.29	-0.08
NM_002742	TMEM30A	transmembrane protein 30A (TMEM30A), mRNA [NM_018247]	hsa-miR-181a-2*	-0.9	0.717093	1.16134	1.48978	2.42114	1.11496	-0.54	-0.93	-0.92	-1.38	-0.75
NM_002872	TMEM68	transmembrane protein 68 (TMEM68), mRNA [NM_152417]	hsa-miR-151-3p	-0.9	0.202263	0.492785	0.425475	0.4971	0.343279	0.03	-0.45	-0.43	-0.44	-0.38
NM_002872	TMEM68	transmembrane protein 68 (TMEM68), mRNA [NM_152417]	hsa-miR-505*	-0.9	0.202263	0.492785	0.425475	0.4971	0.343279	-0.07	-0.69	-0.55	-0.56	-0.32
NM_021135	TNFRSF10B	tumor necrosis factor receptor superfamily, member 10b (TNFRSF10B), transcript variant 1, mRNA [NM_003842]	hsa-miR-494	-0.9	1.40829	1.23066	1.55871	1.35742	1.36516	0.54	1.73	0.11	0.94	1.18
NM_024103	TNFSF4	tumor necrosis factor (ligand) superfamily, member 4 (tax-transcriptionally activated glycoprotein 1, 34kDa) (TNFSF4), mRNA [NM_003326]	hsa-miR-1225-5p	-0.9	3.19023	2.72542	3.71714	2.83054	2.84863	0.38	0.93	0.34	0.54	0.59
NM_017515	TNFSF4	tumor necrosis factor (ligand) superfamily, member 4 (tax-transcriptionally activated glycoprotein 1, 34kDa) (TNFSF4), mRNA [NM_003326]	hsa-miR-494	-0.9	3.19023	2.72542	3.71714	2.83054	2.84863	0.54	1.73	0.11	0.94	1.18
NM_033051	TP53I3	tumor protein p53 inducible protein 3 (TP53I3), transcript variant 1, mRNA [NM_004881]	hsa-miR-29b-1*	-0.9	0.2358	0.916772	0.794997	1.07196	0.875568	-0.02	-0.66	-0.3	-0.71	-0.7
NM_033051	TP53INP1	tumor protein p53 inducible nuclear protein 1 (TP53INP1), mRNA [NM_033285]	hsa-miR-181a	-0.9	1.02961	1.04354	1.03621	0.220994	0.686346	-0.26	-0.46	-0.24	-0.08	-0.2
NM_003759	TPD52	tumor protein D52 (TPD52), transcript variant 3, mRNA [NM_005079]	hsa-miR-1225-5p	-0.9	-0.175372	-0.54346	-0.43106	-0.517232	-0.535975	0.38	0.93	0.34	0.54	0.59
NM_003759	TPD52	tumor protein D52 (TPD52), transcript variant 3, mRNA [NM_005079]	hsa-miR-188-5p	-0.9	-0.175372	-0.54346	-0.43106	-0.517232	-0.535975	0.36	1.18	0.64	0.6	0.69
NM_003759	TPD52	tumor protein D52 (TPD52), transcript variant 3, mRNA [NM_005079]	hsa-miR-483-5p	-0.9	-0.175372	-0.54346	-0.43106	-0.517232	-0.535975	0.73	2.04	1.25	1.07	1.48
NM_003759	TPD52	tumor protein D52 (TPD52), transcript variant 3, mRNA [NM_005079]	hsa-miR-494	-0.9	-0.175372	-0.54346	-0.43106	-0.517232	-0.535975	0.54	1.73	0.11	0.94	1.18
NM_003759	TPD52	tumor protein D52 (TPD52), transcript variant 3, mRNA [NM_005079]	hsa-miR-513b	-0.9	-0.175372	-0.54346	-0.43106	-0.517232	-0.535975	0.47	2.67	0.74	0.71	0.98
NM_003877	TRIAP1	TP53 regulated inhibitor of apoptosis 1 (TRIAP1), mRNA [NM_016399]	hsa-miR-923	-0.9	1.3973	1.14434	1.53937	0.932236	1.13738	0	0.93	0.5	1.91	1.11
NM_005077	TRIP6	thyroid hormone receptor interactor 6 (TRIP6), mRNA [NM_003302]	hsa-miR-505*	-0.9	0.251109	0.885084	0.694549	1.03268	0.579433	-0.07	-0.69	-0.55	-0.56	-0.32
NM_005077	TSPAN13	tetraspanin 13 (TSPAN13), mRNA [NM_014399]	hsa-miR-34a	-0.9	-0.48444	-1.59591	-1.50387	-0.953249	-1.45327	1.34	1.91	1.86	1.82	1.67
NM_017442	TSPAN13	tetraspanin 13 (TSPAN13), mRNA [NM_014399]	hsa-miR-483-5p	-0.9	-0.48444	-1.59591	-1.50387	-0.953249	-1.45327	0.73	2.04	1.25	1.07	1.48
NM_022773	TSPAN13	tetraspanin 13 (TSPAN13), mRNA [NM_014399]	hsa-miR-513b	-0.9	-0.48444	-1.59591	-1.50387	-0.953249	-1.45327	0.47	2.67	0.74	0.71	0.98
NM_153345	TTC16	tetratricopeptide repeat domain 16 (TTC16), mRNA [NM_144965]	hsa-miR-923	-0.9	-0.247105	-0.98606	-0.623075	-1.35212	-0.695596	0	0.93	0.5	1.91	1.11
NM_153345	TUBB2A	tubulin, beta 2A (TUBB2A), mRNA [NM_001069]	hsa-miR-151-3p	-0.9	0.312879	0.940585	0.892206	0.556845	0.459508	0.03	-0.45	-0.43	-0.44	-0.38
NM_152417	TXNIP	thioredoxin interacting protein (TXNIP), mRNA [NM_006472]	hsa-miR-1225-5p	-0.9	-0.337845	-0.473758	-0.251022	-0.43205	-0.356112	0.38	0.93	0.34	0.54	0.59
NM_003842	TXNIP	thioredoxin interacting protein (TXNIP), mRNA [NM_006472]	hsa-miR-494	-0.9	-0.337845	-0.473758	-0.251022	-0.43205	-0.356112	0.54	1.73	0.11	0.94	1.18
NM_003840	UBD	ubiquitin D (UBD), mRNA [NM_006398]	hsa-miR-1225-5p	-0.9	-0.918757	-1.78542	-0.394816	-1.25525	-1.18587	0.38	0.93	0.34	0.54	0.59
NM_003840	UBD	ubiquitin D (UBD), mRNA [NM_006398]	hsa-miR-494	-0.9	-0.918757	-1.78542	-0.394816	-1.25525	-1.18587	0.54	1.73	0.11	0.94	1.18
NM_014729	UHRF1	ubiquitin-like, containing PHD and RING finger domains, 1 (UHRF1), transcript variant 2, mRNA [NM_013282]	hsa-miR-30e*	-0.9	-1.42941	-0.666075	-0.480702	-1.1057	-1.63599	-0.16	-0.3	-0.2	-0.17	-0.12
NM_003302	UNC13B	unc-13 homolog B (C. elegans) (UNC13B), mRNA [NM_006377]	hsa-miR-152	-0.9	0.180144	0.786336	0.844015	1.2984	0.931428	-0.16	-0.26	-0.34	-0.36	-0.67
NM_006472	UNC13B	unc-13 homolog B (C. elegans) (UNC13B), mRNA [NM_006377]	hsa-miR-221*	-0.9	0.180144	0.786336	0.844015	1.2984	0.931428	-0.09	-0.31	-0.29	-0.52	-0.43
NM_006472	UNC13B	unc-13 homolog B (C. elegans) (UNC13B), mRNA [NM_006377]	hsa-miR-29b-1*	-0.9	0.180144	0.786336	0.844015	1.2984	0.931428	-0.02	-0.66	-0.3	-0.71	-0.7
NM_152376	UNC13B	unc-13 homolog B (C. elegans) (UNC13B), mRNA [NM_006377]	hsa-miR-769-5p	-0.9	0.180144	0.786336	0.844015	1.2984	0.931428	-0.21	-0.29	-0.22	-0.58	-0.38
NM_025217	UNC45B	unc-45 homolog B (C. elegans) (UNC45B), transcript variant 1, mRNA [NM_173167]	hsa-miR-923	-0.9	-0.594718	-1.19489	-0.469138	-2.25513	-1.80824	0	0.93	0.5	1.91	1.11
NM_025217	USP18	ubiquitin specific peptidase 18 (USP18), mRNA [NM_017414]	hsa-miR-188-5p	-0.9	-0.642541	-1.0911	-1.04476	-0.662209	-2.15823	0.36	1.18	0.64	0.6	0.69
NM_006377	USP18	ubiquitin specific peptidase 18 (USP18), mRNA [NM_017414]	hsa-miR-483-5p	-0.9	-0.642541	-1.0911	-1.04476	-0.662209	-2.15823	0.73	2.04	1.25	1.07	1.48
NM_173167	USP18	ubiquitin specific peptidase 18 (USP18), mRNA [NM_017414]	hsa-miR-513b	-0.9	-0.642541	-1.0911	-1.04476	-0.662209	-2.15823	0.47	2.67	0.74	0.71	0.98
NM_030776	VSIG9	V-set and immunoglobulin domain containing 9 (VSIG9), mRNA [NM_173799]	hsa-miR-18b	-0.9	-0.564174	-0.951806	-0.861809	-1.54629	-1.25556	-0.61	-0.26	-0.34	-0.21	-0.3
NM_020863	XCL1	chemokine (C motif) ligand 1 (XCL1), mRNA [NM_002995]	hsa-miR-18b	-0.9	-1.02049	-1.99626	-1.94495	-3.23466	-1.763	-0.61	-0.26	-0.34	-0.21	-0.3
NM_024645	XCL1	chemokine (C motif) ligand 1 (XCL1), mRNA [NM_002995]	hsa-miR-638	-0.9	-1.02049	-1.99626	-1.94495	-3.23466	-1.763	0.15	0.85	0.65	0.75	0.44
NM_001033723	ZFAT1	ZFAT zinc finger 1 (ZFAT1), transcript variant ZFAT-1, mRNA [NM_020863]	hsa-miR-18b	-0.9	-0.427847	-0.463349	-0.212237	-0.631155	-0.442958	-0.61	-0.26	-0.34	-0.21	-0.3
NM_003873	ZNF337	zinc finger protein 337 (ZNF337), mRNA [NM_015655]	hsa-miR-34a	-0.9	0.944987	0.439096	0.711599	0.460129	0.827325	1.34	1.91	1.86	1.82	1.67
NM_022470	ZNF79	zinc finger protein 79 (ZNF79), mRNA [NM_007135]	hsa-miR-18b	-0.9	1.02201	0.911387	0.992923	0.580712	1.00881	-0.61	-0.26	-0.34	-0.21	-0.3
NM_030920	AKAP12	A kinase (PRKA) anchor protein (gravin) 12 (AKAP12), transcript variant 2, mRNA [NM_144497]	hsa-miR-19b	-0.85	-0.202329	-0.905571	-0.89788	NA	-0.592577	-0.43	-0.1	-0.19	-0.29	-0.43
NM_004282	ANGPT1	angiopoietin 1 (ANGPT1), mRNA [NM_001146]	hsa-miR-95	-0.85	-1.49202	-0.800698	-1.59415	-0.401657	NA	-0.12	-0.63	-0.12	-0.67	-0.49
NM_021572	C12orf5	chromosome 12 open reading frame 5 (C12orf5), mRNA [NM_020375]	hsa-miR-940	-0.825	0.550175	0.602551	0.91189	0.795833	0.611398	0.74	0.74	0.4	0.15	0.55
NM_017842	C20orf103	chromosome 20 open reading frame 103 (C20orf103), mRNA [NM_012261]	hsa-miR-940	-0.825	-1.2673	-2.02388	-0.964349	-0.708834	-0.841442	0.74	0.74	0.4	0.15	0.55
NM_207380	C20orf72	chromosome 20 open reading frame 72 (C20orf72), mRNA [NM_052865]	hsa-miR-95	-0.825	0.36488	0.375287	0.243715	0.47128	0.43263	-0.12	-0.63	-0.12	-0.67	-0.49
NM_020209	ENAH	enabled homolog (Drosophila) (ENAH), transcript variant 1, mRNA [NM_001008493]	hsa-miR-940	-0.825	-1.11536	-1.18478	-0.794902	-0.555917	-0.755982	0.74	0.74	0.4	0.15	0.55
NM_021624	GATA6	GATA binding protein 6 (GATA6), mRNA [NM_005257]	hsa-miR-19b	-0.825	-0.273919	-2.20644	-1.66736	-2.02049	-0.788321	-0.43	-0.1	-0.19	-0.29	-0.43
NM_000076	GSS	glutathione synthetase (GSS), mRNA [NM_000178]	hsa-miR-10a	-0.825	0.296458	0.712411	0.437278	0.601966	0.33843	-0.03	-0.82	-0.42	-1	-0.42
NM_006762	KIAA1274	KIAA1274 (KIAA1274), mRNA [NM_014431]	hsa-miR-210	-0.825	0.272983	0.878585	0.410985	0.667737	0.518974	-0.25	-0.43	-0.13	-0.28	-0.28
NM_006762	KIAA1274	KIAA1274 (KIAA1274), mRNA [NM_014431]	hsa-miR-95	-0.825	0.272983	0.878585	0.410985	0.667737	0.518974	-0.12	-0.63	-0.12	-0.67	-0.49
NM_005767	KIFC3	kinesin family member C3 (KIFC3), mRNA [NM_005550]	hsa-miR-10a	-0.825	0.317649	1.23921	0.93009	1.13399	0.657602	-0.03	-0.82	-0.42	-1	-0.42
NM_021135	LHFPL2	lipoma HMGIC fusion partner-like 2 (LHFPL2), mRNA [NM_005779]	hsa-miR-10a	-0.825	0.344103	1.26206	0.907114	0.998207	0.617111	-0.03	-0.82	-0.42	-1	-0.42
NM_003302	MYB	v-myb myeloblastosis viral oncogene homolog (avian) (MYB), mRNA [NM_005375]	hsa-miR-19b	-0.825	-0.696016	-1.09095	-0.86461	-1.04499	-0.548792	-0.43	-0.1	-0.19	-0.29	-0.43
NM_178450	P2RY5	purinergic receptor P2Y, G-protein coupled, 5 (P2RY5), mRNA [NM_005767]	hsa-miR-210	-0.825	0.276064	0.526083	0.296761	0.521586	0.452711	-0.25	-0.43	-0.13	-0.28	-0.28
NM_001146	PCNA	proliferating cell nuclear antigen (PCNA), transcript variant 1, mRNA [NM_002592]	hsa-miR-19b	-0.825	1.33059	1.20622	1.26008	1.23072	1.31123	-0.43	-0.1	-0.19	-0.29	-0.43
NM_016382	PRKCE	protein kinase C, epsilon (PRKCE), mRNA [NM_005400]	hsa-miR-19b	-0.825	-0.310826	-0.634741	-0.541322	-0.625222	-0.377519	-0.43	-0.1	-0.19	-0.29	-0.43
NM_000130	RPS6KA2	ribosomal protein S6 kinase, 90kDa, polypeptide 2 (RPS6KA2), transcript variant 1, mRNA [NM_021135]	hsa-miR-210	-0.825	0.333688	0.888234	0.341018	0.6281	0.65234	-0.25	-0.43	-0.13	-0.28	-0.28
NM_005438	SCHIP1	schwannomin interacting protein 1 (SCHIP1), mRNA [NM_014575]	hsa-miR-940	-0.825	-1.12102	-1.04018	-0.845029	-0.617084	-0.734185	0.74	0.74	0.4	0.15	0.55
NM_003528	SKIL	SKI-like oncogene (SKIL), mRNA [NM_005414]	hsa-miR-10a	-0.825	0.227652	0.604315	0.402968	0.5752	0.461242	-0.03	-0.82	-0.42	-1	-0.42
NM_016545	SLC25A23	solute carrier family 25 (mitochondrial carrier; phosphate carrier), member 23 (SLC25A23), mRNA [NM_024103]	hsa-miR-19b	-0.825	-0.394913	-0.436623	-0.409405	-0.430293	-0.317106	-0.43	-0.1	-0.19	-0.29	-0.43
NM_153487	SOCS2	suppressor of cytokine signaling 2 (SOCS2), mRNA [NM_003877]	hsa-miR-940	-0.825	-0.855975	-1.42073	-0.465374	-0.529537	-0.740947	0.74	0.74	0.4	0.15	0.55
NM_032512	TLE1	transducin-like enhancer of split 1 (E(sp1) homolog, Drosophila) (TLE1), mRNA [NM_005077]	hsa-miR-19b	-0.825	-0.264555	-0.986182	-0.637178	-0.934466	-0.501411	-0.43	-0.1	-0.19	-0.29	-0.43
NM_006622	TMEM112	transmembrane protein 112 (TMEM112), mRNA [NM_022773]	hsa-miR-210	-0.825	0.260777	0.402485	0.264297	0.347937	0.361213	-0.25	-0.43	-0.13	-0.28	-0.28
NM_013282	UNC13B	unc-13 homolog B (C. elegans) (UNC13B), mRNA [NM_006377]	hsa-miR-940	-0.825	0.180144	0.786336	0.844015	1.2984	0.931428	0.74	0.74	0.4	0.15	0.55
NM_020863	VWCE	von Willebrand factor C and EGF domains (VWCE), mRNA [NM_152718]	hsa-miR-940	-0.825	3.28114	3.69317	4.50567	4.01287	3.93726	0.74	0.74	0.4	0.15	0.55
NM_003873	ZNF337	zinc finger protein 337 (ZNF337), mRNA [NM_015655]	hsa-miR-19b	-0.825	0.944987	0.439096	0.711599	0.460129	0.827325	-0.43	-0.1	-0.19	-0.29	-0.43
NM_144497	MARCH3	membrane-associated ring finger (C3HC4) 3 (MARCH3), mRNA [NM_178450]	hsa-miR-188-5p	-0.8	-0.183165	-0.760664	-0.429173	-0.67049	-0.779777	0.36	1.18	0.64	0.6	0.69
NM_001182	MARCH3	membrane-associated ring finger (C3HC4) 3 (MARCH3), mRNA [NM_178450]	hsa-miR-424*	-0.8	-0.183165	-0.760664	-0.429173	-0.67049	-0.779777	1.88	2.46	1.65	2.02	NA
NM_133265	MARCH3	membrane-associated ring finger (C3HC4) 3 (MARCH3), mRNA [NM_178450]	hsa-miR-483-5p	-0.8	-0.183165	-0.760664	-0.429173	-0.67049	-0.779777	0.73	2.04	1.25	1.07	1.48
NM_133265	MARCH3	membrane-associated ring finger (C3HC4) 3 (MARCH3), mRNA [NM_178450]	hsa-miR-494	-0.8	-0.183165	-0.760664	-0.429173	-0.67049	-0.779777	0.54	1.73	0.11	0.94	1.18
NM_133265	MARCH3	membrane-associated ring finger (C3HC4) 3 (MARCH3), mRNA [NM_178450]	hsa-miR-513b	-0.8	-0.183165	-0.760664	-0.429173	-0.67049	-0.779777	0.47	2.67	0.74	0.71	0.98
NM_133265	MARCH3	membrane-associated ring finger (C3HC4) 3 (MARCH3), mRNA [NM_178450]	hsa-miR-765	-0.8	-0.183165	-0.760664	-0.429173	-0.67049	-0.779777	0.45	0.9	0.42	0.77	NA
NM_001146	ACTA2	actin, alpha 2, smooth muscle, aorta (ACTA2), mRNA [NM_001613]	hsa-miR-873	-0.8	1.91237	1.81741	2.13457	2.64419	1.00811	-0.6	-0.65	NA	-0.74	-0.28
NM_001146	AICDA	activation-induced cytidine deaminase (AICDA), mRNA [NM_020661]	hsa-miR-181a-2*	-0.8	-1.74486	-1.30115	-0.940506	-0.467635	-1.85036	-0.54	-0.93	-0.92	-1.38	-0.75
NM_054027	AICDA	activation-induced cytidine deaminase (AICDA), mRNA [NM_020661]	hsa-miR-335	-0.8	-1.74486	-1.30115	-0.940506	-0.467635	-1.85036	0	-0.43	-0.28	-0.54	NA
NM_006051	AKAP12	A kinase (PRKA) anchor protein (gravin) 12 (AKAP12), transcript variant 2, mRNA [NM_144497]	hsa-miR-483-5p	-0.8	-0.202329	-0.905571	-0.89788	NA	-0.592577	0.73	2.04	1.25	1.07	1.48
NM_016150	AKAP12	A kinase (PRKA) anchor protein (gravin) 12 (AKAP12), transcript variant 2, mRNA [NM_144497]	hsa-miR-513b	-0.8	-0.202329	-0.905571	-0.89788	NA	-0.592577	0.47	2.67	0.74	0.71	0.98
NM_022091	AKAP12	A kinase (PRKA) anchor protein (gravin) 12 (AKAP12), transcript variant 2, mRNA [NM_144497]	hsa-miR-513c	-0.8	-0.202329	-0.905571	-0.89788	NA	-0.592577	0.17	2.88	0.62	0.76	0.99
NM_022091	AKTIP	AKT interacting protein (AKTIP), transcript variant 1, mRNA [NM_001012398]	hsa-miR-765	-0.8	-0.684899	-0.853094	-0.494282	-1.01534	-0.431584	0.45	0.9	0.42	0.77	NA
NM_003502	AMOT	angiomotin (AMOT), mRNA [NM_133265]	hsa-miR-513c	-0.8	-0.740947	-0.996143	-0.358266	-0.843763	-1.34598	0.17	2.88	0.62	0.76	0.99
NM_138764	ANGPT1	angiopoietin 1 (ANGPT1), mRNA [NM_001146]	hsa-miR-181a-2*	-0.8	-1.49202	-0.800698	-1.59415	-0.401657	NA	-0.54	-0.93	-0.92	-1.38	-0.75
NM_014417	ANGPT1	angiopoietin 1 (ANGPT1), mRNA [NM_001146]	hsa-miR-210	-0.8	-1.49202	-0.800698	-1.59415	-0.401657	NA	-0.25	-0.43	-0.13	-0.28	-0.28
NM_014417	ANGPT1	angiopoietin 1 (ANGPT1), mRNA [NM_001146]	hsa-miR-221*	-0.8	-1.49202	-0.800698	-1.59415	-0.401657	NA	-0.09	-0.31	-0.29	-0.52	-0.43
NM_138621	ANGPT1	angiopoietin 1 (ANGPT1), mRNA [NM_001146]	hsa-miR-29b-1*	-0.8	-1.49202	-0.800698	-1.59415	-0.401657	NA	-0.02	-0.66	-0.3	-0.71	-0.7
NM_004183	ANGPT1	angiopoietin 1 (ANGPT1), mRNA [NM_001146]	hsa-miR-335	-0.8	-1.49202	-0.800698	-1.59415	-0.401657	NA	0	-0.43	-0.28	-0.54	NA
NM_004183	ANGPT1	angiopoietin 1 (ANGPT1), mRNA [NM_001146]	hsa-miR-513a-5p	-0.8	-1.49202	-0.800698	-1.59415	-0.401657	NA	0.57	0.79	0.97	0.5	1.69
NM_001012271	ANGPT1	angiopoietin 1 (ANGPT1), mRNA [NM_001146]	hsa-miR-769-5p	-0.8	-1.49202	-0.800698	-1.59415	-0.401657	NA	-0.21	-0.29	-0.22	-0.58	-0.38
NM_001010897	APOBEC3H	apolipoprotein B mRNA editing enzyme, catalytic polypeptide-like 3H (APOBEC3H), mRNA [NM_181773]	hsa-miR-765	-0.8	3.3384	3.03302	3.51973	2.80104	3.34221	0.45	0.9	0.42	0.77	NA
NM_019099	ASB2	ankyrin repeat and SOCS box-containing 2 (ASB2), mRNA [NM_016150]	hsa-miR-181a	-0.8	-0.267392	-0.960042	-1.11404	-1.89667	-0.967101	-0.26	-0.46	-0.24	-0.08	-0.2
NM_030806	ASB2	ankyrin repeat and SOCS box-containing 2 (ASB2), mRNA [NM_016150]	hsa-miR-200b	-0.8	-0.267392	-0.960042	-1.11404	-1.89667	-0.967101	-0.32	-0.24	-0.12	-0.22	NA
NM_172364	ASTN2	astrotactin 2 (ASTN2), transcript variant 1, mRNA [NM_014010]	hsa-miR-135a*	-0.8	3.04179	2.23727	2.60291	1.82062	2.28495	0.49	1.42	0.21	0.88	0.56
NM_001759	ATP9A	ATPase, Class II, type 9A (ATP9A), mRNA [NM_006045]	hsa-miR-141	-0.8	-0.901243	-1.8745	-1.91899	-3.16012	-1.7222	-0.5	-0.45	-0.15	-0.26	-0.54
NM_001759	ATP9A	ATPase, Class II, type 9A (ATP9A), mRNA [NM_006045]	hsa-miR-200b	-0.8	-0.901243	-1.8745	-1.91899	-3.16012	-1.7222	-0.32	-0.24	-0.12	-0.22	NA
NM_016382	AXIN1	axin 1 (AXIN1), transcript variant 1, mRNA [NM_003502]	hsa-miR-135a*	-0.8	-0.283671	-0.440179	-0.310101	-0.477587	-0.360273	0.49	1.42	0.21	0.88	0.56
NM_001781	AXIN1	axin 1 (AXIN1), transcript variant 1, mRNA [NM_003502]	hsa-miR-638	-0.8	-0.283671	-0.440179	-0.310101	-0.477587	-0.360273	0.15	0.85	0.65	0.75	0.44
NM_004360	B3GAT1	beta-1,3-glucuronyltransferase 1 (glucuronosyltransferase P) (B3GAT1), transcript variant 1, mRNA [NM_018644]	hsa-miR-663	-0.8	-0.343148	-1.3834	-1.10579	-0.465038	-1.28769	0.42	1.18	0.47	0.9	1.6
NM_000076	BAG2	BCL2-associated athanogene 2 (BAG2), mRNA [NM_004282]	hsa-miR-424*	-0.8	-0.280188	-0.56715	-0.255614	-0.680066	-0.71747	1.88	2.46	1.65	2.02	NA
NM_058197	BAG2	BCL2-associated athanogene 2 (BAG2), mRNA [NM_004282]	hsa-miR-765	-0.8	-0.280188	-0.56715	-0.255614	-0.680066	-0.71747	0.45	0.9	0.42	0.77	NA
NM_018404	BAG2	BCL2-associated athanogene 2 (BAG2), mRNA [NM_004282]	hsa-miR-923	-0.8	-0.280188	-0.56715	-0.255614	-0.680066	-0.71747	0	0.93	0.5	1.91	1.11
NM_130441	BAX	BCL2-associated X protein (BAX), transcript variant epsilon, mRNA [NM_138764]	hsa-miR-765	-0.8	1.79131	1.74194	1.99518	1.56927	1.72585	0.45	0.9	0.42	0.77	NA
NM_001876	BBC3	BCL2 binding component 3 (BBC3), mRNA [NM_014417]	hsa-miR-152	-0.8	2.4097	2.35349	2.57206	2.47686	3.01492	-0.16	-0.26	-0.34	-0.36	-0.67
NM_001876	BBC3	BCL2 binding component 3 (BBC3), mRNA [NM_014417]	hsa-miR-424*	-0.8	2.4097	2.35349	2.57206	2.47686	3.01492	1.88	2.46	1.65	2.02	NA
NM_001876	BBC3	BCL2 binding component 3 (BBC3), mRNA [NM_014417]	hsa-miR-765	-0.8	2.4097	2.35349	2.57206	2.47686	3.01492	0.45	0.9	0.42	0.77	NA
NM_001332	BCL2L11	BCL2-like 11 (apoptosis facilitator) (BCL2L11), transcript variant 1, mRNA [NM_138621]	hsa-miR-18b	-0.8	-0.41859	-0.513653	-0.382079	-0.844271	-0.769567	-0.61	-0.26	-0.34	-0.21	-0.3
NM_001905	BCL2L11	BCL2-like 11 (apoptosis facilitator) (BCL2L11), transcript variant 1, mRNA [NM_138621]	hsa-miR-424*	-0.8	-0.41859	-0.513653	-0.382079	-0.844271	-0.769567	1.88	2.46	1.65	2.02	NA
NM_001335	BCL2L11	BCL2-like 11 (apoptosis facilitator) (BCL2L11), transcript variant 1, mRNA [NM_138621]	hsa-miR-765	-0.8	-0.41859	-0.513653	-0.382079	-0.844271	-0.769567	0.45	0.9	0.42	0.77	NA
NM_000107	BEST1	bestrophin 1 (BEST1), mRNA [NM_004183]	hsa-miR-101*	-0.8	0.230641	1.13804	0.826707	1.02034	0.836594	-0.18	-0.48	-0.36	-0.26	NA
NM_001360	BFSP1	beaded filament structural protein 1, filensin (BFSP1), mRNA [NM_001195]	hsa-miR-424*	-0.8	-0.800131	-1.33025	-0.544484	-1.88176	-1.02984	1.88	2.46	1.65	2.02	NA
NM_021120	BIRC5	baculoviral IAP repeat-containing 5 (survivin) (BIRC5), transcript variant 3, mRNA [NM_001012271]	hsa-miR-101*	-0.8	-1.93544	-1.56752	-1.08876	-1.7992	-1.30134	-0.18	-0.48	-0.36	-0.26	NA
NM_004947	BLVRB	biliverdin reductase B (flavin reductase (NADPH)) (BLVRB), mRNA [NM_000713]	hsa-miR-16-2*	-0.8	0.2019	0.555967	0.520357	0.711985	0.670554	-0.4	-0.59	-0.33	-1.01	-1.31
NM_203394	BNC2	basonuclin 2 (BNC2), mRNA [NM_017637]	hsa-miR-135a*	-0.8	-1.29693	-1.90058	-1.32757	-3.9754	-1.87682	0.49	1.42	0.21	0.88	0.56
NM_030760	BNC2	basonuclin 2 (BNC2), mRNA [NM_017637]	hsa-miR-638	-0.8	-1.29693	-1.90058	-1.32757	-3.9754	-1.87682	0.15	0.85	0.65	0.75	0.44
NM_013302	BUB1B	BUB1 budding uninhibited by benzimidazoles 1 homolog beta (yeast) (BUB1B), mRNA [NM_001211]	hsa-miR-200b	-0.8	-0.129657	-0.604257	-0.664272	-0.542061	-0.605587	-0.32	-0.24	-0.12	-0.22	NA
NM_025184	BUB1B	BUB1 budding uninhibited by benzimidazoles 1 homolog beta (yeast) (BUB1B), mRNA [NM_001211]	hsa-miR-513a-5p	-0.8	-0.129657	-0.604257	-0.664272	-0.542061	-0.605587	0.57	0.79	0.97	0.5	1.69
NM_004442	C12orf5	chromosome 12 open reading frame 5 (C12orf5), mRNA [NM_020375]	hsa-miR-630	-0.8	0.550175	0.602551	0.91189	0.795833	0.611398	1.26	1.35	0.61	0.95	0.88
NM_019863	C13orf21	chromosome 13 open reading frame 21 (C13orf21), mRNA [NM_001010897]	hsa-miR-638	-0.8	-0.981691	-1.24089	-1.22044	-2.53621	-0.498547	0.15	0.85	0.65	0.75	0.44
NM_152421	C1orf21	chromosome 1 open reading frame 21 (C1orf21), mRNA [NM_030806]	hsa-miR-141	-0.8	-0.421256	-1.04728	-1.45956	-2.11526	-0.865819	-0.5	-0.45	-0.15	-0.26	-0.54
NM_000135	C1orf21	chromosome 1 open reading frame 21 (C1orf21), mRNA [NM_030806]	hsa-miR-200b	-0.8	-0.421256	-1.04728	-1.45956	-2.11526	-0.865819	-0.32	-0.24	-0.12	-0.22	NA
NM_207380	C20orf72	chromosome 20 open reading frame 72 (C20orf72), mRNA [NM_052865]	hsa-miR-335	-0.8	0.36488	0.375287	0.243715	0.47128	0.43263	0	-0.43	-0.28	-0.54	NA
NM_207380	C3orf32	chromosome 3 open reading frame 32 (C3orf32), mRNA [NM_015931]	hsa-miR-1225-5p	-0.8	-0.50433	-0.528883	-0.32814	-0.438246	NA	0.38	0.93	0.34	0.54	0.59
NM_212482	C3orf32	chromosome 3 open reading frame 32 (C3orf32), mRNA [NM_015931]	hsa-miR-424*	-0.8	-0.50433	-0.528883	-0.32814	-0.438246	NA	1.88	2.46	1.65	2.02	NA
NM_212482	C3orf32	chromosome 3 open reading frame 32 (C3orf32), mRNA [NM_015931]	hsa-miR-494	-0.8	-0.50433	-0.528883	-0.32814	-0.438246	NA	0.54	1.73	0.11	0.94	1.18
NM_212482	C3orf32	chromosome 3 open reading frame 32 (C3orf32), mRNA [NM_015931]	hsa-miR-574-5p	-0.8	-0.50433	-0.528883	-0.32814	-0.438246	NA	1.2	1.35	0.19	1.23	1.43
NM_005438	C3orf32	chromosome 3 open reading frame 32 (C3orf32), mRNA [NM_015931]	hsa-miR-765	-0.8	-0.50433	-0.528883	-0.32814	-0.438246	NA	0.45	0.9	0.42	0.77	NA
NM_005257	C8orf55	chromosome 8 open reading frame 55 (C8orf55), mRNA [NM_016647]	hsa-miR-18b	-0.8	-0.348608	-0.442235	-0.316353	-0.557782	-0.465824	-0.61	-0.26	-0.34	-0.21	-0.3
NM_052941	C8orf55	chromosome 8 open reading frame 55 (C8orf55), mRNA [NM_016647]	hsa-miR-765	-0.8	-0.348608	-0.442235	-0.316353	-0.557782	-0.465824	0.45	0.9	0.42	0.77	NA
NM_004188	CACNA2D2	calcium channel, voltage-dependent, alpha 2/delta subunit 2 (CACNA2D2), transcript variant 1, mRNA [NM_001005505]	hsa-miR-638	-0.8	-0.687292	-0.905647	-0.742602	-1.55325	-0.578102	0.15	0.85	0.65	0.75	0.44
NM_053064	CCDC102A	coiled-coil domain containing 102A (CCDC102A), mRNA [NM_033212]	hsa-miR-638	-0.8	-0.451754	-1.09482	-0.646469	-1.97635	-0.890417	0.15	0.85	0.65	0.75	0.44
NM_053064	CCDC102B	coiled-coil domain containing 102B (CCDC102B), mRNA [NM_024781]	hsa-miR-141	-0.8	0.610124	0.897442	NA	0.510031	1.09003	-0.5	-0.45	-0.15	-0.26	-0.54
NM_006433	CCDC52	coiled-coil domain containing 52 (CCDC52), mRNA [NM_144718]	hsa-miR-221*	-0.8	0.254731	0.355917	0.417092	0.443791	0.482424	-0.09	-0.31	-0.29	-0.52	-0.43
NM_000407	CCDC52	coiled-coil domain containing 52 (CCDC52), mRNA [NM_144718]	hsa-miR-29b-1*	-0.8	0.254731	0.355917	0.417092	0.443791	0.482424	-0.02	-0.66	-0.3	-0.71	-0.7
NM_153837	CCDC52	coiled-coil domain containing 52 (CCDC52), mRNA [NM_144718]	hsa-miR-335	-0.8	0.254731	0.355917	0.417092	0.443791	0.482424	0	-0.43	-0.28	-0.54	NA
NM_001505	CCDC52	coiled-coil domain containing 52 (CCDC52), mRNA [NM_144718]	hsa-miR-769-5p	-0.8	0.254731	0.355917	0.417092	0.443791	0.482424	-0.21	-0.29	-0.22	-0.58	-0.38
NM_005300	CCL4	chemokine (C-C motif) ligand 4 (CCL4), transcript variant 1, mRNA [NM_002984]	hsa-miR-765	-0.8	-0.68776	-0.766321	-0.242874	-0.901925	-1.47917	0.45	0.9	0.42	0.77	NA
NM_201525	CCL4	chemokine (C-C motif) ligand 4 (CCL4), transcript variant 1, mRNA [NM_002984]	hsa-miR-923	-0.8	-0.68776	-0.766321	-0.242874	-0.901925	-1.47917	0	0.93	0.5	1.91	1.11
NM_000178	CCL7	chemokine (C-C motif) ligand 7 (CCL7), mRNA [NM_006273]	hsa-miR-30d	-0.8	0.695172	2.0212	2.28405	1.52282	0.348138	-0.09	-0.31	-0.21	-0.13	-0.1
NM_000178	CCL7	chemokine (C-C motif) ligand 7 (CCL7), mRNA [NM_006273]	hsa-miR-330-3p	-0.8	0.695172	2.0212	2.28405	1.52282	0.348138	-0.13	-0.43	-0.37	-0.28	-0.26
NM_000519	CCL7	chemokine (C-C motif) ligand 7 (CCL7), mRNA [NM_006273]	hsa-miR-873	-0.8	0.695172	2.0212	2.28405	1.52282	0.348138	-0.6	-0.65	NA	-0.74	-0.28
NM_152739	CCND2	cyclin D2 (CCND2), mRNA [NM_001759]	hsa-miR-513c	-0.8	-0.566509	-1.01983	-0.336369	-0.865365	-1.51623	0.17	2.88	0.62	0.76	0.99
NM_002775	CD244	CD244 molecule, natural killer cell receptor 2B4 (CD244), mRNA [NM_016382]	hsa-miR-424*	-0.8	-0.635776	-1.16464	-0.357164	-1.27311	-1.08666	1.88	2.46	1.65	2.02	NA
NM_002775	CD244	CD244 molecule, natural killer cell receptor 2B4 (CD244), mRNA [NM_016382]	hsa-miR-765	-0.8	-0.635776	-1.16464	-0.357164	-1.27311	-1.08666	0.45	0.9	0.42	0.77	NA
NM_002775	CD244	CD244 molecule, natural killer cell receptor 2B4 (CD244), mRNA [NM_016382]	hsa-miR-923	-0.8	-0.635776	-1.16464	-0.357164	-1.27311	-1.08666	0	0.93	0.5	1.91	1.11
NM_000882	CDC42BPB	CDC42 binding protein kinase beta (DMPK-like) (CDC42BPB), mRNA [NM_006035]	hsa-miR-30e*	-0.8	0.148547	0.544134	0.583811	0.492604	0.482172	-0.16	-0.3	-0.2	-0.17	-0.12
NM_003855	CDCA5	cell division cycle associated 5 (CDCA5), mRNA [NM_080668]	hsa-miR-17	-0.8	-1.08257	-0.778643	-0.270908	-0.648173	-0.875443	-0.21	-0.24	-0.25	-0.29	-0.08
NM_000634	CDCA5	cell division cycle associated 5 (CDCA5), mRNA [NM_080668]	hsa-miR-873	-0.8	-1.08257	-0.778643	-0.270908	-0.648173	-0.875443	-0.6	-0.65	NA	-0.74	-0.28
NM_022767	CDCA7	cell division cycle associated 7 (CDCA7), transcript variant 1, mRNA [NM_031942]	hsa-miR-141	-0.8	-0.553887	-1.1878	-1.22862	-1.63483	-1.12074	-0.5	-0.45	-0.15	-0.26	-0.54
NM_022767	CDCA7	cell division cycle associated 7 (CDCA7), transcript variant 1, mRNA [NM_031942]	hsa-miR-200b	-0.8	-0.553887	-1.1878	-1.22862	-1.63483	-1.12074	-0.32	-0.24	-0.12	-0.22	NA
NM_015005	CDKN1A	cyclin-dependent kinase inhibitor 1A (p21, Cip1) (CDKN1A), transcript variant 1, mRNA [NM_000389]	hsa-miR-181a-2*	-0.8	1.52344	2.04382	2.18106	3.39783	0.67515	-0.54	-0.93	-0.92	-1.38	-0.75
NM_014431	CDKN1A	cyclin-dependent kinase inhibitor 1A (p21, Cip1) (CDKN1A), transcript variant 1, mRNA [NM_000389]	hsa-miR-335	-0.8	1.52344	2.04382	2.18106	3.39783	0.67515	0	-0.43	-0.28	-0.54	NA
NM_020802	CDKN1C	cyclin-dependent kinase inhibitor 1C (p57, Kip2) (CDKN1C), mRNA [NM_000076]	hsa-miR-17	-0.8	0.813688	1.34209	0.93819	1.42694	0.899152	-0.21	-0.24	-0.25	-0.29	-0.08
NM_030636	CDKN1C	cyclin-dependent kinase inhibitor 1C (p57, Kip2) (CDKN1C), mRNA [NM_000076]	hsa-miR-363	-0.8	0.813688	1.34209	0.93819	1.42694	0.899152	-0.17	-0.67	-0.34	-0.45	-0.42
NM_031217	CDKN1C	cyclin-dependent kinase inhibitor 1C (p57, Kip2) (CDKN1C), mRNA [NM_000076]	hsa-miR-873	-0.8	0.813688	1.34209	0.93819	1.42694	0.899152	-0.6	-0.65	NA	-0.74	-0.28
NM_005550	CENTA2	centaurin, alpha 2 (CENTA2), mRNA [NM_018404]	hsa-miR-141	-0.8	0.70564	0.83074	0.616657	0.472286	1.16907	-0.5	-0.45	-0.15	-0.26	-0.54
NM_005779	CLU	clusterin (CLU), transcript variant 2, mRNA [NM_203339]	hsa-miR-424*	-0.8	-0.522769	-1.17619	-0.641659	-0.934136	-1.05666	1.88	2.46	1.65	2.02	NA
NM_000234	CLU	clusterin (CLU), transcript variant 2, mRNA [NM_203339]	hsa-miR-574-5p	-0.8	-0.522769	-1.17619	-0.641659	-0.934136	-1.05666	1.2	1.35	0.19	1.23	1.43
NM_005573	CMBL	carboxymethylenebutenolidase homolog (Pseudomonas) (CMBL), mRNA [NM_138809]	hsa-miR-638	-0.8	3.45502	2.44516	2.7181	3.2195	3.57724	0.15	0.85	0.65	0.75	0.44
NM_181644	CPT1A	carnitine palmitoyltransferase 1A (liver) (CPT1A), nuclear gene encoding mitochondrial protein, transcript variant 1, mRNA [NM_001876]	hsa-miR-151-3p	-0.8	0.556885	0.676233	0.573966	0.699592	0.417914	0.03	-0.45	-0.43	-0.44	-0.38
NM_016459	CPT1A	carnitine palmitoyltransferase 1A (liver) (CPT1A), nuclear gene encoding mitochondrial protein, transcript variant 1, mRNA [NM_001876]	hsa-miR-505*	-0.8	0.556885	0.676233	0.573966	0.699592	0.417914	-0.07	-0.69	-0.55	-0.56	-0.32
NM_000260	CTNND2	catenin (cadherin-associated protein), delta 2 (neural plakophilin-related arm-repeat protein) (CTNND2), mRNA [NM_001332]	hsa-miR-200b	-0.8	-0.321655	-0.528234	-1.10335	-1.72039	-1.35809	-0.32	-0.24	-0.12	-0.22	NA
NM_032041	CTSW	cathepsin W (CTSW), mRNA [NM_001335]	hsa-miR-424*	-0.8	-1.02396	-1.39512	-1.06841	-1.16124	-1.7084	1.88	2.46	1.65	2.02	NA
NM_022346	CTSW	cathepsin W (CTSW), mRNA [NM_001335]	hsa-miR-765	-0.8	-1.02396	-1.39512	-1.06841	-1.16124	-1.7084	0.45	0.9	0.42	0.77	NA
NM_020205	CTTNBP2NL	CTTNBP2 N-terminal like (CTTNBP2NL), mRNA [NM_018704]	hsa-miR-151-3p	-0.8	0.396612	1.29445	0.997767	2.2874	1.09855	0.03	-0.45	-0.43	-0.44	-0.38
NM_020205	CTTNBP2NL	CTTNBP2 N-terminal like (CTTNBP2NL), mRNA [NM_018704]	hsa-miR-873	-0.8	0.396612	1.29445	0.997767	2.2874	1.09855	-0.6	-0.65	NA	-0.74	-0.28
NM_020205	DACT1	dapper, antagonist of beta-catenin, homolog 1 (Xenopus laevis) (DACT1), transcript variant 1, mRNA [NM_016651]	hsa-miR-424*	-0.8	-0.223691	-0.817291	-0.404189	-0.52404	-0.825003	1.88	2.46	1.65	2.02	NA
NM_020205	DACT1	dapper, antagonist of beta-catenin, homolog 1 (Xenopus laevis) (DACT1), transcript variant 1, mRNA [NM_016651]	hsa-miR-494	-0.8	-0.223691	-0.817291	-0.404189	-0.52404	-0.825003	0.54	1.73	0.11	0.94	1.18
NM_020205	DACT1	dapper, antagonist of beta-catenin, homolog 1 (Xenopus laevis) (DACT1), transcript variant 1, mRNA [NM_016651]	hsa-miR-513b	-0.8	-0.223691	-0.817291	-0.404189	-0.52404	-0.825003	0.47	2.67	0.74	0.71	0.98
NM_020205	DACT1	dapper, antagonist of beta-catenin, homolog 1 (Xenopus laevis) (DACT1), transcript variant 1, mRNA [NM_016651]	hsa-miR-765	-0.8	-0.223691	-0.817291	-0.404189	-0.52404	-0.825003	0.45	0.9	0.42	0.77	NA
NM_020205	DCC1	defective in sister chromatid cohesion homolog 1 (S. cerevisiae) (DCC1), mRNA [NM_024094]	hsa-miR-101*	-0.8	-1.26781	-0.567457	-0.403875	-0.626387	-0.721058	-0.18	-0.48	-0.36	-0.26	NA
NM_032510	DCC1	defective in sister chromatid cohesion homolog 1 (S. cerevisiae) (DCC1), mRNA [NM_024094]	hsa-miR-30e*	-0.8	-1.26781	-0.567457	-0.403875	-0.626387	-0.721058	-0.16	-0.3	-0.2	-0.17	-0.12
NM_002612	DDB2	damage-specific DNA binding protein 2, 48kDa (DDB2), mRNA [NM_000107]	hsa-miR-1225-5p	-0.8	2.5212	2.14133	2.33831	2.14758	2.29515	0.38	0.93	0.34	0.54	0.59
NM_032512	DDB2	damage-specific DNA binding protein 2, 48kDa (DDB2), mRNA [NM_000107]	hsa-miR-765	-0.8	2.5212	2.14133	2.33831	2.14758	2.29515	0.45	0.9	0.42	0.77	NA
NM_032512	DDX58	DEAD (Asp-Glu-Ala-Asp) box polypeptide 58 (DDX58), mRNA [NM_014314]	hsa-miR-188-5p	-0.8	-0.402664	-0.898499	-0.471123	-0.62115	-1.18128	0.36	1.18	0.64	0.6	0.69
NM_017712	DDX58	DEAD (Asp-Glu-Ala-Asp) box polypeptide 58 (DDX58), mRNA [NM_014314]	hsa-miR-494	-0.8	-0.402664	-0.898499	-0.471123	-0.62115	-1.18128	0.54	1.73	0.11	0.94	1.18
NM_017712	DDX58	DEAD (Asp-Glu-Ala-Asp) box polypeptide 58 (DDX58), mRNA [NM_014314]	hsa-miR-513b	-0.8	-0.402664	-0.898499	-0.471123	-0.62115	-1.18128	0.47	2.67	0.74	0.71	0.98
NM_018425	DHCR7	7-dehydrocholesterol reductase (DHCR7), mRNA [NM_001360]	hsa-miR-135a*	-0.8	-0.241231	-0.706357	-0.350402	-0.731302	-0.570622	0.49	1.42	0.21	0.88	0.56
NM_025049	DHCR7	7-dehydrocholesterol reductase (DHCR7), mRNA [NM_001360]	hsa-miR-638	-0.8	-0.241231	-0.706357	-0.350402	-0.731302	-0.570622	0.15	0.85	0.65	0.75	0.44
NM_003620	DLG3	discs, large homolog 3 (neuroendocrine-dlg, Drosophila) (DLG3), transcript variant 1, mRNA [NM_021120]	hsa-miR-135a*	-0.8	-0.270194	-0.793288	-0.321234	-0.525257	-0.569206	0.49	1.42	0.21	0.88	0.56
NM_017650	DLG3	discs, large homolog 3 (neuroendocrine-dlg, Drosophila) (DLG3), transcript variant 1, mRNA [NM_021120]	hsa-miR-424*	-0.8	-0.270194	-0.793288	-0.321234	-0.525257	-0.569206	1.88	2.46	1.65	2.02	NA
NM_005041	DLG3	discs, large homolog 3 (neuroendocrine-dlg, Drosophila) (DLG3), transcript variant 1, mRNA [NM_021120]	hsa-miR-574-5p	-0.8	-0.270194	-0.793288	-0.321234	-0.525257	-0.569206	1.2	1.35	0.19	1.23	1.43
NM_005041	DLG3	discs, large homolog 3 (neuroendocrine-dlg, Drosophila) (DLG3), transcript variant 1, mRNA [NM_021120]	hsa-miR-765	-0.8	-0.270194	-0.793288	-0.321234	-0.525257	-0.569206	0.45	0.9	0.42	0.77	NA
NM_002738	DNASE1L3	deoxyribonuclease I-like 3 (DNASE1L3), mRNA [NM_004944]	hsa-miR-873	-0.8	-1.39958	-1.44449	-1.35352	-0.870267	-1.61671	-0.6	-0.65	NA	-0.74	-0.28
NM_002742	DOCK3	dedicator of cytokinesis 3 (DOCK3), mRNA [NM_004947]	hsa-miR-200b	-0.8	0.575467	0.508433	0.470992	0.539887	0.203894	-0.32	-0.24	-0.12	-0.22	NA
NM_020440	DUSP13	dual specificity phosphatase 13 (DUSP13), transcript variant 1, mRNA [NM_001007271]	hsa-miR-873	-0.8	0.234803	0.519209	0.890195	0.899832	0.499088	-0.6	-0.65	NA	-0.74	-0.28
NM_006907	DYX1C1	dyslexia susceptibility 1 candidate 1 (DYX1C1), transcript variant 1, mRNA [NM_130810]	hsa-miR-200b	-0.8	1.72487	0.59516	0.590036	1.32948	1.26452	-0.32	-0.24	-0.12	-0.22	NA
NM_003579	E2F1	E2F transcription factor 1 (E2F1), mRNA [NM_005225]	hsa-miR-30e*	-0.8	-0.653704	-0.647235	-0.389344	-0.653956	-0.89821	-0.16	-0.3	-0.2	-0.17	-0.12
NM_000321	E2F7	E2F transcription factor 7 (E2F7), mRNA [NM_203394]	hsa-miR-923	-0.8	1.77248	2.95783	NA	0.887522	1.51024	0	0.93	0.5	1.91	1.11
NM_015149	EDA2R	ectodysplasin A2 receptor (EDA2R), mRNA [NM_021783]	hsa-miR-200b	-0.8	2.10027	2.22282	0.639682	1.17188	1.88772	-0.32	-0.24	-0.12	-0.22	NA
NM_022147	EEF2K	eukaryotic elongation factor-2 kinase (EEF2K), mRNA [NM_013302]	hsa-miR-135a*	-0.8	0.907278	0.457202	0.600146	0.561779	0.548663	0.49	1.42	0.21	0.88	0.56
NM_017654	EEF2K	eukaryotic elongation factor-2 kinase (EEF2K), mRNA [NM_013302]	hsa-miR-424*	-0.8	0.907278	0.457202	0.600146	0.561779	0.548663	1.88	2.46	1.65	2.02	NA
NM_017654	EEF2K	eukaryotic elongation factor-2 kinase (EEF2K), mRNA [NM_013302]	hsa-miR-574-5p	-0.8	0.907278	0.457202	0.600146	0.561779	0.548663	1.2	1.35	0.19	1.23	1.43
NM_152703	EEF2K	eukaryotic elongation factor-2 kinase (EEF2K), mRNA [NM_013302]	hsa-miR-765	-0.8	0.907278	0.457202	0.600146	0.561779	0.548663	0.45	0.9	0.42	0.77	NA
NM_152703	EFHC2	EF-hand domain (C-terminal) containing 2 (EFHC2), mRNA [NM_025184]	hsa-miR-1225-5p	-0.8	-0.185815	-0.604515	-0.446987	-0.603238	-0.728056	0.38	0.93	0.34	0.54	0.59
NM_003919	EFHC2	EF-hand domain (C-terminal) containing 2 (EFHC2), mRNA [NM_025184]	hsa-miR-424*	-0.8	-0.185815	-0.604515	-0.446987	-0.603238	-0.728056	1.88	2.46	1.65	2.02	NA
NM_001012410	EFHC2	EF-hand domain (C-terminal) containing 2 (EFHC2), mRNA [NM_025184]	hsa-miR-494	-0.8	-0.185815	-0.604515	-0.446987	-0.603238	-0.728056	0.54	1.73	0.11	0.94	1.18
NM_053282	EFHC2	EF-hand domain (C-terminal) containing 2 (EFHC2), mRNA [NM_025184]	hsa-miR-513b	-0.8	-0.185815	-0.604515	-0.446987	-0.603238	-0.728056	0.47	2.67	0.74	0.71	0.98
NM_014521	EI24	etoposide induced 2.4 mRNA (EI24), transcript variant 1, mRNA [NM_004879]	hsa-miR-16-2*	-0.8	0.476171	0.425201	0.400816	0.831516	0.62437	-0.4	-0.59	-0.33	-1.01	-1.31
NM_005414	ENAH	enabled homolog (Drosophila) (ENAH), transcript variant 1, mRNA [NM_001008493]	hsa-miR-152	-0.8	-1.11536	-1.18478	-0.794902	-0.555917	-0.755982	-0.16	-0.26	-0.34	-0.36	-0.67
NM_024103	ENPP5	ectonucleotide pyrophosphatase/phosphodiesterase 5 (putative function) (ENPP5), mRNA [NM_021572]	hsa-miR-1225-5p	-0.8	-0.694536	-1.41582	-0.992304	-1.00708	-1.43775	0.38	0.93	0.34	0.54	0.59
NM_003039	ENPP5	ectonucleotide pyrophosphatase/phosphodiesterase 5 (putative function) (ENPP5), mRNA [NM_021572]	hsa-miR-188-5p	-0.8	-0.694536	-1.41582	-0.992304	-1.00708	-1.43775	0.36	1.18	0.64	0.6	0.69
NM_017515	ENPP5	ectonucleotide pyrophosphatase/phosphodiesterase 5 (putative function) (ENPP5), mRNA [NM_021572]	hsa-miR-424*	-0.8	-0.694536	-1.41582	-0.992304	-1.00708	-1.43775	1.88	2.46	1.65	2.02	NA
NM_198277	ENPP5	ectonucleotide pyrophosphatase/phosphodiesterase 5 (putative function) (ENPP5), mRNA [NM_021572]	hsa-miR-494	-0.8	-0.694536	-1.41582	-0.992304	-1.00708	-1.43775	0.54	1.73	0.11	0.94	1.18
NM_015359	ENPP5	ectonucleotide pyrophosphatase/phosphodiesterase 5 (putative function) (ENPP5), mRNA [NM_021572]	hsa-miR-513b	-0.8	-0.694536	-1.41582	-0.992304	-1.00708	-1.43775	0.47	2.67	0.74	0.71	0.98
NM_003759	ENPP5	ectonucleotide pyrophosphatase/phosphodiesterase 5 (putative function) (ENPP5), mRNA [NM_021572]	hsa-miR-765	-0.8	-0.694536	-1.41582	-0.992304	-1.00708	-1.43775	0.45	0.9	0.42	0.77	NA
NM_014331	EPHB2	EPH receptor B2 (EPHB2), transcript variant 2, mRNA [NM_004442]	hsa-miR-221*	-0.8	0.513165	0.583035	0.37731	0.797977	1.30289	-0.09	-0.31	-0.29	-0.52	-0.43
NM_014331	EPHB2	EPH receptor B2 (EPHB2), transcript variant 2, mRNA [NM_004442]	hsa-miR-29b-1*	-0.8	0.513165	0.583035	0.37731	0.797977	1.30289	-0.02	-0.66	-0.3	-0.71	-0.7
NM_014331	EPHB2	EPH receptor B2 (EPHB2), transcript variant 2, mRNA [NM_004442]	hsa-miR-335	-0.8	0.513165	0.583035	0.37731	0.797977	1.30289	0	-0.43	-0.28	-0.54	NA
NM_003983	EPHB2	EPH receptor B2 (EPHB2), transcript variant 2, mRNA [NM_004442]	hsa-miR-769-5p	-0.8	0.513165	0.583035	0.37731	0.797977	1.30289	-0.21	-0.29	-0.22	-0.58	-0.38
NM_180991	EXO1	exonuclease 1 (EXO1), transcript variant 3, mRNA [NM_003686]	hsa-miR-873	-0.8	-1.26362	-0.959738	-0.283953	-1.06832	-1.4446	-0.6	-0.65	NA	-0.74	-0.28
NM_180991	F5	coagulation factor V (proaccelerin, labile factor) (F5), mRNA [NM_000130]	hsa-miR-141	-0.8	1.66474	1.2115	1.19337	0.0647754	1.44991	-0.5	-0.45	-0.15	-0.26	-0.54
NM_175839	F5	coagulation factor V (proaccelerin, labile factor) (F5), mRNA [NM_000130]	hsa-miR-200b	-0.8	1.66474	1.2115	1.19337	0.0647754	1.44991	-0.32	-0.24	-0.12	-0.22	NA
NM_003121	F8	coagulation factor VIII, procoagulant component (hemophilia A) (F8), transcript variant 2, mRNA [NM_019863]	hsa-miR-200b	-0.8	1.77557	1.21589	0.719809	0.679687	0.898806	-0.32	-0.24	-0.12	-0.22	NA
NM_024636	FAM3D	family with sequence similarity 3, member D (FAM3D), mRNA [NM_138805]	hsa-miR-196b	-0.8	0.484799	1.0159	0.671104	1.34902	0.670172	-0.12	-1.07	-0.24	-0.51	-0.32
NM_033394	FAM3D	family with sequence similarity 3, member D (FAM3D), mRNA [NM_138805]	hsa-miR-873	-0.8	0.484799	1.0159	0.671104	1.34902	0.670172	-0.6	-0.65	NA	-0.74	-0.28
NM_001003799	FAM46C	family with sequence similarity 46, member C (FAM46C), mRNA [NM_017709]	hsa-miR-873	-0.8	-0.526847	-0.33517	-0.758561	-0.503231	-1.00268	-0.6	-0.65	NA	-0.74	-0.28
NM_000358	FANCA	Fanconi anemia, complementation group A (FANCA), transcript variant 1, mRNA [NM_000135]	hsa-miR-765	-0.8	-0.504818	-0.806372	-0.431572	-0.84814	-0.62709	0.45	0.9	0.42	0.77	NA
NM_000358	FANCA	Fanconi anemia, complementation group A (FANCA), transcript variant 1, mRNA [NM_000135]	hsa-miR-923	-0.8	-0.504818	-0.806372	-0.431572	-0.84814	-0.62709	0	0.93	0.5	1.91	1.11
NM_003258	FASLG	Fas ligand (TNF superfamily, member 6) (FASLG), mRNA [NM_000639]	hsa-miR-141	-0.8	-0.715924	-1.46493	-1.57582	-2.54257	-1.37884	-0.5	-0.45	-0.15	-0.26	-0.54
NM_005077	FASLG	Fas ligand (TNF superfamily, member 6) (FASLG), mRNA [NM_000639]	hsa-miR-200b	-0.8	-0.715924	-1.46493	-1.57582	-2.54257	-1.37884	-0.32	-0.24	-0.12	-0.22	NA
NM_153345	FBLN2	fibulin 2 (FBLN2), transcript variant 1, mRNA [NM_001004019]	hsa-miR-1225-5p	-0.8	-0.302634	-1.08647	-0.626857	-0.860806	-0.738371	0.38	0.93	0.34	0.54	0.59
NM_024943	FBLN2	fibulin 2 (FBLN2), transcript variant 1, mRNA [NM_001004019]	hsa-miR-765	-0.8	-0.302634	-1.08647	-0.626857	-0.860806	-0.738371	0.45	0.9	0.42	0.77	NA
NM_152417	FHL2	four and a half LIM domains 2 (FHL2), transcript variant 2, mRNA [NM_201555]	hsa-miR-424*	-0.8	2.24421	2.08438	2.27971	1.26041	2.04203	1.88	2.46	1.65	2.02	NA
NM_003326	FLJ20489	hypothetical protein FLJ20489 (FLJ20489), mRNA [NM_017842]	hsa-miR-151-3p	-0.8	0.209732	0.707691	0.45286	0.768533	0.493481	0.03	-0.45	-0.43	-0.44	-0.38
NM_014729	FLJ20489	hypothetical protein FLJ20489 (FLJ20489), mRNA [NM_017842]	hsa-miR-505*	-0.8	0.209732	0.707691	0.45286	0.768533	0.493481	-0.07	-0.69	-0.55	-0.56	-0.32
NM_033285	FLJ20489	hypothetical protein FLJ20489 (FLJ20489), mRNA [NM_017842]	hsa-miR-873	-0.8	0.209732	0.707691	0.45286	0.768533	0.493481	-0.6	-0.65	NA	-0.74	-0.28
NM_014788	FLJ37464	hypothetical protein FLJ37464 (FLJ37464), mRNA [NM_173815]	hsa-miR-151-3p	-0.8	0.228679	0.617057	0.517889	0.790693	0.594039	0.03	-0.45	-0.43	-0.44	-0.38
NM_005725	FLJ37464	hypothetical protein FLJ37464 (FLJ37464), mRNA [NM_173815]	hsa-miR-505*	-0.8	0.228679	0.617057	0.517889	0.790693	0.594039	-0.07	-0.69	-0.55	-0.56	-0.32
NM_006472	FLOT2	flotillin 2 (FLOT2), mRNA [NM_004475]	hsa-miR-151-3p	-0.8	-0.800204	-0.467997	-0.332371	NA	-0.689481	0.03	-0.45	-0.43	-0.44	-0.38
NM_006472	FLOT2	flotillin 2 (FLOT2), mRNA [NM_004475]	hsa-miR-17	-0.8	-0.800204	-0.467997	-0.332371	NA	-0.689481	-0.21	-0.24	-0.25	-0.29	-0.08
NM_006398	FLOT2	flotillin 2 (FLOT2), mRNA [NM_004475]	hsa-miR-181a-2*	-0.8	-0.800204	-0.467997	-0.332371	NA	-0.689481	-0.54	-0.93	-0.92	-1.38	-0.75
NM_006398	FLOT2	flotillin 2 (FLOT2), mRNA [NM_004475]	hsa-miR-30d	-0.8	-0.800204	-0.467997	-0.332371	NA	-0.689481	-0.09	-0.31	-0.21	-0.13	-0.1
NM_006398	FLOT2	flotillin 2 (FLOT2), mRNA [NM_004475]	hsa-miR-330-3p	-0.8	-0.800204	-0.467997	-0.332371	NA	-0.689481	-0.13	-0.43	-0.37	-0.28	-0.26
NM_152376	FLOT2	flotillin 2 (FLOT2), mRNA [NM_004475]	hsa-miR-505*	-0.8	-0.800204	-0.467997	-0.332371	NA	-0.689481	-0.07	-0.69	-0.55	-0.56	-0.32
NM_173167	FN1	fibronectin 1 (FN1), transcript variant 1, mRNA [NM_212482]	hsa-miR-873	-0.8	0.576688	2.16463	0.874799	2.74395	2.02944	-0.6	-0.65	NA	-0.74	-0.28
NM_014468	FOSL1	FOS-like antigen 1 (FOSL1), mRNA [NM_005438]	hsa-miR-29b-1*	-0.8	0.407846	1.07831	1.35969	1.58923	1.73218	-0.02	-0.66	-0.3	-0.71	-0.7
NM_003382	FOSL1	FOS-like antigen 1 (FOSL1), mRNA [NM_005438]	hsa-miR-335	-0.8	0.407846	1.07831	1.35969	1.58923	1.73218	0	-0.43	-0.28	-0.54	NA
NM_173799	FOSL1	FOS-like antigen 1 (FOSL1), mRNA [NM_005438]	hsa-miR-769-5p	-0.8	0.407846	1.07831	1.35969	1.58923	1.73218	-0.21	-0.29	-0.22	-0.58	-0.38
NM_022470	FZD5	frizzled homolog 5 (Drosophila) (FZD5), mRNA [NM_003468]	hsa-miR-101*	-0.8	0.32996	0.947659	0.730314	0.778204	0.553885	-0.18	-0.48	-0.36	-0.26	NA
NM_024645	FZD5	frizzled homolog 5 (Drosophila) (FZD5), mRNA [NM_003468]	hsa-miR-335	-0.8	0.32996	0.947659	0.730314	0.778204	0.553885	0	-0.43	-0.28	-0.54	NA
NM_017842	GALNT3	UDP-N-acetyl-alpha-D-galactosamine:polypeptide N-acetylgalactosaminyltransferase 3 (GalNAc-T3) (GALNT3), mRNA [NM_004482]	hsa-miR-135a*	-0.8	-0.449961	-1.07221	-0.475716	-1.51999	-0.619238	0.49	1.42	0.21	0.88	0.56
NM_144646	GATA6	GATA binding protein 6 (GATA6), mRNA [NM_005257]	hsa-miR-18b	-0.8	-0.273919	-2.20644	-1.66736	-2.02049	-0.788321	-0.61	-0.26	-0.34	-0.21	-0.3
NM_182751	GATA6	GATA binding protein 6 (GATA6), mRNA [NM_005257]	hsa-miR-424*	-0.8	-0.273919	-2.20644	-1.66736	-2.02049	-0.788321	1.88	2.46	1.65	2.02	NA
NM_033051	GBP4	guanylate binding protein 4 (GBP4), mRNA [NM_052941]	hsa-miR-424*	-0.8	-0.668903	-1.05629	-0.241623	-0.445672	-0.801769	1.88	2.46	1.65	2.02	NA
NM_014331	GBP4	guanylate binding protein 4 (GBP4), mRNA [NM_052941]	hsa-miR-574-5p	-0.8	-0.668903	-1.05629	-0.241623	-0.445672	-0.801769	1.2	1.35	0.19	1.23	1.43
NM_014331	GBP4	guanylate binding protein 4 (GBP4), mRNA [NM_052941]	hsa-miR-765	-0.8	-0.668903	-1.05629	-0.241623	-0.445672	-0.801769	0.45	0.9	0.42	0.77	NA
NM_133265	GFI1	growth factor independent 1 (GFI1), mRNA [NM_005263]	hsa-miR-135a*	-0.8	-0.398047	-0.905818	-0.490691	-0.956877	-0.803677	0.49	1.42	0.21	0.88	0.56
NM_018644	GINS2	GINS complex subunit 2 (Psf2 homolog) (GINS2), mRNA [NM_016095]	hsa-miR-335	-0.8	-1.09549	-0.455123	-0.641452	-0.46274	-1.21845	0	-0.43	-0.28	-0.54	NA
NM_004282	GINS2	GINS complex subunit 2 (Psf2 homolog) (GINS2), mRNA [NM_016095]	hsa-miR-873	-0.8	-1.09549	-0.455123	-0.641452	-0.46274	-1.21845	-0.6	-0.65	NA	-0.74	-0.28
NM_017637	GMPR	guanosine monophosphate reductase (GMPR), mRNA [NM_006877]	hsa-miR-873	-0.8	-1.01578	-1.09407	-0.6231	-0.396207	-1.35057	-0.6	-0.65	NA	-0.74	-0.28
NM_052865	GNG2	guanine nucleotide binding protein (G protein), gamma 2 (GNG2), mRNA [NM_053064]	hsa-miR-663	-0.8	-0.386354	-0.910386	-0.56498	-0.533525	-0.663756	0.42	1.18	0.47	0.9	1.6
NM_012189	GP1BB	glycoprotein Ib (platelet), beta polypeptide (GP1BB), mRNA [NM_000407]	hsa-miR-34a	-0.8	-1.26641	-2.0006	-1.46212	-1.5883	-0.273658	1.34	1.91	1.86	1.82	1.67
NM_033212	GP1BB	glycoprotein Ib (platelet), beta polypeptide (GP1BB), mRNA [NM_000407]	hsa-miR-765	-0.8	-1.26641	-2.0006	-1.46212	-1.5883	-0.273658	0.45	0.9	0.42	0.77	NA
NM_001759	GPR114	G protein-coupled receptor 114 (GPR114), mRNA [NM_153837]	hsa-miR-200b	-0.8	-0.388838	-0.88727	-0.99217	-2.02852	-1.1881	-0.32	-0.24	-0.12	-0.22	NA
NM_016382	GPR34	G protein-coupled receptor 34 (GPR34), transcript variant 1, mRNA [NM_005300]	hsa-miR-101*	-0.8	0.435368	0.808296	0.576667	0.421653	0.287163	-0.18	-0.48	-0.36	-0.26	NA
NM_030928	GSS	glutathione synthetase (GSS), mRNA [NM_000178]	hsa-miR-101*	-0.8	0.296458	0.712411	0.437278	0.601966	0.33843	-0.18	-0.48	-0.36	-0.26	NA
NM_030928	GSS	glutathione synthetase (GSS), mRNA [NM_000178]	hsa-miR-30e*	-0.8	0.296458	0.712411	0.437278	0.601966	0.33843	-0.16	-0.3	-0.2	-0.17	-0.12
NM_203339	HBD	hemoglobin, delta (HBD), mRNA [NM_000519]	hsa-miR-513c	-0.8	-2.07125	-4.39511	NA	-3.86354	-2.4508	0.17	2.88	0.62	0.76	0.99
NM_020939	HES1	hairy and enhancer of split 1, (Drosophila) (HES1), mRNA [NM_005524]	hsa-miR-101*	-0.8	0.756714	1.69479	0.827346	1.18465	0.609547	-0.18	-0.48	-0.36	-0.26	NA
NM_020939	HES1	hairy and enhancer of split 1, (Drosophila) (HES1), mRNA [NM_005524]	hsa-miR-30d	-0.8	0.756714	1.69479	0.827346	1.18465	0.609547	-0.09	-0.31	-0.21	-0.13	-0.1
NM_001876	HES1	hairy and enhancer of split 1, (Drosophila) (HES1), mRNA [NM_005524]	hsa-miR-330-3p	-0.8	0.756714	1.69479	0.827346	1.18465	0.609547	-0.13	-0.43	-0.37	-0.28	-0.26
NM_001876	HES1	hairy and enhancer of split 1, (Drosophila) (HES1), mRNA [NM_005524]	hsa-miR-335	-0.8	0.756714	1.69479	0.827346	1.18465	0.609547	0	-0.43	-0.28	-0.54	NA
NM_018704	HHAT	hedgehog acyltransferase (HHAT), mRNA [NM_018194]	hsa-miR-424*	-0.8	0.662726	0.468178	0.748421	0.214003	0.541729	1.88	2.46	1.65	2.02	NA
NM_018704	HHAT	hedgehog acyltransferase (HHAT), mRNA [NM_018194]	hsa-miR-765	-0.8	0.662726	0.468178	0.748421	0.214003	0.541729	0.45	0.9	0.42	0.77	NA
NM_001337	HHAT	hedgehog acyltransferase (HHAT), mRNA [NM_018194]	hsa-miR-923	-0.8	0.662726	0.468178	0.748421	0.214003	0.541729	0	0.93	0.5	1.91	1.11
NM_001337	HIST1H2AL	histone cluster 1, H2al (HIST1H2AL), mRNA [NM_003511]	hsa-miR-196b	-0.8	3.5113	4.93888	2.22994	3.78924	NA	-0.12	-1.07	-0.24	-0.51	-0.32
NM_021120	HIST2H2BE	histone cluster 2, H2be (HIST2H2BE), mRNA [NM_003528]	hsa-miR-17	-0.8	0.553726	0.691031	0.648881	0.693404	0.558802	-0.21	-0.24	-0.25	-0.29	-0.08
NM_021120	HIST2H2BE	histone cluster 2, H2be (HIST2H2BE), mRNA [NM_003528]	hsa-miR-363	-0.8	0.553726	0.691031	0.648881	0.693404	0.558802	-0.17	-0.67	-0.34	-0.45	-0.42
NM_021120	HIST2H2BE	histone cluster 2, H2be (HIST2H2BE), mRNA [NM_003528]	hsa-miR-873	-0.8	0.553726	0.691031	0.648881	0.693404	0.558802	-0.6	-0.65	NA	-0.74	-0.28
NM_004418	HOP	homeodomain-only protein (HOP), transcript variant 2, mRNA [NM_139211]	hsa-miR-765	-0.8	-0.96375	-1.45625	-0.635764	-2.30878	-1.2199	0.45	0.9	0.42	0.77	NA
NM_004418	HOP	homeodomain-only protein (HOP), transcript variant 2, mRNA [NM_139211]	hsa-miR-923	-0.8	-0.96375	-1.45625	-0.635764	-2.30878	-1.2199	0	0.93	0.5	1.91	1.11
NM_032565	HOXA9	homeobox A9 (HOXA9), mRNA [NM_152739]	hsa-miR-18b	-0.8	-0.732481	-0.741879	-0.40335	-1.18119	-0.914507	-0.61	-0.26	-0.34	-0.21	-0.3
NM_030760	HOXA9	homeobox A9 (HOXA9), mRNA [NM_152739]	hsa-miR-424*	-0.8	-0.732481	-0.741879	-0.40335	-1.18119	-0.914507	1.88	2.46	1.65	2.02	NA
NM_013302	HOXA9	homeobox A9 (HOXA9), mRNA [NM_152739]	hsa-miR-765	-0.8	-0.732481	-0.741879	-0.40335	-1.18119	-0.914507	0.45	0.9	0.42	0.77	NA
NM_013302	HRASLS2	HRAS-like suppressor 2 (HRASLS2), mRNA [NM_017878]	hsa-miR-18b	-0.8	-0.284042	-1.04765	-0.885062	NA	-0.840025	-0.61	-0.26	-0.34	-0.21	-0.3
NM_000135	HSDL2	hydroxysteroid dehydrogenase like 2 (HSDL2), mRNA [NM_032303]	hsa-miR-101*	-0.8	0.396389	0.472487	0.413738	0.446793	0.447707	-0.18	-0.48	-0.36	-0.26	NA
NM_001004019	HSDL2	hydroxysteroid dehydrogenase like 2 (HSDL2), mRNA [NM_032303]	hsa-miR-335	-0.8	0.396389	0.472487	0.413738	0.446793	0.447707	0	-0.43	-0.28	-0.54	NA
NM_017842	HSH2D	hematopoietic SH2 domain containing (HSH2D), mRNA [NM_032855]	hsa-miR-1225-5p	-0.8	-0.416048	-1.3178	-1.06929	-1.30718	-1.14374	0.38	0.93	0.34	0.54	0.59
NM_017842	HSH2D	hematopoietic SH2 domain containing (HSH2D), mRNA [NM_032855]	hsa-miR-424*	-0.8	-0.416048	-1.3178	-1.06929	-1.30718	-1.14374	1.88	2.46	1.65	2.02	NA
NM_017842	HSH2D	hematopoietic SH2 domain containing (HSH2D), mRNA [NM_032855]	hsa-miR-494	-0.8	-0.416048	-1.3178	-1.06929	-1.30718	-1.14374	0.54	1.73	0.11	0.94	1.18
NM_017842	HSH2D	hematopoietic SH2 domain containing (HSH2D), mRNA [NM_032855]	hsa-miR-765	-0.8	-0.416048	-1.3178	-1.06929	-1.30718	-1.14374	0.45	0.9	0.42	0.77	NA
NM_017842	HTR2B	5-hydroxytryptamine (serotonin) receptor 2B (HTR2B), mRNA [NM_000867]	hsa-miR-200b	-0.8	0.922943	0.574301	0.550743	0.495874	NA	-0.32	-0.24	-0.12	-0.22	NA
NM_212482	IER5	immediate early response 5 (IER5), mRNA [NM_016545]	hsa-miR-101*	-0.8	0.696346	1.09701	1.11194	0.828439	0.757228	-0.18	-0.48	-0.36	-0.26	NA
NM_212482	IER5	immediate early response 5 (IER5), mRNA [NM_016545]	hsa-miR-30e*	-0.8	0.696346	1.09701	1.11194	0.828439	0.757228	-0.16	-0.3	-0.2	-0.17	-0.12
NM_018988	IFITM1	interferon induced transmembrane protein 1 (9-27) (IFITM1), mRNA [NM_003641]	hsa-miR-574-5p	-0.8	-0.603795	-1.71738	-1.07719	-1.33122	-1.64785	1.2	1.35	0.19	1.23	1.43
NM_000856	IL18R1	interleukin 18 receptor 1 (IL18R1), mRNA [NM_003855]	hsa-miR-135a*	-0.8	-0.466366	-0.923863	-0.569155	-1.42598	-0.658955	0.49	1.42	0.21	0.88	0.56
NM_178232	IL18R1	interleukin 18 receptor 1 (IL18R1), mRNA [NM_003855]	hsa-miR-638	-0.8	-0.466366	-0.923863	-0.569155	-1.42598	-0.658955	0.15	0.85	0.65	0.75	0.44
NM_178232	IL2RA	interleukin 2 receptor, alpha (IL2RA), mRNA [NM_000417]	hsa-miR-200b	-0.8	-0.331475	-0.311362	-0.788757	-0.545354	-0.438902	-0.32	-0.24	-0.12	-0.22	NA
NM_018194	IL8RA	interleukin 8 receptor, alpha (IL8RA), mRNA [NM_000634]	hsa-miR-135a*	-0.8	-0.88277	-0.955561	-0.53754	-1.66403	-0.763922	0.49	1.42	0.21	0.88	0.56
NM_018194	IL8RA	interleukin 8 receptor, alpha (IL8RA), mRNA [NM_000634]	hsa-miR-765	-0.8	-0.88277	-0.955561	-0.53754	-1.66403	-0.763922	0.45	0.9	0.42	0.77	NA
NM_021063	INTU	inturned planar cell polarity effector homolog (Drosophila) (INTU), mRNA [NM_015693]	hsa-miR-335	-0.8	0.434948	0.663005	0.830572	0.958584	0.221313	0	-0.43	-0.28	-0.54	NA
NM_003528	IRS1	insulin receptor substrate 1 (IRS1), mRNA [NM_005544]	hsa-miR-1225-5p	-0.8	-0.399669	-1.18892	-0.555627	-0.958568	-1.75295	0.38	0.93	0.34	0.54	0.59
NM_139211	IRS1	insulin receptor substrate 1 (IRS1), mRNA [NM_005544]	hsa-miR-424*	-0.8	-0.399669	-1.18892	-0.555627	-0.958568	-1.75295	1.88	2.46	1.65	2.02	NA
NM_021624	IRS1	insulin receptor substrate 1 (IRS1), mRNA [NM_005544]	hsa-miR-494	-0.8	-0.399669	-1.18892	-0.555627	-0.958568	-1.75295	0.54	1.73	0.11	0.94	1.18
NM_021624	IRS1	insulin receptor substrate 1 (IRS1), mRNA [NM_005544]	hsa-miR-765	-0.8	-0.399669	-1.18892	-0.555627	-0.958568	-1.75295	0.45	0.9	0.42	0.77	NA
NM_032855	ISG20L1	interferon stimulated exonuclease gene 20kDa-like 1 (ISG20L1), mRNA [NM_022767]	hsa-miR-188-5p	-0.8	3.16515	2.24613	2.46743	2.40058	1.91196	0.36	1.18	0.64	0.6	0.69
NM_032855	ISG20L1	interferon stimulated exonuclease gene 20kDa-like 1 (ISG20L1), mRNA [NM_022767]	hsa-miR-483-5p	-0.8	3.16515	2.24613	2.46743	2.40058	1.91196	0.73	2.04	1.25	1.07	1.48
NM_016545	ISG20L1	interferon stimulated exonuclease gene 20kDa-like 1 (ISG20L1), mRNA [NM_022767]	hsa-miR-494	-0.8	3.16515	2.24613	2.46743	2.40058	1.91196	0.54	1.73	0.11	0.94	1.18
NM_016545	ISG20L1	interferon stimulated exonuclease gene 20kDa-like 1 (ISG20L1), mRNA [NM_022767]	hsa-miR-513b	-0.8	3.16515	2.24613	2.46743	2.40058	1.91196	0.47	2.67	0.74	0.71	0.98
NM_203434	ISG20L1	interferon stimulated exonuclease gene 20kDa-like 1 (ISG20L1), mRNA [NM_022767]	hsa-miR-765	-0.8	3.16515	2.24613	2.46743	2.40058	1.91196	0.45	0.9	0.42	0.77	NA
NM_203434	ITGB5	integrin, beta 5 (ITGB5), mRNA [NM_002213]	hsa-miR-101*	-0.8	0.511672	1.27423	0.665603	1.0831	1.91452	-0.18	-0.48	-0.36	-0.26	NA
NM_001547	KCNK13	potassium channel, subfamily K, member 13 (KCNK13), mRNA [NM_022054]	hsa-miR-873	-0.8	0.56687	0.85321	0.860238	0.951911	0.610176	-0.6	-0.65	NA	-0.74	-0.28
NM_003641	KCNK5	potassium channel, subfamily K, member 5 (KCNK5), mRNA [NM_003740]	hsa-miR-181a	-0.8	-0.253793	-0.567193	-0.582573	-0.844561	-1.18665	-0.26	-0.46	-0.24	-0.08	-0.2
NM_003641	KCNK5	potassium channel, subfamily K, member 5 (KCNK5), mRNA [NM_003740]	hsa-miR-200b	-0.8	-0.253793	-0.567193	-0.582573	-0.844561	-1.18665	-0.32	-0.24	-0.12	-0.22	NA
NM_005544	KCNK5	potassium channel, subfamily K, member 5 (KCNK5), mRNA [NM_003740]	hsa-miR-923	-0.8	-0.253793	-0.567193	-0.582573	-0.844561	-1.18665	0	0.93	0.5	1.91	1.11
NM_022767	KHDRBS2	KH domain containing, RNA binding, signal transduction associated 2 (KHDRBS2), mRNA [NM_152688]	hsa-miR-141	-0.8	-0.828041	-1.18517	-1.58624	-1.03206	NA	-0.5	-0.45	-0.15	-0.26	-0.54
NM_022054	KHDRBS2	KH domain containing, RNA binding, signal transduction associated 2 (KHDRBS2), mRNA [NM_152688]	hsa-miR-188-5p	-0.8	-0.828041	-1.18517	-1.58624	-1.03206	NA	0.36	1.18	0.64	0.6	0.69
NM_014431	KHDRBS2	KH domain containing, RNA binding, signal transduction associated 2 (KHDRBS2), mRNA [NM_152688]	hsa-miR-19b	-0.8	-0.828041	-1.18517	-1.58624	-1.03206	NA	-0.43	-0.1	-0.19	-0.29	-0.43
NM_014431	KHDRBS2	KH domain containing, RNA binding, signal transduction associated 2 (KHDRBS2), mRNA [NM_152688]	hsa-miR-200b	-0.8	-0.828041	-1.18517	-1.58624	-1.03206	NA	-0.32	-0.24	-0.12	-0.22	NA
NM_005550	KHDRBS2	KH domain containing, RNA binding, signal transduction associated 2 (KHDRBS2), mRNA [NM_152688]	hsa-miR-34a	-0.8	-0.828041	-1.18517	-1.58624	-1.03206	NA	1.34	1.91	1.86	1.82	1.67
NM_005550	KHDRBS2	KH domain containing, RNA binding, signal transduction associated 2 (KHDRBS2), mRNA [NM_152688]	hsa-miR-483-5p	-0.8	-0.828041	-1.18517	-1.58624	-1.03206	NA	0.73	2.04	1.25	1.07	1.48
NM_005550	KHDRBS2	KH domain containing, RNA binding, signal transduction associated 2 (KHDRBS2), mRNA [NM_152688]	hsa-miR-513a-5p	-0.8	-0.828041	-1.18517	-1.58624	-1.03206	NA	0.57	0.79	0.97	0.5	1.69
NM_005779	KIAA1274	KIAA1274 (KIAA1274), mRNA [NM_014431]	hsa-miR-101*	-0.8	0.272983	0.878585	0.410985	0.667737	0.518974	-0.18	-0.48	-0.36	-0.26	NA
NM_005779	KIAA1274	KIAA1274 (KIAA1274), mRNA [NM_014431]	hsa-miR-181a-2*	-0.8	0.272983	0.878585	0.410985	0.667737	0.518974	-0.54	-0.93	-0.92	-1.38	-0.75
NM_005779	KIAA1274	KIAA1274 (KIAA1274), mRNA [NM_014431]	hsa-miR-335	-0.8	0.272983	0.878585	0.410985	0.667737	0.518974	0	-0.43	-0.28	-0.54	NA
NM_005779	KIAA1274	KIAA1274 (KIAA1274), mRNA [NM_014431]	hsa-miR-99a	-0.8	0.272983	0.878585	0.410985	0.667737	0.518974	-0.37	-0.99	-0.21	-1.06	-0.69
NM_000234	KIAA1377	KIAA1377 (KIAA1377), mRNA [NM_020802]	hsa-miR-141	-0.8	-0.330635	-0.476291	-0.590937	-0.768773	-0.338051	-0.5	-0.45	-0.15	-0.26	-0.54
NM_005577	KIAA1706	KIAA1706 protein (KIAA1706), mRNA [NM_030636]	hsa-miR-101*	-0.8	0.656721	1.27073	0.664798	1.22209	1.73566	-0.18	-0.48	-0.36	-0.26	NA
NM_002358	KIAA1706	KIAA1706 protein (KIAA1706), mRNA [NM_030636]	hsa-miR-16-2*	-0.8	0.656721	1.27073	0.664798	1.22209	1.73566	-0.4	-0.59	-0.33	-1.01	-1.31
NM_002358	KIAA1706	KIAA1706 protein (KIAA1706), mRNA [NM_030636]	hsa-miR-335	-0.8	0.656721	1.27073	0.664798	1.22209	1.73566	0	-0.43	-0.28	-0.54	NA
NM_153487	KIF18A	kinesin family member 18A (KIF18A), mRNA [NM_031217]	hsa-miR-151-3p	-0.8	-1.1311	-0.314504	-0.911236	NA	-1.23673	0.03	-0.45	-0.43	-0.44	-0.38
NM_153487	KIF18A	kinesin family member 18A (KIF18A), mRNA [NM_031217]	hsa-miR-17	-0.8	-1.1311	-0.314504	-0.911236	NA	-1.23673	-0.21	-0.24	-0.25	-0.29	-0.08
NM_153487	KIF18A	kinesin family member 18A (KIF18A), mRNA [NM_031217]	hsa-miR-181a	-0.8	-1.1311	-0.314504	-0.911236	NA	-1.23673	-0.26	-0.46	-0.24	-0.08	-0.2
NM_016459	KIF18A	kinesin family member 18A (KIF18A), mRNA [NM_031217]	hsa-miR-30d	-0.8	-1.1311	-0.314504	-0.911236	NA	-1.23673	-0.09	-0.31	-0.21	-0.13	-0.1
NM_015166	KIF18A	kinesin family member 18A (KIF18A), mRNA [NM_031217]	hsa-miR-330-3p	-0.8	-1.1311	-0.314504	-0.911236	NA	-1.23673	-0.13	-0.43	-0.37	-0.28	-0.26
NM_002462	KIF3C	kinesin family member 3C (KIF3C), mRNA [NM_002254]	hsa-miR-181a-2*	-0.8	-0.514466	-0.455012	-0.423496	-0.198995	-0.567764	-0.54	-0.93	-0.92	-1.38	-0.75
NM_002462	KIF3C	kinesin family member 3C (KIF3C), mRNA [NM_002254]	hsa-miR-335	-0.8	-0.514466	-0.455012	-0.423496	-0.198995	-0.567764	0	-0.43	-0.28	-0.54	NA
NM_032510	KIFC3	kinesin family member C3 (KIFC3), mRNA [NM_005550]	hsa-miR-30e*	-0.8	0.317649	1.23921	0.93009	1.13399	0.657602	-0.16	-0.3	-0.2	-0.17	-0.12
NM_002583	KIFC3	kinesin family member C3 (KIFC3), mRNA [NM_005550]	hsa-miR-335	-0.8	0.317649	1.23921	0.93009	1.13399	0.657602	0	-0.43	-0.28	-0.54	NA
NM_033100	KIR2DL2	killer cell immunoglobulin-like receptor, two domains, long cytoplasmic tail, 2 (KIR2DL2), mRNA [NM_014219]	hsa-miR-181a	-0.8	-1.02642	-1.63381	-2.17329	-2.38932	-1.8754	-0.26	-0.46	-0.24	-0.08	-0.2
NM_033100	KIR2DL2	killer cell immunoglobulin-like receptor, two domains, long cytoplasmic tail, 2 (KIR2DL2), mRNA [NM_014219]	hsa-miR-200b	-0.8	-1.02642	-1.63381	-2.17329	-2.38932	-1.8754	-0.32	-0.24	-0.12	-0.22	NA
NM_002609	KIR2DS2	killer cell immunoglobulin-like receptor, two domains, short cytoplasmic tail, 2 (KIR2DS2), mRNA [NM_012312]	hsa-miR-200b	-0.8	-0.888594	-1.98087	-2.6152	-2.85947	-1.93097	-0.32	-0.24	-0.12	-0.22	NA
NM_002609	KIR2DS4	killer cell immunoglobulin-like receptor, two domains, short cytoplasmic tail, 4 (KIR2DS4), mRNA [NM_012314]	hsa-miR-188-5p	-0.8	-0.740025	-2.19691	-2.06149	-0.666634	-1.04669	0.36	1.18	0.64	0.6	0.69
NM_032512	KIR2DS4	killer cell immunoglobulin-like receptor, two domains, short cytoplasmic tail, 4 (KIR2DS4), mRNA [NM_012314]	hsa-miR-483-5p	-0.8	-0.740025	-2.19691	-2.06149	-0.666634	-1.04669	0.73	2.04	1.25	1.07	1.48
NM_021830	KIR2DS4	killer cell immunoglobulin-like receptor, two domains, short cytoplasmic tail, 4 (KIR2DS4), mRNA [NM_012314]	hsa-miR-513b	-0.8	-0.740025	-2.19691	-2.06149	-0.666634	-1.04669	0.47	2.67	0.74	0.71	0.98
NM_005400	KLRD1	killer cell lectin-like receptor subfamily D, member 1 (KLRD1), transcript variant 1, mRNA [NM_002262]	hsa-miR-200b	-0.8	-0.80746	-1.61296	-1.94391	-3.41276	-2.01177	-0.32	-0.24	-0.12	-0.22	NA
NM_004580	LAPTM5	lysosomal associated multispanning membrane protein 5 (LAPTM5), mRNA [NM_006762]	hsa-miR-335	-0.8	0.392163	0.54199	0.35702	1.00334	0.74456	0	-0.43	-0.28	-0.54	NA
NM_002872	LGR6	leucine-rich repeat-containing G protein-coupled receptor 6 (LGR6), transcript variant 1, mRNA [NM_001017403]	hsa-miR-200b	-0.8	-0.896906	-2.36781	-2.62857	-3.46674	-1.11058	-0.32	-0.24	-0.12	-0.22	NA
NM_021135	LHFPL2	lipoma HMGIC fusion partner-like 2 (LHFPL2), mRNA [NM_005779]	hsa-miR-101*	-0.8	0.344103	1.26206	0.907114	0.998207	0.617111	-0.18	-0.48	-0.36	-0.26	NA
NM_015169	LHFPL2	lipoma HMGIC fusion partner-like 2 (LHFPL2), mRNA [NM_005779]	hsa-miR-30e*	-0.8	0.344103	1.26206	0.907114	0.998207	0.617111	-0.16	-0.3	-0.2	-0.17	-0.12
NM_017654	LHFPL2	lipoma HMGIC fusion partner-like 2 (LHFPL2), mRNA [NM_005779]	hsa-miR-335	-0.8	0.344103	1.26206	0.907114	0.998207	0.617111	0	-0.43	-0.28	-0.54	NA
NM_005410	LMNB1	lamin B1 (LMNB1), mRNA [NM_005573]	hsa-miR-17	-0.8	-0.567047	-0.655665	-0.286002	-0.506296	-0.690294	-0.21	-0.24	-0.25	-0.29	-0.08
NM_014454	LMNB1	lamin B1 (LMNB1), mRNA [NM_005573]	hsa-miR-494	-0.8	-0.567047	-0.655665	-0.286002	-0.506296	-0.690294	0.54	1.73	0.11	0.94	1.18
NM_014454	LMNB1	lamin B1 (LMNB1), mRNA [NM_005573]	hsa-miR-765	-0.8	-0.567047	-0.655665	-0.286002	-0.506296	-0.690294	0.45	0.9	0.42	0.77	NA
NM_014454	LMNB1	lamin B1 (LMNB1), mRNA [NM_005573]	hsa-miR-873	-0.8	-0.567047	-0.655665	-0.286002	-0.506296	-0.690294	-0.6	-0.65	NA	-0.74	-0.28
NM_004694	LTBP2	latent transforming growth factor beta binding protein 2 (LTBP2), mRNA [NM_000428]	hsa-miR-101*	-0.8	0.530137	1.64063	0.659192	0.512758	1.3122	-0.18	-0.48	-0.36	-0.26	NA
NM_015359	MAD2L1	MAD2 mitotic arrest deficient-like 1 (yeast) (MAD2L1), mRNA [NM_002358]	hsa-miR-18b	-0.8	-0.415558	-0.82115	-0.395933	-0.643123	-0.488854	-0.61	-0.26	-0.34	-0.21	-0.3
NM_014331	MAP4K4	mitogen-activated protein kinase kinase kinase kinase 4 (MAP4K4), transcript variant 2, mRNA [NM_145686]	hsa-miR-513b	-0.8	1.1583	0.520948	0.910356	1.62883	0.940777	0.47	2.67	0.74	0.71	0.98
NM_144682	MDGA1	MAM domain containing glycosylphosphatidylinositol anchor 1 (MDGA1), mRNA [NM_153487]	hsa-miR-1225-5p	-0.8	-0.170294	-1.3131	-0.723718	-1.07443	-0.767342	0.38	0.93	0.34	0.54	0.59
NM_144682	MDGA1	MAM domain containing glycosylphosphatidylinositol anchor 1 (MDGA1), mRNA [NM_153487]	hsa-miR-424*	-0.8	-0.170294	-1.3131	-0.723718	-1.07443	-0.767342	1.88	2.46	1.65	2.02	NA
NM_144682	MDGA1	MAM domain containing glycosylphosphatidylinositol anchor 1 (MDGA1), mRNA [NM_153487]	hsa-miR-494	-0.8	-0.170294	-1.3131	-0.723718	-1.07443	-0.767342	0.54	1.73	0.11	0.94	1.18
NM_003877	MDGA1	MAM domain containing glycosylphosphatidylinositol anchor 1 (MDGA1), mRNA [NM_153487]	hsa-miR-765	-0.8	-0.170294	-1.3131	-0.723718	-1.07443	-0.767342	0.45	0.9	0.42	0.77	NA
NM_003106	MDM2	Mdm2, transformed 3T3 cell double minute 2, p53 binding protein (mouse) (MDM2), transcript variant MDM2b, mRNA [NM_006879]	hsa-miR-34a	-0.8	2.16319	1.80022	1.56758	2.14654	1.87462	1.34	1.91	1.86	1.82	1.67
NM_003243	MKNK1	MAP kinase interacting serine/threonine kinase 1 (MKNK1), transcript variant 1, mRNA [NM_003684]	hsa-miR-221*	-0.8	0.517731	0.688966	0.438561	0.923755	0.61253	-0.09	-0.31	-0.29	-0.52	-0.43
NM_003243	MKNK1	MAP kinase interacting serine/threonine kinase 1 (MKNK1), transcript variant 1, mRNA [NM_003684]	hsa-miR-29b-1*	-0.8	0.517731	0.688966	0.438561	0.923755	0.61253	-0.02	-0.66	-0.3	-0.71	-0.7
NM_003243	MKNK1	MAP kinase interacting serine/threonine kinase 1 (MKNK1), transcript variant 1, mRNA [NM_003684]	hsa-miR-335	-0.8	0.517731	0.688966	0.438561	0.923755	0.61253	0	-0.43	-0.28	-0.54	NA
NM_003243	MKNK1	MAP kinase interacting serine/threonine kinase 1 (MKNK1), transcript variant 1, mRNA [NM_003684]	hsa-miR-769-5p	-0.8	0.517731	0.688966	0.438561	0.923755	0.61253	-0.21	-0.29	-0.22	-0.58	-0.38
NM_024943	MKNK1	MAP kinase interacting serine/threonine kinase 1 (MKNK1), transcript variant 1, mRNA [NM_003684]	hsa-miR-873	-0.8	0.517731	0.688966	0.438561	0.923755	0.61253	-0.6	-0.65	NA	-0.74	-0.28
NM_003326	MLC1	megalencephalic leukoencephalopathy with subcortical cysts 1 (MLC1), transcript variant 1, mRNA [NM_015166]	hsa-miR-135a*	-0.8	-1.50211	-2.1781	-1.51007	-3.18461	-1.7969	0.49	1.42	0.21	0.88	0.56
NM_003326	MLC1	megalencephalic leukoencephalopathy with subcortical cysts 1 (MLC1), transcript variant 1, mRNA [NM_015166]	hsa-miR-638	-0.8	-1.50211	-2.1781	-1.51007	-3.18461	-1.7969	0.15	0.85	0.65	0.75	0.44
NM_005079	MX1	myxovirus (influenza virus) resistance 1, interferon-inducible protein p78 (mouse) (MX1), mRNA [NM_002462]	hsa-miR-513a-5p	-0.8	-0.530209	-1.31158	-1.20955	-0.620926	-1.71981	0.57	0.79	0.97	0.5	1.69
NM_016399	MX1	myxovirus (influenza virus) resistance 1, interferon-inducible protein p78 (mouse) (MX1), mRNA [NM_002462]	hsa-miR-513c	-0.8	-0.530209	-1.31158	-1.20955	-0.620926	-1.71981	0.17	2.88	0.62	0.76	0.99
NM_014399	MYB	v-myb myeloblastosis viral oncogene homolog (avian) (MYB), mRNA [NM_005375]	hsa-miR-34a	-0.8	-0.696016	-1.09095	-0.86461	-1.04499	-0.548792	1.34	1.91	1.86	1.82	1.67
NM_014399	MYB	v-myb myeloblastosis viral oncogene homolog (avian) (MYB), mRNA [NM_005375]	hsa-miR-424*	-0.8	-0.696016	-1.09095	-0.86461	-1.04499	-0.548792	1.88	2.46	1.65	2.02	NA
NM_013282	NANOG	Nanog homeobox (NANOG), mRNA [NM_024865]	hsa-miR-141	-0.8	0.613677	0.460223	0.446832	0.222583	0.472993	-0.5	-0.45	-0.15	-0.26	-0.54
NM_006377	NANOG	Nanog homeobox (NANOG), mRNA [NM_024865]	hsa-miR-200b	-0.8	0.613677	0.460223	0.446832	0.222583	0.472993	-0.32	-0.24	-0.12	-0.22	NA
NM_006377	NCALD	neurocalcin delta (NCALD), transcript variant 8, mRNA [NM_032041]	hsa-miR-765	-0.8	-0.722744	-0.952132	-0.568619	-1.20542	-0.607228	0.45	0.9	0.42	0.77	NA
NM_017414	NCR3	natural cytotoxicity triggering receptor 3 (NCR3), mRNA [NM_147130]	hsa-miR-765	-0.8	-1.0029	-1.22538	-0.921582	-1.91479	-1.16064	0.45	0.9	0.42	0.77	NA
NM_002995	NEXN	nexilin (F actin binding protein) (NEXN), mRNA [NM_144573]	hsa-miR-18b	-0.8	-0.535289	-1.33633	-0.355997	-1.69137	-1.45544	-0.61	-0.26	-0.34	-0.21	-0.3
NM_004628	NEXN	nexilin (F actin binding protein) (NEXN), mRNA [NM_144573]	hsa-miR-424*	-0.8	-0.535289	-1.33633	-0.355997	-1.69137	-1.45544	1.88	2.46	1.65	2.02	NA
NM_020863	NEXN	nexilin (F actin binding protein) (NEXN), mRNA [NM_144573]	hsa-miR-765	-0.8	-0.535289	-1.33633	-0.355997	-1.69137	-1.45544	0.45	0.9	0.42	0.77	NA
NM_015655	NISCH	nischarin (NISCH), mRNA [NM_007184]	hsa-miR-200b	-0.8	0.540545	0.669001	0.352138	0.482067	0.46613	-0.32	-0.24	-0.12	-0.22	NA
NM_007135	NKG7	natural killer cell group 7 sequence (NKG7), mRNA [NM_005601]	hsa-miR-200b	-0.8	-0.167929	-1.57249	-1.98285	-2.25913	-1.48867	-0.32	-0.24	-0.12	-0.22	NA
NM_001146	NMUR1	neuromedin U receptor 1 (NMUR1), mRNA [NM_006056]	hsa-miR-141	-0.8	-0.566741	-2.16641	-2.83241	-4.23788	-1.37552	-0.5	-0.45	-0.15	-0.26	-0.54
NM_001008493	NRP1	neuropilin 1 (NRP1), transcript variant 1, mRNA [NM_003873]	hsa-miR-196b	-0.8	0.728296	0.920724	0.563113	1.20811	0.732624	-0.12	-1.07	-0.24	-0.51	-0.32
NM_005257	NRP1	neuropilin 1 (NRP1), transcript variant 1, mRNA [NM_003873]	hsa-miR-221*	-0.8	0.728296	0.920724	0.563113	1.20811	0.732624	-0.09	-0.31	-0.29	-0.52	-0.43
NM_000178	NRP1	neuropilin 1 (NRP1), transcript variant 1, mRNA [NM_003873]	hsa-miR-29b-1*	-0.8	0.728296	0.920724	0.563113	1.20811	0.732624	-0.02	-0.66	-0.3	-0.71	-0.7
NM_014431	NRP1	neuropilin 1 (NRP1), transcript variant 1, mRNA [NM_003873]	hsa-miR-335	-0.8	0.728296	0.920724	0.563113	1.20811	0.732624	0	-0.43	-0.28	-0.54	NA
NM_014431	NRP1	neuropilin 1 (NRP1), transcript variant 1, mRNA [NM_003873]	hsa-miR-363	-0.8	0.728296	0.920724	0.563113	1.20811	0.732624	-0.17	-0.67	-0.34	-0.45	-0.42
NM_005550	NRP1	neuropilin 1 (NRP1), transcript variant 1, mRNA [NM_003873]	hsa-miR-769-5p	-0.8	0.728296	0.920724	0.563113	1.20811	0.732624	-0.21	-0.29	-0.22	-0.58	-0.38
NM_005779	NRP1	neuropilin 1 (NRP1), transcript variant 1, mRNA [NM_003873]	hsa-miR-873	-0.8	0.728296	0.920724	0.563113	1.20811	0.732624	-0.6	-0.65	NA	-0.74	-0.28
NM_001146	PCNA	proliferating cell nuclear antigen (PCNA), transcript variant 1, mRNA [NM_002592]	hsa-miR-18b	-0.8	1.33059	1.20622	1.26008	1.23072	1.31123	-0.61	-0.26	-0.34	-0.21	-0.3
NM_001146	PDGFRB	platelet-derived growth factor receptor, beta polypeptide (PDGFRB), mRNA [NM_002609]	hsa-miR-765	-0.8	-0.555677	-1.07292	-0.539491	-1.5461	-1.00701	0.45	0.9	0.42	0.77	NA
NM_181773	PDGFRB	platelet-derived growth factor receptor, beta polypeptide (PDGFRB), mRNA [NM_002609]	hsa-miR-923	-0.8	-0.555677	-1.07292	-0.539491	-1.5461	-1.00701	0	0.93	0.5	1.91	1.11
NM_016150	PDK4	pyruvate dehydrogenase kinase, isozyme 4 (PDK4), mRNA [NM_002612]	hsa-miR-101*	-0.8	1.12025	1.44563	1.19259	0.772905	1.84413	-0.18	-0.48	-0.36	-0.26	NA
NM_003502	PDZD4	PDZ domain containing 4 (PDZD4), mRNA [NM_032512]	hsa-miR-18b	-0.8	-0.385029	-1.22317	-0.341592	-1.14246	-1.00219	-0.61	-0.26	-0.34	-0.21	-0.3
NM_018644	PDZD4	PDZ domain containing 4 (PDZD4), mRNA [NM_032512]	hsa-miR-513c	-0.8	-0.385029	-1.22317	-0.341592	-1.14246	-1.00219	0.17	2.88	0.62	0.76	0.99
NM_014417	PGPEP1	pyroglutamyl-peptidase I (PGPEP1), mRNA [NM_017712]	hsa-miR-101*	-0.8	0.432932	0.628486	0.545227	0.228491	0.39556	-0.18	-0.48	-0.36	-0.26	NA
NM_138621	PHPT1	phosphohistidine phosphatase 1 (PHPT1), mRNA [NM_014172]	hsa-miR-335	-0.8	1.29309	1.41376	1.62091	1.62101	1.10773	0	-0.43	-0.28	-0.54	NA
NM_017637	PLEKHG3	pleckstrin homology domain containing, family G (with RhoGef domain) member 3 (PLEKHG3), mRNA [NM_015549]	hsa-miR-34a	-0.8	-0.386983	-0.817779	-0.412793	-0.713238	-0.307134	1.34	1.91	1.86	1.82	1.67
NM_001211	PLEKHG3	pleckstrin homology domain containing, family G (with RhoGef domain) member 3 (PLEKHG3), mRNA [NM_015549]	hsa-miR-765	-0.8	-0.386983	-0.817779	-0.412793	-0.713238	-0.307134	0.45	0.9	0.42	0.77	NA
NM_020375	PLK2	polo-like kinase 2 (Drosophila) (PLK2), mRNA [NM_006622]	hsa-miR-16-2*	-0.8	1.3767	1.33772	1.30088	1.94932	1.4837	-0.4	-0.59	-0.33	-1.01	-1.31
NM_015931	PLXNA2	plexin A2 (PLXNA2), mRNA [NM_025179]	hsa-miR-101*	-0.8	0.605342	1.11436	1.54859	1.04041	1.23975	-0.18	-0.48	-0.36	-0.26	NA
NM_015931	PPA1	pyrophosphatase (inorganic) 1 (PPA1), mRNA [NM_021129]	hsa-miR-188-5p	-0.8	-0.535183	-0.782219	-0.53942	-0.518684	-0.84084	0.36	1.18	0.64	0.6	0.69
NM_015931	PPA1	pyrophosphatase (inorganic) 1 (PPA1), mRNA [NM_021129]	hsa-miR-513b	-0.8	-0.535183	-0.782219	-0.53942	-0.518684	-0.84084	0.47	2.67	0.74	0.71	0.98
NM_001005505	PPM1D	protein phosphatase 1D magnesium-dependent, delta isoform (PPM1D), mRNA [NM_003620]	hsa-miR-765	-0.8	0.57303	0.307888	0.687846	0.643883	0.682245	0.45	0.9	0.42	0.77	NA
NM_144718	PPP1R9A	protein phosphatase 1, regulatory (inhibitor) subunit 9A (PPP1R9A), mRNA [NM_017650]	hsa-miR-200b	-0.8	-0.413478	-2.00025	-2.34819	-1.95129	-3.10792	-0.32	-0.24	-0.12	-0.22	NA
NM_144718	PRKAB1	protein kinase, AMP-activated, beta 1 non-catalytic subunit (PRKAB1), mRNA [NM_006253]	hsa-miR-188-5p	-0.8	0.660823	0.418802	0.545214	0.971445	0.577671	0.36	1.18	0.64	0.6	0.69
NM_002984	PRKAB1	protein kinase, AMP-activated, beta 1 non-catalytic subunit (PRKAB1), mRNA [NM_006253]	hsa-miR-483-5p	-0.8	0.660823	0.418802	0.545214	0.971445	0.577671	0.73	2.04	1.25	1.07	1.48
NM_002984	PRKAB1	protein kinase, AMP-activated, beta 1 non-catalytic subunit (PRKAB1), mRNA [NM_006253]	hsa-miR-513b	-0.8	0.660823	0.418802	0.545214	0.971445	0.577671	0.47	2.67	0.74	0.71	0.98
NM_006273	PRKCB1	protein kinase C, beta 1 (PRKCB1), transcript variant 2, mRNA [NM_002738]	hsa-miR-200b	-0.8	-0.389268	-0.50011	-0.545704	-0.598584	-0.177929	-0.32	-0.24	-0.12	-0.22	NA
NM_006035	PRKCE	protein kinase C, epsilon (PRKCE), mRNA [NM_005400]	hsa-miR-18b	-0.8	-0.310826	-0.634741	-0.541322	-0.625222	-0.377519	-0.61	-0.26	-0.34	-0.21	-0.3
NM_080668	PRKCE	protein kinase C, epsilon (PRKCE), mRNA [NM_005400]	hsa-miR-424*	-0.8	-0.310826	-0.634741	-0.541322	-0.625222	-0.377519	1.88	2.46	1.65	2.02	NA
NM_080668	PRKCE	protein kinase C, epsilon (PRKCE), mRNA [NM_005400]	hsa-miR-765	-0.8	-0.310826	-0.634741	-0.541322	-0.625222	-0.377519	0.45	0.9	0.42	0.77	NA
NM_031942	PRKD1	protein kinase D1 (PRKD1), mRNA [NM_002742]	hsa-miR-152	-0.8	-0.571593	-0.955209	NA	-0.510661	-0.342101	-0.16	-0.26	-0.34	-0.36	-0.67
NM_000389	PRKD1	protein kinase D1 (PRKD1), mRNA [NM_002742]	hsa-miR-16-2*	-0.8	-0.571593	-0.955209	NA	-0.510661	-0.342101	-0.4	-0.59	-0.33	-1.01	-1.31
NM_000076	PTGDS	prostaglandin D2 synthase 21kDa (brain) (PTGDS), mRNA [NM_000954]	hsa-miR-18b	-0.8	-0.739372	-1.67542	-0.701854	-1.64758	-1.19108	-0.61	-0.26	-0.34	-0.21	-0.3
NM_001332	PTGFRN	prostaglandin F2 receptor negative regulator (PTGFRN), mRNA [NM_020440]	hsa-miR-17	-0.8	0.350816	1.40778	1.40427	1.8216	1.35862	-0.21	-0.24	-0.25	-0.29	-0.08
NM_001335	PTGFRN	prostaglandin F2 receptor negative regulator (PTGFRN), mRNA [NM_020440]	hsa-miR-196b	-0.8	0.350816	1.40778	1.40427	1.8216	1.35862	-0.12	-1.07	-0.24	-0.51	-0.32
NM_001335	PTGFRN	prostaglandin F2 receptor negative regulator (PTGFRN), mRNA [NM_020440]	hsa-miR-363	-0.8	0.350816	1.40778	1.40427	1.8216	1.35862	-0.17	-0.67	-0.34	-0.45	-0.42
NM_018704	PTGFRN	prostaglandin F2 receptor negative regulator (PTGFRN), mRNA [NM_020440]	hsa-miR-873	-0.8	0.350816	1.40778	1.40427	1.8216	1.35862	-0.6	-0.65	NA	-0.74	-0.28
NM_016651	PTP4A1	protein tyrosine phosphatase type IVA, member 1 (PTP4A1), mRNA [NM_003463]	hsa-miR-873	-0.8	0.732129	0.595953	0.764447	0.779876	0.536758	-0.6	-0.65	NA	-0.74	-0.28
NM_014314	RAC2	ras-related C3 botulinum toxin substrate 2 (rho family, small GTP binding protein Rac2) (RAC2), mRNA [NM_002872]	hsa-miR-1225-5p	-0.8	-0.200725	-0.47939	-0.32306	-0.473183	-0.575439	0.38	0.93	0.34	0.54	0.59
NM_001360	RAC2	ras-related C3 botulinum toxin substrate 2 (rho family, small GTP binding protein Rac2) (RAC2), mRNA [NM_002872]	hsa-miR-188-5p	-0.8	-0.200725	-0.47939	-0.32306	-0.473183	-0.575439	0.36	1.18	0.64	0.6	0.69
NM_001360	RAC2	ras-related C3 botulinum toxin substrate 2 (rho family, small GTP binding protein Rac2) (RAC2), mRNA [NM_002872]	hsa-miR-483-5p	-0.8	-0.200725	-0.47939	-0.32306	-0.473183	-0.575439	0.73	2.04	1.25	1.07	1.48
NM_021120	RAC2	ras-related C3 botulinum toxin substrate 2 (rho family, small GTP binding protein Rac2) (RAC2), mRNA [NM_002872]	hsa-miR-513b	-0.8	-0.200725	-0.47939	-0.32306	-0.473183	-0.575439	0.47	2.67	0.74	0.71	0.98
NM_021120	RAC2	ras-related C3 botulinum toxin substrate 2 (rho family, small GTP binding protein Rac2) (RAC2), mRNA [NM_002872]	hsa-miR-765	-0.8	-0.200725	-0.47939	-0.32306	-0.473183	-0.575439	0.45	0.9	0.42	0.77	NA
NM_005225	RAX	retina and anterior neural fold homeobox (RAX), mRNA [NM_013435]	hsa-miR-1225-5p	-0.8	-0.598348	NA	-0.271803	-1.36341	-1.18123	0.38	0.93	0.34	0.54	0.59
NM_203394	RAX	retina and anterior neural fold homeobox (RAX), mRNA [NM_013435]	hsa-miR-18b	-0.8	-0.598348	NA	-0.271803	-1.36341	-1.18123	-0.61	-0.26	-0.34	-0.21	-0.3
NM_021783	RAX	retina and anterior neural fold homeobox (RAX), mRNA [NM_013435]	hsa-miR-494	-0.8	-0.598348	NA	-0.271803	-1.36341	-1.18123	0.54	1.73	0.11	0.94	1.18
NM_013302	RAX	retina and anterior neural fold homeobox (RAX), mRNA [NM_013435]	hsa-miR-574-5p	-0.8	-0.598348	NA	-0.271803	-1.36341	-1.18123	1.2	1.35	0.19	1.23	1.43
NM_013302	RAX	retina and anterior neural fold homeobox (RAX), mRNA [NM_013435]	hsa-miR-923	-0.8	-0.598348	NA	-0.271803	-1.36341	-1.18123	0	0.93	0.5	1.91	1.11
NM_004879	RGL1	ral guanine nucleotide dissociation stimulator-like 1 (RGL1), mRNA [NM_015149]	hsa-miR-101*	-0.8	0.21431	0.349576	0.495929	0.310955	0.438473	-0.18	-0.48	-0.36	-0.26	NA
NM_004442	RNASE1	ribonuclease, RNase A family, 1 (pancreatic) (RNASE1), transcript variant 3, mRNA [NM_198232]	hsa-miR-16-2*	-0.8	0.613718	1.31927	0.721202	0.8627	1.8275	-0.4	-0.59	-0.33	-1.01	-1.31
NM_004442	RNASE1	ribonuclease, RNase A family, 1 (pancreatic) (RNASE1), transcript variant 3, mRNA [NM_198232]	hsa-miR-335	-0.8	0.613718	1.31927	0.721202	0.8627	1.8275	0	-0.43	-0.28	-0.54	NA
NM_019863	RPS6KA2	ribosomal protein S6 kinase, 90kDa, polypeptide 2 (RPS6KA2), transcript variant 1, mRNA [NM_021135]	hsa-miR-101*	-0.8	0.333688	0.888234	0.341018	0.6281	0.65234	-0.18	-0.48	-0.36	-0.26	NA
NM_138805	RPS6KA2	ribosomal protein S6 kinase, 90kDa, polypeptide 2 (RPS6KA2), transcript variant 1, mRNA [NM_021135]	hsa-miR-335	-0.8	0.333688	0.888234	0.341018	0.6281	0.65234	0	-0.43	-0.28	-0.54	NA
NM_000135	RRS1	RRS1 ribosome biogenesis regulator homolog (S. cerevisiae) (RRS1), mRNA [NM_015169]	hsa-miR-200b	-0.8	-0.230943	-0.374055	-0.388337	-0.674827	-0.576485	-0.32	-0.24	-0.12	-0.22	NA
NM_000639	RSAD2	radical S-adenosyl methionine domain containing 2 (RSAD2), mRNA [NM_080657]	hsa-miR-873	-0.8	-1.01434	-1.53731	-1.62754	-0.592878	-2.73307	-0.6	-0.65	NA	-0.74	-0.28
NM_017842	SAMD9	sterile alpha motif domain containing 9 (SAMD9), mRNA [NM_017654]	hsa-miR-135a*	-0.8	-0.22119	-0.831865	-0.398407	-0.96596	-0.746438	0.49	1.42	0.21	0.88	0.56
NM_003468	SCHIP1	schwannomin interacting protein 1 (SCHIP1), mRNA [NM_014575]	hsa-miR-335	-0.8	-1.12102	-1.04018	-0.845029	-0.617084	-0.734185	0	-0.43	-0.28	-0.54	NA
NM_016095	SGOL1	shugoshin-like 1 (S. pombe) (SGOL1), transcript variant A2, mRNA [NM_001012410]	hsa-miR-152	-0.8	-1.64025	-0.986239	-0.870009	-0.920346	NA	-0.16	-0.26	-0.34	-0.36	-0.67
NM_016095	SGOL1	shugoshin-like 1 (S. pombe) (SGOL1), transcript variant A2, mRNA [NM_001012410]	hsa-miR-17	-0.8	-1.64025	-0.986239	-0.870009	-0.920346	NA	-0.21	-0.24	-0.25	-0.29	-0.08
NM_053064	SH2D1B	SH2 domain containing 1B (SH2D1B), mRNA [NM_053282]	hsa-miR-141	-0.8	-0.786745	-2.47529	-3.26074	-4.11312	-1.94639	-0.5	-0.45	-0.15	-0.26	-0.54
NM_000407	SH2D1B	SH2 domain containing 1B (SH2D1B), mRNA [NM_053282]	hsa-miR-200b	-0.8	-0.786745	-2.47529	-3.26074	-4.11312	-1.94639	-0.32	-0.24	-0.12	-0.22	NA
NM_005524	SH3BP4	SH3-domain binding protein 4 (SH3BP4), mRNA [NM_014521]	hsa-miR-17	-0.8	0.514477	1.20125	0.982932	1.60736	0.847013	-0.21	-0.24	-0.25	-0.29	-0.08
NM_005524	SH3BP4	SH3-domain binding protein 4 (SH3BP4), mRNA [NM_014521]	hsa-miR-196b	-0.8	0.514477	1.20125	0.982932	1.60736	0.847013	-0.12	-1.07	-0.24	-0.51	-0.32
NM_005524	SH3BP4	SH3-domain binding protein 4 (SH3BP4), mRNA [NM_014521]	hsa-miR-363	-0.8	0.514477	1.20125	0.982932	1.60736	0.847013	-0.17	-0.67	-0.34	-0.45	-0.42
NM_018194	SH3BP4	SH3-domain binding protein 4 (SH3BP4), mRNA [NM_014521]	hsa-miR-873	-0.8	0.514477	1.20125	0.982932	1.60736	0.847013	-0.6	-0.65	NA	-0.74	-0.28
NM_003528	SKIL	SKI-like oncogene (SKIL), mRNA [NM_005414]	hsa-miR-101*	-0.8	0.227652	0.604315	0.402968	0.5752	0.461242	-0.18	-0.48	-0.36	-0.26	NA
NM_139211	SKIL	SKI-like oncogene (SKIL), mRNA [NM_005414]	hsa-miR-335	-0.8	0.227652	0.604315	0.402968	0.5752	0.461242	0	-0.43	-0.28	-0.54	NA
NM_032855	SLC16A6	solute carrier family 16, member 6 (monocarboxylic acid transporter 7) (SLC16A6), mRNA [NM_004694]	hsa-miR-101*	-0.8	0.42969	0.897734	0.61776	0.817187	0.586067	-0.18	-0.48	-0.36	-0.26	NA
NM_032855	SLC16A6	solute carrier family 16, member 6 (monocarboxylic acid transporter 7) (SLC16A6), mRNA [NM_004694]	hsa-miR-30e*	-0.8	0.42969	0.897734	0.61776	0.817187	0.586067	-0.16	-0.3	-0.2	-0.17	-0.12
NM_032855	SLC16A6	solute carrier family 16, member 6 (monocarboxylic acid transporter 7) (SLC16A6), mRNA [NM_004694]	hsa-miR-335	-0.8	0.42969	0.897734	0.61776	0.817187	0.586067	0	-0.43	-0.28	-0.54	NA
NM_016545	SLC25A23	solute carrier family 25 (mitochondrial carrier; phosphate carrier), member 23 (SLC25A23), mRNA [NM_024103]	hsa-miR-34a	-0.8	-0.394913	-0.436623	-0.409405	-0.430293	-0.317106	1.34	1.91	1.86	1.82	1.67
NM_003641	SLC25A23	solute carrier family 25 (mitochondrial carrier; phosphate carrier), member 23 (SLC25A23), mRNA [NM_024103]	hsa-miR-765	-0.8	-0.394913	-0.436623	-0.409405	-0.430293	-0.317106	0.45	0.9	0.42	0.77	NA
NM_000634	SLC35F2	solute carrier family 35, member F2 (SLC35F2), mRNA [NM_017515]	hsa-miR-200b	-0.8	-0.354279	-0.55942	-0.562197	-0.36178	-0.35391	-0.32	-0.24	-0.12	-0.22	NA
NM_000634	SLC35F2	solute carrier family 35, member F2 (SLC35F2), mRNA [NM_017515]	hsa-miR-34a	-0.8	-0.354279	-0.55942	-0.562197	-0.36178	-0.35391	1.34	1.91	1.86	1.82	1.67
NM_005544	SLC37A2	solute carrier family 37 (glycerol-3-phosphate transporter), member 2 (SLC37A2), mRNA [NM_198277]	hsa-miR-101*	-0.8	0.202885	1.03332	0.688092	0.720466	1.03098	-0.18	-0.48	-0.36	-0.26	NA
NM_005544	SLC37A2	solute carrier family 37 (glycerol-3-phosphate transporter), member 2 (SLC37A2), mRNA [NM_198277]	hsa-miR-335	-0.8	0.202885	1.03332	0.688092	0.720466	1.03098	0	-0.43	-0.28	-0.54	NA
NM_022767	SLC39A14	solute carrier family 39 (zinc transporter), member 14 (SLC39A14), mRNA [NM_015359]	hsa-miR-574-5p	-0.8	-0.222428	-0.579734	-0.461506	-0.923642	-0.969036	1.2	1.35	0.19	1.23	1.43
NM_022767	SLC46A2	thymic stromal co-transporter (TSCOT), mRNA [NM_033051]	hsa-miR-196b	-0.8	0.782266	1.54291	0.760454	1.64212	1.46703	-0.12	-1.07	-0.24	-0.51	-0.32
NM_002213	SLC46A2	thymic stromal co-transporter (TSCOT), mRNA [NM_033051]	hsa-miR-221*	-0.8	0.782266	1.54291	0.760454	1.64212	1.46703	-0.09	-0.31	-0.29	-0.52	-0.43
NM_022054	SLC46A2	thymic stromal co-transporter (TSCOT), mRNA [NM_033051]	hsa-miR-29b-1*	-0.8	0.782266	1.54291	0.760454	1.64212	1.46703	-0.02	-0.66	-0.3	-0.71	-0.7
NM_003740	SLC46A2	thymic stromal co-transporter (TSCOT), mRNA [NM_033051]	hsa-miR-335	-0.8	0.782266	1.54291	0.760454	1.64212	1.46703	0	-0.43	-0.28	-0.54	NA
NM_003740	SLC46A2	thymic stromal co-transporter (TSCOT), mRNA [NM_033051]	hsa-miR-363	-0.8	0.782266	1.54291	0.760454	1.64212	1.46703	-0.17	-0.67	-0.34	-0.45	-0.42
NM_003740	SLC46A2	thymic stromal co-transporter (TSCOT), mRNA [NM_033051]	hsa-miR-769-5p	-0.8	0.782266	1.54291	0.760454	1.64212	1.46703	-0.21	-0.29	-0.22	-0.58	-0.38
NM_152688	SLC46A2	thymic stromal co-transporter (TSCOT), mRNA [NM_033051]	hsa-miR-873	-0.8	0.782266	1.54291	0.760454	1.64212	1.46703	-0.6	-0.65	NA	-0.74	-0.28
NM_152688	SLC4A4	solute carrier family 4, sodium bicarbonate cotransporter, member 4 (SLC4A4), mRNA [NM_003759]	hsa-miR-135a*	-0.8	-0.859845	-1.48718	NA	-2.43765	-1.16451	0.49	1.42	0.21	0.88	0.56
NM_152688	SLC4A4	solute carrier family 4, sodium bicarbonate cotransporter, member 4 (SLC4A4), mRNA [NM_003759]	hsa-miR-141	-0.8	-0.859845	-1.48718	NA	-2.43765	-1.16451	-0.5	-0.45	-0.15	-0.26	-0.54
NM_152688	SLC4A4	solute carrier family 4, sodium bicarbonate cotransporter, member 4 (SLC4A4), mRNA [NM_003759]	hsa-miR-34a	-0.8	-0.859845	-1.48718	NA	-2.43765	-1.16451	1.34	1.91	1.86	1.82	1.67
NM_014431	SLC4A4	solute carrier family 4, sodium bicarbonate cotransporter, member 4 (SLC4A4), mRNA [NM_003759]	hsa-miR-638	-0.8	-0.859845	-1.48718	NA	-2.43765	-1.16451	0.15	0.85	0.65	0.75	0.44
NM_014431	SLC4A4	solute carrier family 4, sodium bicarbonate cotransporter, member 4 (SLC4A4), mRNA [NM_003759]	hsa-miR-923	-0.8	-0.859845	-1.48718	NA	-2.43765	-1.16451	0	0.93	0.5	1.91	1.11
NM_002254	SLC7A11	solute carrier family 7, (cationic amino acid transporter, y+ system) member 11 (SLC7A11), mRNA [NM_014331]	hsa-miR-151-3p	-0.8	0.201768	1.51975	0.981908	2.0208	1.47615	0.03	-0.45	-0.43	-0.44	-0.38
NM_005550	SLC7A11	solute carrier family 7, (cationic amino acid transporter, y+ system) member 11 (SLC7A11), mRNA [NM_014331]	hsa-miR-505*	-0.8	0.201768	1.51975	0.981908	2.0208	1.47615	-0.07	-0.69	-0.55	-0.56	-0.32
NM_005550	SLC7A11	solute carrier family 7, (cationic amino acid transporter, y+ system) member 11 (SLC7A11), mRNA [NM_014331]	hsa-miR-873	-0.8	0.201768	1.51975	0.981908	2.0208	1.47615	-0.6	-0.65	NA	-0.74	-0.28
NM_014219	SLC7A6	solute carrier family 7 (cationic amino acid transporter, y+ system), member 6 (SLC7A6), transcript variant 1, mRNA [NM_003983]	hsa-miR-16-2*	-0.8	1.21702	0.901621	0.4914	2.03648	1.34008	-0.4	-0.59	-0.33	-1.01	-1.31
NM_012314	SLC7A8	solute carrier family 7 (cationic amino acid transporter, y+ system), member 8 (SLC7A8), transcript variant 2, mRNA [NM_182728]	hsa-miR-335	-0.8	0.944737	1.44407	0.841654	1.49035	0.651773	0	-0.43	-0.28	-0.54	NA
NM_006762	SLCO4C1	solute carrier organic anion transporter family, member 4C1 (SLCO4C1), mRNA [NM_180991]	hsa-miR-135a*	-0.8	-0.8443	-1.48823	-1.19435	-1.89352	-1.38104	0.49	1.42	0.21	0.88	0.56
NM_001017403	SLCO4C1	solute carrier organic anion transporter family, member 4C1 (SLCO4C1), mRNA [NM_180991]	hsa-miR-638	-0.8	-0.8443	-1.48823	-1.19435	-1.89352	-1.38104	0.15	0.85	0.65	0.75	0.44
NM_005573	SMOX	spermine oxidase (SMOX), transcript variant 1, mRNA [NM_175839]	hsa-miR-16-2*	-0.8	0.672693	1.5469	0.684789	1.52761	1.68723	-0.4	-0.59	-0.33	-1.01	-1.31
NM_000428	SMOX	spermine oxidase (SMOX), transcript variant 1, mRNA [NM_175839]	hsa-miR-335	-0.8	0.672693	1.5469	0.684789	1.52761	1.68723	0	-0.43	-0.28	-0.54	NA
NM_153487	SOCS2	suppressor of cytokine signaling 2 (SOCS2), mRNA [NM_003877]	hsa-miR-424*	-0.8	-0.855975	-1.42073	-0.465374	-0.529537	-0.740947	1.88	2.46	1.65	2.02	NA
NM_153487	SOCS2	suppressor of cytokine signaling 2 (SOCS2), mRNA [NM_003877]	hsa-miR-765	-0.8	-0.855975	-1.42073	-0.465374	-0.529537	-0.740947	0.45	0.9	0.42	0.77	NA
NM_003684	SPATA9	spermatogenesis associated 9 (SPATA9), mRNA [NM_031952]	hsa-miR-424*	-0.8	-1.04509	-1.38991	-0.881562	-2.22531	NA	1.88	2.46	1.65	2.02	NA
NM_003684	SPATA9	spermatogenesis associated 9 (SPATA9), mRNA [NM_031952]	hsa-miR-494	-0.8	-1.04509	-1.38991	-0.881562	-2.22531	NA	0.54	1.73	0.11	0.94	1.18
NM_003684	SPATA9	spermatogenesis associated 9 (SPATA9), mRNA [NM_031952]	hsa-miR-923	-0.8	-1.04509	-1.38991	-0.881562	-2.22531	NA	0	0.93	0.5	1.91	1.11
NM_147130	TARP	TCR gamma alternate reading frame protein (TARP), nuclear gene encoding mitochondrial protein, transcript variant 1, mRNA [NM_001003799]	hsa-miR-200b	-0.8	-0.264035	-0.745852	-0.794768	-1.26655	-1.01258	-0.32	-0.24	-0.12	-0.22	NA
NM_144573	TBX21	T-box 21 (TBX21), mRNA [NM_013351]	hsa-miR-135a*	-0.8	-0.587554	-1.50563	-1.19964	-2.99463	-1.27526	0.49	1.42	0.21	0.88	0.56
NM_003873	TGFBI	transforming growth factor, beta-induced, 68kDa (TGFBI), mRNA [NM_000358]	hsa-miR-152	-0.8	0.196947	0.956169	0.585979	1.11094	0.982626	-0.16	-0.26	-0.34	-0.36	-0.67
NM_003873	TGFBI	transforming growth factor, beta-induced, 68kDa (TGFBI), mRNA [NM_000358]	hsa-miR-16-2*	-0.8	0.196947	0.956169	0.585979	1.11094	0.982626	-0.4	-0.59	-0.33	-1.01	-1.31
NM_003873	TGFBI	transforming growth factor, beta-induced, 68kDa (TGFBI), mRNA [NM_000358]	hsa-miR-99a	-0.8	0.196947	0.956169	0.585979	1.11094	0.982626	-0.37	-0.99	-0.21	-1.06	-0.69
NM_017712	TLE1	transducin-like enhancer of split 1 (E(sp1) homolog, Drosophila) (TLE1), mRNA [NM_005077]	hsa-miR-18b	-0.8	-0.264555	-0.986182	-0.637178	-0.934466	-0.501411	-0.61	-0.26	-0.34	-0.21	-0.3
NM_014172	TLE1	transducin-like enhancer of split 1 (E(sp1) homolog, Drosophila) (TLE1), mRNA [NM_005077]	hsa-miR-424*	-0.8	-0.264555	-0.986182	-0.637178	-0.934466	-0.501411	1.88	2.46	1.65	2.02	NA
NM_015549	TLE1	transducin-like enhancer of split 1 (E(sp1) homolog, Drosophila) (TLE1), mRNA [NM_005077]	hsa-miR-765	-0.8	-0.264555	-0.986182	-0.637178	-0.934466	-0.501411	0.45	0.9	0.42	0.77	NA
NM_015549	TLR9	toll-like receptor 9 (TLR9), transcript variant A, mRNA [NM_017442]	hsa-miR-34a	-0.8	-0.577264	-0.993946	-1.18614	-0.610604	-0.691261	1.34	1.91	1.86	1.82	1.67
NM_025179	TMEM112	transmembrane protein 112 (TMEM112), mRNA [NM_022773]	hsa-miR-335	-0.8	0.260777	0.402485	0.264297	0.347937	0.361213	0	-0.43	-0.28	-0.54	NA
NM_017650	TMEM139	transmembrane protein 139 (TMEM139), mRNA [NM_153345]	hsa-miR-1225-5p	-0.8	-0.893984	NA	-0.805045	-0.865619	-1.41249	0.38	0.93	0.34	0.54	0.59
NM_006253	TMEM139	transmembrane protein 139 (TMEM139), mRNA [NM_153345]	hsa-miR-17	-0.8	-0.893984	NA	-0.805045	-0.865619	-1.41249	-0.21	-0.24	-0.25	-0.29	-0.08
NM_006253	TMEM139	transmembrane protein 139 (TMEM139), mRNA [NM_153345]	hsa-miR-330-3p	-0.8	-0.893984	NA	-0.805045	-0.865619	-1.41249	-0.13	-0.43	-0.37	-0.28	-0.26
NM_006253	TMEM139	transmembrane protein 139 (TMEM139), mRNA [NM_153345]	hsa-miR-494	-0.8	-0.893984	NA	-0.805045	-0.865619	-1.41249	0.54	1.73	0.11	0.94	1.18
NM_000954	TMEM30A	transmembrane protein 30A (TMEM30A), mRNA [NM_018247]	hsa-miR-335	-0.8	0.717093	1.16134	1.48978	2.42114	1.11496	0	-0.43	-0.28	-0.54	NA
NM_020440	TMEM30A	transmembrane protein 30A (TMEM30A), mRNA [NM_018247]	hsa-miR-873	-0.8	0.717093	1.16134	1.48978	2.42114	1.11496	-0.6	-0.65	NA	-0.74	-0.28
NM_002872	TMEM68	transmembrane protein 68 (TMEM68), mRNA [NM_152417]	hsa-miR-17	-0.8	0.202263	0.492785	0.425475	0.4971	0.343279	-0.21	-0.24	-0.25	-0.29	-0.08
NM_013435	TMEM68	transmembrane protein 68 (TMEM68), mRNA [NM_152417]	hsa-miR-196b	-0.8	0.202263	0.492785	0.425475	0.4971	0.343279	-0.12	-1.07	-0.24	-0.51	-0.32
NM_013435	TMEM68	transmembrane protein 68 (TMEM68), mRNA [NM_152417]	hsa-miR-363	-0.8	0.202263	0.492785	0.425475	0.4971	0.343279	-0.17	-0.67	-0.34	-0.45	-0.42
NM_013435	TMEM68	transmembrane protein 68 (TMEM68), mRNA [NM_152417]	hsa-miR-873	-0.8	0.202263	0.492785	0.425475	0.4971	0.343279	-0.6	-0.65	NA	-0.74	-0.28
NM_015169	TNFRSF10B	tumor necrosis factor receptor superfamily, member 10b (TNFRSF10B), transcript variant 1, mRNA [NM_003842]	hsa-miR-18b	-0.8	1.40829	1.23066	1.55871	1.35742	1.36516	-0.61	-0.26	-0.34	-0.21	-0.3
NM_080657	TNFRSF10B	tumor necrosis factor receptor superfamily, member 10b (TNFRSF10B), transcript variant 1, mRNA [NM_003842]	hsa-miR-513c	-0.8	1.40829	1.23066	1.55871	1.35742	1.36516	0.17	2.88	0.62	0.76	0.99
NM_001012410	TNFRSF10D	tumor necrosis factor receptor superfamily, member 10d, decoy with truncated death domain (TNFRSF10D), mRNA [NM_003840]	hsa-miR-196b	-0.8	1.19016	1.60855	0.417096	1.70772	1.20908	-0.12	-1.07	-0.24	-0.51	-0.32
NM_001012410	TNFRSF10D	tumor necrosis factor receptor superfamily, member 10d, decoy with truncated death domain (TNFRSF10D), mRNA [NM_003840]	hsa-miR-221*	-0.8	1.19016	1.60855	0.417096	1.70772	1.20908	-0.09	-0.31	-0.29	-0.52	-0.43
NM_053282	TNFRSF10D	tumor necrosis factor receptor superfamily, member 10d, decoy with truncated death domain (TNFRSF10D), mRNA [NM_003840]	hsa-miR-29b-1*	-0.8	1.19016	1.60855	0.417096	1.70772	1.20908	-0.02	-0.66	-0.3	-0.71	-0.7
NM_053282	TNFRSF10D	tumor necrosis factor receptor superfamily, member 10d, decoy with truncated death domain (TNFRSF10D), mRNA [NM_003840]	hsa-miR-335	-0.8	1.19016	1.60855	0.417096	1.70772	1.20908	0	-0.43	-0.28	-0.54	NA
NM_014521	TNFRSF10D	tumor necrosis factor receptor superfamily, member 10d, decoy with truncated death domain (TNFRSF10D), mRNA [NM_003840]	hsa-miR-363	-0.8	1.19016	1.60855	0.417096	1.70772	1.20908	-0.17	-0.67	-0.34	-0.45	-0.42
NM_014521	TNFRSF10D	tumor necrosis factor receptor superfamily, member 10d, decoy with truncated death domain (TNFRSF10D), mRNA [NM_003840]	hsa-miR-769-5p	-0.8	1.19016	1.60855	0.417096	1.70772	1.20908	-0.21	-0.29	-0.22	-0.58	-0.38
NM_014521	TNFRSF10D	tumor necrosis factor receptor superfamily, member 10d, decoy with truncated death domain (TNFRSF10D), mRNA [NM_003840]	hsa-miR-873	-0.8	1.19016	1.60855	0.417096	1.70772	1.20908	-0.6	-0.65	NA	-0.74	-0.28
NM_017515	TNFSF4	tumor necrosis factor (ligand) superfamily, member 4 (tax-transcriptionally activated glycoprotein 1, 34kDa) (TNFSF4), mRNA [NM_003326]	hsa-miR-18b	-0.8	3.19023	2.72542	3.71714	2.83054	2.84863	-0.61	-0.26	-0.34	-0.21	-0.3
NM_198277	TNFSF4	tumor necrosis factor (ligand) superfamily, member 4 (tax-transcriptionally activated glycoprotein 1, 34kDa) (TNFSF4), mRNA [NM_003326]	hsa-miR-513c	-0.8	3.19023	2.72542	3.71714	2.83054	2.84863	0.17	2.88	0.62	0.76	0.99
NM_015359	TOX	thymocyte selection-associated high mobility group box (TOX), mRNA [NM_014729]	hsa-miR-141	-0.8	-0.397607	-0.947281	-1.03097	-1.25619	-0.881175	-0.5	-0.45	-0.15	-0.26	-0.54
NM_033051	TOX	thymocyte selection-associated high mobility group box (TOX), mRNA [NM_014729]	hsa-miR-200b	-0.8	-0.397607	-0.947281	-1.03097	-1.25619	-0.881175	-0.32	-0.24	-0.12	-0.22	NA
NM_033051	TP53INP1	tumor protein p53 inducible nuclear protein 1 (TP53INP1), mRNA [NM_033285]	hsa-miR-101*	-0.8	1.02961	1.04354	1.03621	0.220994	0.686346	-0.18	-0.48	-0.36	-0.26	NA
NM_014331	TPD52	tumor protein D52 (TPD52), transcript variant 3, mRNA [NM_005079]	hsa-miR-135a*	-0.8	-0.175372	-0.54346	-0.43106	-0.517232	-0.535975	0.49	1.42	0.21	0.88	0.56
NM_014331	TPD52	tumor protein D52 (TPD52), transcript variant 3, mRNA [NM_005079]	hsa-miR-424*	-0.8	-0.175372	-0.54346	-0.43106	-0.517232	-0.535975	1.88	2.46	1.65	2.02	NA
NM_014331	TPD52	tumor protein D52 (TPD52), transcript variant 3, mRNA [NM_005079]	hsa-miR-574-5p	-0.8	-0.175372	-0.54346	-0.43106	-0.517232	-0.535975	1.2	1.35	0.19	1.23	1.43
NM_003983	TPD52	tumor protein D52 (TPD52), transcript variant 3, mRNA [NM_005079]	hsa-miR-765	-0.8	-0.175372	-0.54346	-0.43106	-0.517232	-0.535975	0.45	0.9	0.42	0.77	NA
NM_180991	TREML2	triggering receptor expressed on myeloid cells-like 2 (TREML2), mRNA [NM_024807]	hsa-miR-141	-0.8	-0.40298	-0.831818	-1.002	-1.41863	-0.522324	-0.5	-0.45	-0.15	-0.26	-0.54
NM_180991	TREML2	triggering receptor expressed on myeloid cells-like 2 (TREML2), mRNA [NM_024807]	hsa-miR-200b	-0.8	-0.40298	-0.831818	-1.002	-1.41863	-0.522324	-0.32	-0.24	-0.12	-0.22	NA
NM_003877	TRIAP1	TP53 regulated inhibitor of apoptosis 1 (TRIAP1), mRNA [NM_016399]	hsa-miR-18b	-0.8	1.3973	1.14434	1.53937	0.932236	1.13738	-0.61	-0.26	-0.34	-0.21	-0.3
NM_031952	TRIAP1	TP53 regulated inhibitor of apoptosis 1 (TRIAP1), mRNA [NM_016399]	hsa-miR-765	-0.8	1.3973	1.14434	1.53937	0.932236	1.13738	0.45	0.9	0.42	0.77	NA
NM_013351	TRIM14	tripartite motif-containing 14 (TRIM14), transcript variant 1, mRNA [NM_014788]	hsa-miR-135a*	-0.8	-0.432955	-0.454631	-0.306021	-0.746224	-0.360487	0.49	1.42	0.21	0.88	0.56
NM_000358	TRIM14	tripartite motif-containing 14 (TRIM14), transcript variant 1, mRNA [NM_014788]	hsa-miR-424*	-0.8	-0.432955	-0.454631	-0.306021	-0.746224	-0.360487	1.88	2.46	1.65	2.02	NA
NM_000358	TRIM14	tripartite motif-containing 14 (TRIM14), transcript variant 1, mRNA [NM_014788]	hsa-miR-765	-0.8	-0.432955	-0.454631	-0.306021	-0.746224	-0.360487	0.45	0.9	0.42	0.77	NA
NM_005077	TRIP6	thyroid hormone receptor interactor 6 (TRIP6), mRNA [NM_003302]	hsa-miR-873	-0.8	0.251109	0.885084	0.694549	1.03268	0.579433	-0.6	-0.65	NA	-0.74	-0.28
NM_003842	TXNIP	thioredoxin interacting protein (TXNIP), mRNA [NM_006472]	hsa-miR-18b	-0.8	-0.337845	-0.473758	-0.251022	-0.43205	-0.356112	-0.61	-0.26	-0.34	-0.21	-0.3
NM_003840	TXNIP	thioredoxin interacting protein (TXNIP), mRNA [NM_006472]	hsa-miR-513c	-0.8	-0.337845	-0.473758	-0.251022	-0.43205	-0.356112	0.17	2.88	0.62	0.76	0.99
NM_003326	UBXD3	UBX domain containing 3 (UBXD3), mRNA [NM_152376]	hsa-miR-638	-0.8	-0.646915	-1.02295	-0.876931	-1.02584	-0.476449	0.15	0.85	0.65	0.75	0.44
NM_014729	UHRF1	ubiquitin-like, containing PHD and RING finger domains, 1 (UHRF1), transcript variant 2, mRNA [NM_013282]	hsa-miR-101*	-0.8	-1.42941	-0.666075	-0.480702	-1.1057	-1.63599	-0.18	-0.48	-0.36	-0.26	NA
NM_033285	UHRF1	ubiquitin-like, containing PHD and RING finger domains, 1 (UHRF1), transcript variant 2, mRNA [NM_013282]	hsa-miR-30d	-0.8	-1.42941	-0.666075	-0.480702	-1.1057	-1.63599	-0.09	-0.31	-0.21	-0.13	-0.1
NM_005079	UHRF1	ubiquitin-like, containing PHD and RING finger domains, 1 (UHRF1), transcript variant 2, mRNA [NM_013282]	hsa-miR-330-3p	-0.8	-1.42941	-0.666075	-0.480702	-1.1057	-1.63599	-0.13	-0.43	-0.37	-0.28	-0.26
NM_005079	UHRF1	ubiquitin-like, containing PHD and RING finger domains, 1 (UHRF1), transcript variant 2, mRNA [NM_013282]	hsa-miR-873	-0.8	-1.42941	-0.666075	-0.480702	-1.1057	-1.63599	-0.6	-0.65	NA	-0.74	-0.28
NM_016399	ULBP2	UL16 binding protein 2 (ULBP2), mRNA [NM_025217]	hsa-miR-101*	-0.8	-2.16566	-0.472042	-1.85906	-0.827426	NA	-0.18	-0.48	-0.36	-0.26	NA
NM_016399	ULBP2	UL16 binding protein 2 (ULBP2), mRNA [NM_025217]	hsa-miR-10a	-0.8	-2.16566	-0.472042	-1.85906	-0.827426	NA	-0.03	-0.82	-0.42	-1	-0.42
NM_014788	ULBP2	UL16 binding protein 2 (ULBP2), mRNA [NM_025217]	hsa-miR-181a-2*	-0.8	-2.16566	-0.472042	-1.85906	-0.827426	NA	-0.54	-0.93	-0.92	-1.38	-0.75
NM_014788	ULBP2	UL16 binding protein 2 (ULBP2), mRNA [NM_025217]	hsa-miR-30e*	-0.8	-2.16566	-0.472042	-1.85906	-0.827426	NA	-0.16	-0.3	-0.2	-0.17	-0.12
NM_014788	ULBP2	UL16 binding protein 2 (ULBP2), mRNA [NM_025217]	hsa-miR-335	-0.8	-2.16566	-0.472042	-1.85906	-0.827426	NA	0	-0.43	-0.28	-0.54	NA
NM_013282	UNC13B	unc-13 homolog B (C. elegans) (UNC13B), mRNA [NM_006377]	hsa-miR-335	-0.8	0.180144	0.786336	0.844015	1.2984	0.931428	0	-0.43	-0.28	-0.54	NA
NM_025217	UNC45B	unc-45 homolog B (C. elegans) (UNC45B), transcript variant 1, mRNA [NM_173167]	hsa-miR-18b	-0.8	-0.594718	-1.19489	-0.469138	-2.25513	-1.80824	-0.61	-0.26	-0.34	-0.21	-0.3
NM_025217	UNC45B	unc-45 homolog B (C. elegans) (UNC45B), transcript variant 1, mRNA [NM_173167]	hsa-miR-424*	-0.8	-0.594718	-1.19489	-0.469138	-2.25513	-1.80824	1.88	2.46	1.65	2.02	NA
NM_025217	UNC45B	unc-45 homolog B (C. elegans) (UNC45B), transcript variant 1, mRNA [NM_173167]	hsa-miR-765	-0.8	-0.594718	-1.19489	-0.469138	-2.25513	-1.80824	0.45	0.9	0.42	0.77	NA
NM_173167	USP18	ubiquitin specific peptidase 18 (USP18), mRNA [NM_017414]	hsa-miR-513a-5p	-0.8	-0.642541	-1.0911	-1.04476	-0.662209	-2.15823	0.57	0.79	0.97	0.5	1.69
NM_173167	USP18	ubiquitin specific peptidase 18 (USP18), mRNA [NM_017414]	hsa-miR-513c	-0.8	-0.642541	-1.0911	-1.04476	-0.662209	-2.15823	0.17	2.88	0.62	0.76	0.99
NM_004628	VIPR2	vasoactive intestinal peptide receptor 2 (VIPR2), mRNA [NM_003382]	hsa-miR-638	-0.8	-0.729169	-1.53273	-1.07876	-2.25632	-0.636163	0.15	0.85	0.65	0.75	0.44
NM_024645	XPC	xeroderma pigmentosum, complementation group C (XPC), mRNA [NM_004628]	hsa-miR-18b	-0.8	1.44148	1.0167	1.23292	1.11218	1.38486	-0.61	-0.26	-0.34	-0.21	-0.3
NM_015655	XPC	xeroderma pigmentosum, complementation group C (XPC), mRNA [NM_004628]	hsa-miR-765	-0.8	1.44148	1.0167	1.23292	1.11218	1.38486	0.45	0.9	0.42	0.77	NA
NM_001033723	ZBP1	Z-DNA binding protein 1 (ZBP1), mRNA [NM_030776]	hsa-miR-135a*	-0.8	-0.0724038	-1.59713	-1.06497	-1.65295	-1.3624	0.49	1.42	0.21	0.88	0.56
NM_001033723	ZBP1	Z-DNA binding protein 1 (ZBP1), mRNA [NM_030776]	hsa-miR-638	-0.8	-0.0724038	-1.59713	-1.06497	-1.65295	-1.3624	0.15	0.85	0.65	0.75	0.44
NM_001033723	ZFAT1	ZFAT zinc finger 1 (ZFAT1), transcript variant ZFAT-1, mRNA [NM_020863]	hsa-miR-424*	-0.8	-0.427847	-0.463349	-0.212237	-0.631155	-0.442958	1.88	2.46	1.65	2.02	NA
NM_001033723	ZFAT1	ZFAT zinc finger 1 (ZFAT1), transcript variant ZFAT-1, mRNA [NM_020863]	hsa-miR-765	-0.8	-0.427847	-0.463349	-0.212237	-0.631155	-0.442958	0.45	0.9	0.42	0.77	NA
NM_001033723	ZFAT1	ZFAT zinc finger 1 (ZFAT1), transcript variant ZFAT-1, mRNA [NM_020863]	hsa-miR-923	-0.8	-0.427847	-0.463349	-0.212237	-0.631155	-0.442958	0	0.93	0.5	1.91	1.11
NM_001007271	ZMAT4	zinc finger, matrin type 4 (ZMAT4), mRNA [NM_024645]	hsa-miR-141	-0.8	-0.995806	-1.28941	-2.39403	-3.14564	NA	-0.5	-0.45	-0.15	-0.26	-0.54
NM_024417	ZMAT4	zinc finger, matrin type 4 (ZMAT4), mRNA [NM_024645]	hsa-miR-181a	-0.8	-0.995806	-1.28941	-2.39403	-3.14564	NA	-0.26	-0.46	-0.24	-0.08	-0.2
NM_003528	ZMAT4	zinc finger, matrin type 4 (ZMAT4), mRNA [NM_024645]	hsa-miR-18b	-0.8	-0.995806	-1.28941	-2.39403	-3.14564	NA	-0.61	-0.26	-0.34	-0.21	-0.3
NM_022054	ZMAT4	zinc finger, matrin type 4 (ZMAT4), mRNA [NM_024645]	hsa-miR-200b	-0.8	-0.995806	-1.28941	-2.39403	-3.14564	NA	-0.32	-0.24	-0.12	-0.22	NA
NM_003684	ZMAT4	zinc finger, matrin type 4 (ZMAT4), mRNA [NM_024645]	hsa-miR-923	-0.8	-0.995806	-1.28941	-2.39403	-3.14564	NA	0	0.93	0.5	1.91	1.11
NM_033100	ZNF337	zinc finger protein 337 (ZNF337), mRNA [NM_015655]	hsa-miR-18b	-0.8	0.944987	0.439096	0.711599	0.460129	0.827325	-0.61	-0.26	-0.34	-0.21	-0.3
NM_020440	ZNF337	zinc finger protein 337 (ZNF337), mRNA [NM_015655]	hsa-miR-424*	-0.8	0.944987	0.439096	0.711599	0.460129	0.827325	1.88	2.46	1.65	2.02	NA
NM_014454	ZNF337	zinc finger protein 337 (ZNF337), mRNA [NM_015655]	hsa-miR-765	-0.8	0.944987	0.439096	0.711599	0.460129	0.827325	0.45	0.9	0.42	0.77	NA
NM_144682	ZNF704	zinc finger protein 704 (ZNF704), mRNA [NM_001033723]	hsa-miR-141	-0.8	2.35454	1.08369	0.749162	1.57316	NA	-0.5	-0.45	-0.15	-0.26	-0.54
NM_003243	ZNF704	zinc finger protein 704 (ZNF704), mRNA [NM_001033723]	hsa-miR-188-5p	-0.8	2.35454	1.08369	0.749162	1.57316	NA	0.36	1.18	0.64	0.6	0.69
NM_018247	ZNF704	zinc finger protein 704 (ZNF704), mRNA [NM_001033723]	hsa-miR-19b	-0.8	2.35454	1.08369	0.749162	1.57316	NA	-0.43	-0.1	-0.19	-0.29	-0.43
NM_018247	ZNF704	zinc finger protein 704 (ZNF704), mRNA [NM_001033723]	hsa-miR-200b	-0.8	2.35454	1.08369	0.749162	1.57316	NA	-0.32	-0.24	-0.12	-0.22	NA
NM_152417	ZNF704	zinc finger protein 704 (ZNF704), mRNA [NM_001033723]	hsa-miR-34a	-0.8	2.35454	1.08369	0.749162	1.57316	NA	1.34	1.91	1.86	1.82	1.67
NM_003840	ZNF704	zinc finger protein 704 (ZNF704), mRNA [NM_001033723]	hsa-miR-483-5p	-0.8	2.35454	1.08369	0.749162	1.57316	NA	0.73	2.04	1.25	1.07	1.48
NM_003840	ZNF704	zinc finger protein 704 (ZNF704), mRNA [NM_001033723]	hsa-miR-513a-5p	-0.8	2.35454	1.08369	0.749162	1.57316	NA	0.57	0.79	0.97	0.5	1.69
NM_014399	ZNF704	zinc finger protein 704 (ZNF704), mRNA [NM_001033723]	hsa-miR-513b	-0.8	2.35454	1.08369	0.749162	1.57316	NA	0.47	2.67	0.74	0.71	0.98
NM_033413	COL23A1	collagen, type XXIII, alpha 1 (COL23A1), mRNA [NM_173465]	hsa-miR-210	-0.775	0.924973	1.12111	0.824147	1.11172	1.40196	-0.25	-0.43	-0.13	-0.28	-0.28
NM_015166	CPT1A	carnitine palmitoyltransferase 1A (liver) (CPT1A), nuclear gene encoding mitochondrial protein, transcript variant 1, mRNA [NM_001876]	hsa-miR-10a	-0.775	0.556885	0.676233	0.573966	0.699592	0.417914	-0.03	-0.82	-0.42	-1	-0.42
NM_020440	DUSP13	dual specificity phosphatase 13 (DUSP13), transcript variant 1, mRNA [NM_001007271]	hsa-miR-940	-0.775	0.234803	0.519209	0.890195	0.899832	0.499088	0.74	0.74	0.4	0.15	0.55
NM_152417	FDXR	ferredoxin reductase (FDXR), nuclear gene encoding mitochondrial protein, transcript variant 1, mRNA [NM_024417]	hsa-miR-19b	-0.775	3.52796	3.00003	3.3441	3.45832	3.41984	-0.43	-0.1	-0.19	-0.29	-0.43
NM_021120	HIST2H2BE	histone cluster 2, H2be (HIST2H2BE), mRNA [NM_003528]	hsa-miR-95	-0.775	0.553726	0.691031	0.648881	0.693404	0.558802	-0.12	-0.63	-0.12	-0.67	-0.49
NM_003641	KCNK13	potassium channel, subfamily K, member 13 (KCNK13), mRNA [NM_022054]	hsa-miR-940	-0.775	0.56687	0.85321	0.860238	0.951911	0.610176	0.74	0.74	0.4	0.15	0.55
NM_018247	MKNK1	MAP kinase interacting serine/threonine kinase 1 (MKNK1), transcript variant 1, mRNA [NM_003684]	hsa-miR-10a	-0.775	0.517731	0.688966	0.438561	0.923755	0.61253	-0.03	-0.82	-0.42	-1	-0.42
NM_018247	MKNK1	MAP kinase interacting serine/threonine kinase 1 (MKNK1), transcript variant 1, mRNA [NM_003684]	hsa-miR-210	-0.775	0.517731	0.688966	0.438561	0.923755	0.61253	-0.25	-0.43	-0.13	-0.28	-0.28
NM_005375	NRP1	neuropilin 1 (NRP1), transcript variant 1, mRNA [NM_003873]	hsa-miR-10a	-0.775	0.728296	0.920724	0.563113	1.20811	0.732624	-0.03	-0.82	-0.42	-1	-0.42
NM_005767	NRP1	neuropilin 1 (NRP1), transcript variant 1, mRNA [NM_003873]	hsa-miR-210	-0.775	0.728296	0.920724	0.563113	1.20811	0.732624	-0.25	-0.43	-0.13	-0.28	-0.28
NM_001146	PCDH21	protocadherin 21 (PCDH21), mRNA [NM_033100]	hsa-miR-19b	-0.775	-0.209987	-1.31279	-1.21856	-0.757608	-1.17749	-0.43	-0.1	-0.19	-0.29	-0.43
NM_018704	PTGFRN	prostaglandin F2 receptor negative regulator (PTGFRN), mRNA [NM_020440]	hsa-miR-95	-0.775	0.350816	1.40778	1.40427	1.8216	1.35862	-0.12	-0.63	-0.12	-0.67	-0.49
NM_052941	SESN1	sestrin 1 (SESN1), mRNA [NM_014454]	hsa-miR-19b	-0.775	1.71858	0.999081	1.07376	1.7066	1.31079	-0.43	-0.1	-0.19	-0.29	-0.43
NM_018194	SH3BP4	SH3-domain binding protein 4 (SH3BP4), mRNA [NM_014521]	hsa-miR-95	-0.775	0.514477	1.20125	0.982932	1.60736	0.847013	-0.12	-0.63	-0.12	-0.67	-0.49
NM_152688	SLC46A2	thymic stromal co-transporter (TSCOT), mRNA [NM_033051]	hsa-miR-210	-0.775	0.782266	1.54291	0.760454	1.64212	1.46703	-0.25	-0.43	-0.13	-0.28	-0.28
NM_005573	SLFN13	schlafen family member 13 (SLFN13), mRNA [NM_144682]	hsa-miR-19b	-0.775	-0.152714	-1.06802	-1.04707	-0.69516	-0.720273	-0.43	-0.1	-0.19	-0.29	-0.43
NM_002609	TGFBR3	transforming growth factor, beta receptor III (TGFBR3), mRNA [NM_003243]	hsa-miR-19b	-0.775	-0.31197	-1.25765	-1.22904	-1.13815	-1.22035	-0.43	-0.1	-0.19	-0.29	-0.43
NM_020440	TMEM30A	transmembrane protein 30A (TMEM30A), mRNA [NM_018247]	hsa-miR-10a	-0.775	0.717093	1.16134	1.48978	2.42114	1.11496	-0.03	-0.82	-0.42	-1	-0.42
NM_020440	TMEM30A	transmembrane protein 30A (TMEM30A), mRNA [NM_018247]	hsa-miR-940	-0.775	0.717093	1.16134	1.48978	2.42114	1.11496	0.74	0.74	0.4	0.15	0.55
NM_013435	TMEM68	transmembrane protein 68 (TMEM68), mRNA [NM_152417]	hsa-miR-95	-0.775	0.202263	0.492785	0.425475	0.4971	0.343279	-0.12	-0.63	-0.12	-0.67	-0.49
NM_014521	TNFRSF10D	tumor necrosis factor receptor superfamily, member 10d, decoy with truncated death domain (TNFRSF10D), mRNA [NM_003840]	hsa-miR-10a	-0.775	1.19016	1.60855	0.417096	1.70772	1.20908	-0.03	-0.82	-0.42	-1	-0.42
NM_005414	TNFRSF10D	tumor necrosis factor receptor superfamily, member 10d, decoy with truncated death domain (TNFRSF10D), mRNA [NM_003840]	hsa-miR-210	-0.775	1.19016	1.60855	0.417096	1.70772	1.20908	-0.25	-0.43	-0.13	-0.28	-0.28
NM_153345	TSPAN13	tetraspanin 13 (TSPAN13), mRNA [NM_014399]	hsa-miR-19b	-0.775	-0.48444	-1.59591	-1.50387	-0.953249	-1.45327	-0.43	-0.1	-0.19	-0.29	-0.43
NM_173465	ZMAT3	zinc finger, matrin type 3 (ZMAT3), transcript variant 1, mRNA [NM_022470]	hsa-miR-940	-0.775	2.10357	1.73804	2.29494	3.06675	1.7734	0.74	0.74	0.4	0.15	0.55

## Sheet: Foglio2
Description
Homo sapiens membrane-associated ring finger (C3HC4) 3 (MARCH3)	mRNA [NM_178450]
Homo sapiens membrane-associated ring finger (C3HC4) 3 (MARCH3)	mRNA [NM_178450]
Homo sapiens membrane-associated ring finger (C3HC4) 3 (MARCH3)	mRNA [NM_178450]
Homo sapiens membrane-associated ring finger (C3HC4) 3 (MARCH3)	mRNA [NM_178450]
Homo sapiens membrane-associated ring finger (C3HC4) 3 (MARCH3)	mRNA [NM_178450]
Homo sapiens membrane-associated ring finger (C3HC4) 3 (MARCH3)	mRNA [NM_178450]
Homo sapiens membrane-associated ring finger (C3HC4) 3 (MARCH3)	mRNA [NM_178450]
Homo sapiens membrane-associated ring finger (C3HC4) 3 (MARCH3)	mRNA [NM_178450]
Homo sapiens membrane-associated ring finger (C3HC4) 3 (MARCH3)	mRNA [NM_178450]
Homo sapiens membrane-associated ring finger (C3HC4) 3 (MARCH3)	mRNA [NM_178450]
Homo sapiens actin alpha 2 smooth muscle aorta (ACTA2)	alpha 2	smooth muscle	aorta (ACTA2)	mRNA [NM_001613]
Homo sapiens actin alpha 2 smooth muscle aorta (ACTA2)	alpha 2	smooth muscle	aorta (ACTA2)	mRNA [NM_001613]
Homo sapiens activation-induced cytidine deaminase (AICDA)	mRNA [NM_020661]
Homo sapiens activation-induced cytidine deaminase (AICDA)	mRNA [NM_020661]
Homo sapiens activation-induced cytidine deaminase (AICDA)	mRNA [NM_020661]
Homo sapiens activation-induced cytidine deaminase (AICDA)	mRNA [NM_020661]
Homo sapiens A kinase (PRKA) anchor protein (gravin) 12 (AKAP12) transcript variant 2	transcript variant 2	mRNA [NM_144497]
Homo sapiens A kinase (PRKA) anchor protein (gravin) 12 (AKAP12) transcript variant 2	transcript variant 2	mRNA [NM_144497]
Homo sapiens A kinase (PRKA) anchor protein (gravin) 12 (AKAP12) transcript variant 2	transcript variant 2	mRNA [NM_144497]
Homo sapiens A kinase (PRKA) anchor protein (gravin) 12 (AKAP12) transcript variant 2	transcript variant 2	mRNA [NM_144497]
Homo sapiens A kinase (PRKA) anchor protein (gravin) 12 (AKAP12) transcript variant 2	transcript variant 2	mRNA [NM_144497]
Homo sapiens AKT interacting protein (AKTIP) transcript variant 1	transcript variant 1	mRNA [NM_001012398]
Homo sapiens aldehyde dehydrogenase 7 family member A1 (ALDH7A1)	member A1 (ALDH7A1)	mRNA [NM_001182]
Homo sapiens angiomotin (AMOT)	mRNA [NM_133265]
Homo sapiens angiomotin (AMOT)	mRNA [NM_133265]
Homo sapiens angiomotin (AMOT)	mRNA [NM_133265]
Homo sapiens angiomotin (AMOT)	mRNA [NM_133265]
Homo sapiens angiomotin (AMOT)	mRNA [NM_133265]
Homo sapiens angiomotin (AMOT)	mRNA [NM_133265]
Homo sapiens angiomotin (AMOT)	mRNA [NM_133265]
Homo sapiens angiomotin (AMOT)	mRNA [NM_133265]
Homo sapiens angiomotin (AMOT)	mRNA [NM_133265]
Homo sapiens angiopoietin 1 (ANGPT1)	mRNA [NM_001146]
Homo sapiens angiopoietin 1 (ANGPT1)	mRNA [NM_001146]
Homo sapiens angiopoietin 1 (ANGPT1)	mRNA [NM_001146]
Homo sapiens angiopoietin 1 (ANGPT1)	mRNA [NM_001146]
Homo sapiens angiopoietin 1 (ANGPT1)	mRNA [NM_001146]
Homo sapiens angiopoietin 1 (ANGPT1)	mRNA [NM_001146]
Homo sapiens angiopoietin 1 (ANGPT1)	mRNA [NM_001146]
Homo sapiens angiopoietin 1 (ANGPT1)	mRNA [NM_001146]
Homo sapiens angiopoietin 1 (ANGPT1)	mRNA [NM_001146]
Homo sapiens angiopoietin 1 (ANGPT1)	mRNA [NM_001146]
Homo sapiens angiopoietin 1 (ANGPT1)	mRNA [NM_001146]
Homo sapiens angiopoietin 1 (ANGPT1)	mRNA [NM_001146]
Homo sapiens ankylosis progressive homolog (mouse) (ANKH)	progressive homolog (mouse) (ANKH)	mRNA [NM_054027]
Homo sapiens ankylosis progressive homolog (mouse) (ANKH)	progressive homolog (mouse) (ANKH)	mRNA [NM_054027]
Homo sapiens acidic (leucine-rich) nuclear phosphoprotein 32 family member E (ANP32E)	member E (ANP32E)	mRNA [NM_030920]
Homo sapiens acidic (leucine-rich) nuclear phosphoprotein 32 family member E (ANP32E)	member E (ANP32E)	mRNA [NM_030920]
Homo sapiens amyloid beta (A4) precursor protein-binding, family B, member 3 (APBB3)	family B	member 3 (APBB3)	transcript variant 4	mRNA [NM_006051]
Homo sapiens apolipoprotein B mRNA editing enzyme, catalytic polypeptide-like 3H (APOBEC3H)	catalytic polypeptide-like 3H (APOBEC3H)	mRNA [NM_181773]
Homo sapiens ankyrin repeat and SOCS box-containing 2 (ASB2)	mRNA [NM_016150]
Homo sapiens ankyrin repeat and SOCS box-containing 2 (ASB2)	mRNA [NM_016150]
Homo sapiens ankyrin repeat and SOCS box-containing 2 (ASB2)	mRNA [NM_016150]
Homo sapiens activating signal cointegrator 1 complex subunit 3 (ASCC3), transcript variant 2	transcript variant 2	mRNA [NM_022091]
Homo sapiens activating signal cointegrator 1 complex subunit 3 (ASCC3), transcript variant 2	transcript variant 2	mRNA [NM_022091]
Homo sapiens activating signal cointegrator 1 complex subunit 3 (ASCC3), transcript variant 2	transcript variant 2	mRNA [NM_022091]
Homo sapiens aspartate beta-hydroxylase (ASPH), transcript variant 3	transcript variant 3	mRNA [NM_032466]
Homo sapiens aspartate beta-hydroxylase (ASPH), transcript variant 3	transcript variant 3	mRNA [NM_032466]
Homo sapiens aspartate beta-hydroxylase (ASPH), transcript variant 3	transcript variant 3	mRNA [NM_032466]
Homo sapiens aspartate beta-hydroxylase (ASPH), transcript variant 3	transcript variant 3	mRNA [NM_032466]
Homo sapiens aspartate beta-hydroxylase (ASPH), transcript variant 3	transcript variant 3	mRNA [NM_032466]
Homo sapiens aspartate beta-hydroxylase (ASPH), transcript variant 3	transcript variant 3	mRNA [NM_032466]
Homo sapiens aspartate beta-hydroxylase (ASPH), transcript variant 3	transcript variant 3	mRNA [NM_032466]
Homo sapiens asp (abnormal spindle) homolog microcephaly associated (Drosophila) (ASPM)	microcephaly associated (Drosophila) (ASPM)	mRNA [NM_018136]
Homo sapiens astrotactin 2 (ASTN2), transcript variant 1	transcript variant 1	mRNA [NM_014010]
Homo sapiens astrotactin 2 (ASTN2), transcript variant 1	transcript variant 1	mRNA [NM_014010]
Homo sapiens astrotactin 2 (ASTN2), transcript variant 1	transcript variant 1	mRNA [NM_014010]
Homo sapiens ATPase	Ca++ transporting	plasma membrane 4 (ATP2B4)	transcript variant 1	mRNA [NM_001001396]
Homo sapiens ATPase	Ca++ transporting	plasma membrane 4 (ATP2B4)	transcript variant 1	mRNA [NM_001001396]
Homo sapiens ATPase	Ca++ transporting	plasma membrane 4 (ATP2B4)	transcript variant 1	mRNA [NM_001001396]
Homo sapiens ATPase	Class II	type 9A (ATP9A)	mRNA [NM_006045]
Homo sapiens ATPase	Class II	type 9A (ATP9A)	mRNA [NM_006045]
Homo sapiens ATPase	Class II	type 9A (ATP9A)	mRNA [NM_006045]
Homo sapiens axin 1 (AXIN1)	transcript variant 1	mRNA [NM_003502]
Homo sapiens axin 1 (AXIN1)	transcript variant 1	mRNA [NM_003502]
Homo sapiens axin 1 (AXIN1)	transcript variant 1	mRNA [NM_003502]
Homo sapiens axin 1 (AXIN1)	transcript variant 1	mRNA [NM_003502]
Homo sapiens beta-1	3-glucuronyltransferase 1 (glucuronosyltransferase P) (B3GAT1)	transcript variant 1	mRNA [NM_018644]
Homo sapiens beta-1	3-glucuronyltransferase 1 (glucuronosyltransferase P) (B3GAT1)	transcript variant 1	mRNA [NM_018644]
Homo sapiens beta-1	3-glucuronyltransferase 1 (glucuronosyltransferase P) (B3GAT1)	transcript variant 1	mRNA [NM_018644]
Homo sapiens beta-1	3-glucuronyltransferase 1 (glucuronosyltransferase P) (B3GAT1)	transcript variant 1	mRNA [NM_018644]
Homo sapiens beta-1	3-glucuronyltransferase 1 (glucuronosyltransferase P) (B3GAT1)	transcript variant 1	mRNA [NM_018644]
Homo sapiens BCL2-associated athanogene 2 (BAG2)	mRNA [NM_004282]
Homo sapiens BCL2-associated athanogene 2 (BAG2)	mRNA [NM_004282]
Homo sapiens BCL2-associated athanogene 2 (BAG2)	mRNA [NM_004282]
Homo sapiens BCL2-associated athanogene 2 (BAG2)	mRNA [NM_004282]
Homo sapiens BCL2-associated athanogene 2 (BAG2)	mRNA [NM_004282]
Homo sapiens BCL2-associated X protein (BAX)	transcript variant epsilon	mRNA [NM_138764]
Homo sapiens BCL2-associated X protein (BAX)	transcript variant epsilon	mRNA [NM_138764]
Homo sapiens BCL2 binding component 3 (BBC3)	mRNA [NM_014417]
Homo sapiens BCL2 binding component 3 (BBC3)	mRNA [NM_014417]
Homo sapiens BCL2 binding component 3 (BBC3)	mRNA [NM_014417]
Homo sapiens BCL2 binding component 3 (BBC3)	mRNA [NM_014417]
Homo sapiens BCL2 binding component 3 (BBC3)	mRNA [NM_014417]
Homo sapiens BCL2-like 11 (apoptosis facilitator) (BCL2L11)	transcript variant 1	mRNA [NM_138621]
Homo sapiens BCL2-like 11 (apoptosis facilitator) (BCL2L11)	transcript variant 1	mRNA [NM_138621]
Homo sapiens BCL2-like 11 (apoptosis facilitator) (BCL2L11)	transcript variant 1	mRNA [NM_138621]
Homo sapiens BCL2-like 11 (apoptosis facilitator) (BCL2L11)	transcript variant 1	mRNA [NM_138621]
Homo sapiens bestrophin 1 (BEST1)	mRNA [NM_004183]
Homo sapiens bestrophin 1 (BEST1)	mRNA [NM_004183]
Homo sapiens bestrophin 1 (BEST1)	mRNA [NM_004183]
Homo sapiens bestrophin 1 (BEST1)	mRNA [NM_004183]
Homo sapiens bestrophin 1 (BEST1)	mRNA [NM_004183]
Homo sapiens beaded filament structural protein 1	filensin (BFSP1)	mRNA [NM_001195]
Homo sapiens baculoviral IAP repeat-containing 5 (survivin) (BIRC5)	transcript variant 3	mRNA [NM_001012271]
Homo sapiens baculoviral IAP repeat-containing 5 (survivin) (BIRC5)	transcript variant 3	mRNA [NM_001012271]
Homo sapiens biliverdin reductase B (flavin reductase (NADPH)) (BLVRB)	mRNA [NM_000713]
Homo sapiens biliverdin reductase B (flavin reductase (NADPH)) (BLVRB)	mRNA [NM_000713]
Homo sapiens basonuclin 2 (BNC2)	mRNA [NM_017637]
Homo sapiens basonuclin 2 (BNC2)	mRNA [NM_017637]
Homo sapiens basonuclin 2 (BNC2)	mRNA [NM_017637]
Homo sapiens basonuclin 2 (BNC2)	mRNA [NM_017637]
Homo sapiens basonuclin 2 (BNC2)	mRNA [NM_017637]
Homo sapiens B-box and SPRY domain containing (BSPRY)	mRNA [NM_017688]
Homo sapiens BUB1 budding uninhibited by benzimidazoles 1 homolog beta (yeast) (BUB1B)	mRNA [NM_001211]
Homo sapiens BUB1 budding uninhibited by benzimidazoles 1 homolog beta (yeast) (BUB1B)	mRNA [NM_001211]
Homo sapiens chromosome 10 open reading frame 25 (C10orf25)	mRNA [NM_001039380]
Homo sapiens chromosome 10 open reading frame 25 (C10orf25)	mRNA [NM_001039380]
Homo sapiens chromosome 10 open reading frame 25 (C10orf25)	mRNA [NM_001039380]
Homo sapiens chromosome 12 open reading frame 5 (C12orf5)	mRNA [NM_020375]
Homo sapiens chromosome 12 open reading frame 5 (C12orf5)	mRNA [NM_020375]
Homo sapiens chromosome 13 open reading frame 21 (C13orf21)	mRNA [NM_001010897]
Homo sapiens chromosome 13 open reading frame 21 (C13orf21)	mRNA [NM_001010897]
Homo sapiens chromosome 15 open reading frame 42 (C15orf42)	mRNA [NM_152259]
Homo sapiens chromosome 15 open reading frame 42 (C15orf42)	mRNA [NM_152259]
Homo sapiens chromosome 1 open reading frame 183 (C1orf183)	transcript variant 1	mRNA [NM_019099]
Homo sapiens chromosome 1 open reading frame 21 (C1orf21)	mRNA [NM_030806]
Homo sapiens chromosome 1 open reading frame 21 (C1orf21)	mRNA [NM_030806]
Homo sapiens chromosome 1 open reading frame 21 (C1orf21)	mRNA [NM_030806]
Homo sapiens chromosome 20 open reading frame 103 (C20orf103)	mRNA [NM_012261]
Homo sapiens chromosome 20 open reading frame 103 (C20orf103)	mRNA [NM_012261]
Homo sapiens chromosome 20 open reading frame 72 (C20orf72)	mRNA [NM_052865]
Homo sapiens chromosome 20 open reading frame 72 (C20orf72)	mRNA [NM_052865]
Homo sapiens chromosome 20 open reading frame 72 (C20orf72)	mRNA [NM_052865]
Homo sapiens chromosome 20 open reading frame 72 (C20orf72)	mRNA [NM_052865]
Homo sapiens chromosome 20 open reading frame 72 (C20orf72)	mRNA [NM_052865]
Homo sapiens chromosome 20 open reading frame 72 (C20orf72)	mRNA [NM_052865]
Homo sapiens chromosome 3 open reading frame 32 (C3orf32)	mRNA [NM_015931]
Homo sapiens chromosome 3 open reading frame 32 (C3orf32)	mRNA [NM_015931]
Homo sapiens chromosome 3 open reading frame 32 (C3orf32)	mRNA [NM_015931]
Homo sapiens chromosome 3 open reading frame 32 (C3orf32)	mRNA [NM_015931]
Homo sapiens chromosome 3 open reading frame 32 (C3orf32)	mRNA [NM_015931]
Homo sapiens chromosome 3 open reading frame 52 (C3orf52)	mRNA [NM_024616]
Homo sapiens chromosome 5 open reading frame 13 (C5orf13)	mRNA [NM_004772]
Homo sapiens chromosome 5 open reading frame 13 (C5orf13)	mRNA [NM_004772]
Homo sapiens chromosome 5 open reading frame 13 (C5orf13)	mRNA [NM_004772]
Homo sapiens chromosome 5 open reading frame 13 (C5orf13)	mRNA [NM_004772]
Homo sapiens chromosome 5 open reading frame 13 (C5orf13)	mRNA [NM_004772]
Homo sapiens chromosome 5 open reading frame 13 (C5orf13)	mRNA [NM_004772]
Homo sapiens chromosome 8 open reading frame 55 (C8orf55)	mRNA [NM_016647]
Homo sapiens chromosome 8 open reading frame 55 (C8orf55)	mRNA [NM_016647]
Homo sapiens chromosome 8 open reading frame 55 (C8orf55)	mRNA [NM_016647]
Homo sapiens chromosome 8 open reading frame 55 (C8orf55)	mRNA [NM_016647]
Homo sapiens chromosome 8 open reading frame 55 (C8orf55)	mRNA [NM_016647]
Homo sapiens calcium binding tyrosine-(Y)-phosphorylation regulated (fibrousheathin 2) (CABYR)	transcript variant 1	mRNA [NM_012189]
Homo sapiens calcium binding tyrosine-(Y)-phosphorylation regulated (fibrousheathin 2) (CABYR)	transcript variant 1	mRNA [NM_012189]
Homo sapiens calcium binding tyrosine-(Y)-phosphorylation regulated (fibrousheathin 2) (CABYR)	transcript variant 1	mRNA [NM_012189]
Homo sapiens calcium binding tyrosine-(Y)-phosphorylation regulated (fibrousheathin 2) (CABYR)	transcript variant 1	mRNA [NM_012189]
Homo sapiens calcium channel	voltage-dependent	alpha 2/delta subunit 2 (CACNA2D2)	transcript variant 1	mRNA [NM_001005505]
Homo sapiens calcium channel	voltage-dependent	alpha 2/delta subunit 2 (CACNA2D2)	transcript variant 1	mRNA [NM_001005505]
Homo sapiens calcium channel	voltage-dependent	alpha 2/delta subunit 4 (CACNA2D4)	mRNA [NM_172364]
Homo sapiens coiled-coil domain containing 102A (CCDC102A)	mRNA [NM_033212]
Homo sapiens coiled-coil domain containing 102A (CCDC102A)	mRNA [NM_033212]
Homo sapiens coiled-coil domain containing 102A (CCDC102A)	mRNA [NM_033212]
Homo sapiens coiled-coil domain containing 102A (CCDC102A)	mRNA [NM_033212]
Homo sapiens coiled-coil domain containing 102B (CCDC102B)	mRNA [NM_024781]
Homo sapiens coiled-coil domain containing 52 (CCDC52)	mRNA [NM_144718]
Homo sapiens coiled-coil domain containing 52 (CCDC52)	mRNA [NM_144718]
Homo sapiens coiled-coil domain containing 52 (CCDC52)	mRNA [NM_144718]
Homo sapiens coiled-coil domain containing 52 (CCDC52)	mRNA [NM_144718]
Homo sapiens coiled-coil domain containing 52 (CCDC52)	mRNA [NM_144718]
Homo sapiens chemokine (C-C motif) ligand 4 (CCL4)	transcript variant 1	mRNA [NM_002984]
Homo sapiens chemokine (C-C motif) ligand 4 (CCL4)	transcript variant 1	mRNA [NM_002984]
Homo sapiens chemokine (C-C motif) ligand 4 (CCL4)	transcript variant 1	mRNA [NM_002984]
Homo sapiens chemokine (C-C motif) ligand 7 (CCL7)	mRNA [NM_006273]
Homo sapiens chemokine (C-C motif) ligand 7 (CCL7)	mRNA [NM_006273]
Homo sapiens chemokine (C-C motif) ligand 7 (CCL7)	mRNA [NM_006273]
Homo sapiens chemokine (C-C motif) ligand 8 (CCL8)	mRNA [NM_005623]
Homo sapiens chemokine (C-C motif) ligand 8 (CCL8)	mRNA [NM_005623]
Homo sapiens cyclin D2 (CCND2)	mRNA [NM_001759]
Homo sapiens cyclin D2 (CCND2)	mRNA [NM_001759]
Homo sapiens cyclin D2 (CCND2)	mRNA [NM_001759]
Homo sapiens cyclin D2 (CCND2)	mRNA [NM_001759]
Homo sapiens cyclin D2 (CCND2)	mRNA [NM_001759]
Homo sapiens cyclin D2 (CCND2)	mRNA [NM_001759]
Homo sapiens cyclin D2 (CCND2)	mRNA [NM_001759]
Homo sapiens cyclin D2 (CCND2)	mRNA [NM_001759]
Homo sapiens cyclin D2 (CCND2)	mRNA [NM_001759]
Homo sapiens cyclin G1 (CCNG1)	transcript variant 1	mRNA [NM_004060]
Homo sapiens CD244 molecule	natural killer cell receptor 2B4 (CD244)	mRNA [NM_016382]
Homo sapiens CD244 molecule	natural killer cell receptor 2B4 (CD244)	mRNA [NM_016382]
Homo sapiens CD244 molecule	natural killer cell receptor 2B4 (CD244)	mRNA [NM_016382]
Homo sapiens CD244 molecule	natural killer cell receptor 2B4 (CD244)	mRNA [NM_016382]
Homo sapiens CD244 molecule	natural killer cell receptor 2B4 (CD244)	mRNA [NM_016382]
Homo sapiens CD244 molecule	natural killer cell receptor 2B4 (CD244)	mRNA [NM_016382]
Homo sapiens CD69 molecule (CD69)	mRNA [NM_001781]
Homo sapiens CD7 molecule (CD7)	mRNA [NM_006137]
Homo sapiens CD7 molecule (CD7)	mRNA [NM_006137]
Homo sapiens CD7 molecule (CD7)	mRNA [NM_006137]
Homo sapiens cell division cycle 2	G1 to S and G2 to M (CDC2)	transcript variant 1	mRNA [NM_001786]
Homo sapiens CDC42 binding protein kinase beta (DMPK-like) (CDC42BPB)	mRNA [NM_006035]
Homo sapiens CDC42 binding protein kinase beta (DMPK-like) (CDC42BPB)	mRNA [NM_006035]
Homo sapiens CDC42 binding protein kinase beta (DMPK-like) (CDC42BPB)	mRNA [NM_006035]
Homo sapiens cell division cycle associated 5 (CDCA5)	mRNA [NM_080668]
Homo sapiens cell division cycle associated 5 (CDCA5)	mRNA [NM_080668]
Homo sapiens cell division cycle associated 5 (CDCA5)	mRNA [NM_080668]
Homo sapiens cell division cycle associated 7 (CDCA7)	transcript variant 1	mRNA [NM_031942]
Homo sapiens cell division cycle associated 7 (CDCA7)	transcript variant 1	mRNA [NM_031942]
Homo sapiens cell division cycle associated 7 (CDCA7)	transcript variant 1	mRNA [NM_031942]
Homo sapiens cadherin 1	type 1	E-cadherin (epithelial) (CDH1)	mRNA [NM_004360]
Homo sapiens cyclin-dependent kinase inhibitor 1A (p21	Cip1) (CDKN1A)	transcript variant 1	mRNA [NM_000389]
Homo sapiens cyclin-dependent kinase inhibitor 1A (p21	Cip1) (CDKN1A)	transcript variant 1	mRNA [NM_000389]
Homo sapiens cyclin-dependent kinase inhibitor 1A (p21	Cip1) (CDKN1A)	transcript variant 1	mRNA [NM_000389]
Homo sapiens cyclin-dependent kinase inhibitor 1A (p21	Cip1) (CDKN1A)	transcript variant 1	mRNA [NM_000389]
Homo sapiens cyclin-dependent kinase inhibitor 1C (p57	Kip2) (CDKN1C)	mRNA [NM_000076]
Homo sapiens cyclin-dependent kinase inhibitor 1C (p57	Kip2) (CDKN1C)	mRNA [NM_000076]
Homo sapiens cyclin-dependent kinase inhibitor 1C (p57	Kip2) (CDKN1C)	mRNA [NM_000076]
Homo sapiens cyclin-dependent kinase inhibitor 1C (p57	Kip2) (CDKN1C)	mRNA [NM_000076]
Homo sapiens cyclin-dependent kinase inhibitor 1C (p57	Kip2) (CDKN1C)	mRNA [NM_000076]
Homo sapiens cyclin-dependent kinase inhibitor 2A (melanoma	p16	inhibits CDK4) (CDKN2A)	transcript variant 3	mRNA [NM_058197]
Homo sapiens chromatin licensing and DNA replication factor 1 (CDT1)	mRNA [NM_030928]
Homo sapiens chromatin licensing and DNA replication factor 1 (CDT1)	mRNA [NM_030928]
Homo sapiens centaurin	alpha 2 (CENTA2)	mRNA [NM_018404]
Homo sapiens centaurin	alpha 2 (CENTA2)	mRNA [NM_018404]
Homo sapiens C-type lectin domain family 4	member C (CLEC4C)	transcript variant 1	mRNA [NM_130441]
Homo sapiens C-type lectin domain family 4	member C (CLEC4C)	transcript variant 1	mRNA [NM_130441]
Homo sapiens clusterin (CLU)	transcript variant 2	mRNA [NM_203339]
Homo sapiens clusterin (CLU)	transcript variant 2	mRNA [NM_203339]
Homo sapiens clusterin (CLU)	transcript variant 2	mRNA [NM_203339]
Homo sapiens clusterin (CLU)	transcript variant 2	mRNA [NM_203339]
Homo sapiens clusterin (CLU)	transcript variant 2	mRNA [NM_203339]
Homo sapiens clusterin (CLU)	transcript variant 2	mRNA [NM_203339]
Homo sapiens clusterin (CLU)	transcript variant 2	mRNA [NM_203339]
Homo sapiens clusterin (CLU)	transcript variant 2	mRNA [NM_203339]
Homo sapiens clusterin (CLU)	transcript variant 2	mRNA [NM_203339]
Homo sapiens carboxymethylenebutenolidase homolog (Pseudomonas) (CMBL)	mRNA [NM_138809]
Homo sapiens carboxymethylenebutenolidase homolog (Pseudomonas) (CMBL)	mRNA [NM_138809]
Homo sapiens carboxymethylenebutenolidase homolog (Pseudomonas) (CMBL)	mRNA [NM_138809]
Homo sapiens collagen	type XXIII	alpha 1 (COL23A1)	mRNA [NM_173465]
Homo sapiens collagen	type XXIII	alpha 1 (COL23A1)	mRNA [NM_173465]
Homo sapiens copine V (CPNE5)	mRNA [NM_020939]
Homo sapiens copine V (CPNE5)	mRNA [NM_020939]
Homo sapiens copine V (CPNE5)	mRNA [NM_020939]
Homo sapiens carnitine palmitoyltransferase 1A (liver) (CPT1A)	nuclear gene encoding mitochondrial protein	transcript variant 1	mRNA [NM_001876]
Homo sapiens carnitine palmitoyltransferase 1A (liver) (CPT1A)	nuclear gene encoding mitochondrial protein	transcript variant 1	mRNA [NM_001876]
Homo sapiens carnitine palmitoyltransferase 1A (liver) (CPT1A)	nuclear gene encoding mitochondrial protein	transcript variant 1	mRNA [NM_001876]
Homo sapiens carnitine palmitoyltransferase 1A (liver) (CPT1A)	nuclear gene encoding mitochondrial protein	transcript variant 1	mRNA [NM_001876]
Homo sapiens carnitine palmitoyltransferase 1A (liver) (CPT1A)	nuclear gene encoding mitochondrial protein	transcript variant 1	mRNA [NM_001876]
Homo sapiens carnitine palmitoyltransferase 1A (liver) (CPT1A)	nuclear gene encoding mitochondrial protein	transcript variant 1	mRNA [NM_001876]
Homo sapiens carnitine palmitoyltransferase 1A (liver) (CPT1A)	nuclear gene encoding mitochondrial protein	transcript variant 1	mRNA [NM_001876]
Homo sapiens carnitine palmitoyltransferase 1A (liver) (CPT1A)	nuclear gene encoding mitochondrial protein	transcript variant 1	mRNA [NM_001876]
Homo sapiens carnitine palmitoyltransferase 1A (liver) (CPT1A)	nuclear gene encoding mitochondrial protein	transcript variant 1	mRNA [NM_001876]
Homo sapiens cystatin F (leukocystatin) (CST7)	mRNA [NM_003650]
Homo sapiens catenin (cadherin-associated protein)	delta 2 (neural plakophilin-related arm-repeat protein) (CTNND2)	mRNA [NM_001332]
Homo sapiens catenin (cadherin-associated protein)	delta 2 (neural plakophilin-related arm-repeat protein) (CTNND2)	mRNA [NM_001332]
Homo sapiens catenin (cadherin-associated protein)	delta 2 (neural plakophilin-related arm-repeat protein) (CTNND2)	mRNA [NM_001332]
Homo sapiens catenin (cadherin-associated protein)	delta 2 (neural plakophilin-related arm-repeat protein) (CTNND2)	mRNA [NM_001332]
Homo sapiens CTP synthase (CTPS)	mRNA [NM_001905]
Homo sapiens cathepsin W (CTSW)	mRNA [NM_001335]
Homo sapiens cathepsin W (CTSW)	mRNA [NM_001335]
Homo sapiens cathepsin W (CTSW)	mRNA [NM_001335]
Homo sapiens CTTNBP2 N-terminal like (CTTNBP2NL)	mRNA [NM_018704]
Homo sapiens CTTNBP2 N-terminal like (CTTNBP2NL)	mRNA [NM_018704]
Homo sapiens CTTNBP2 N-terminal like (CTTNBP2NL)	mRNA [NM_018704]
Homo sapiens CTTNBP2 N-terminal like (CTTNBP2NL)	mRNA [NM_018704]
Homo sapiens CTTNBP2 N-terminal like (CTTNBP2NL)	mRNA [NM_018704]
Homo sapiens CTTNBP2 N-terminal like (CTTNBP2NL)	mRNA [NM_018704]
Homo sapiens CTTNBP2 N-terminal like (CTTNBP2NL)	mRNA [NM_018704]
Homo sapiens chemokine (C-X3-C motif) receptor 1 (CX3CR1)	mRNA [NM_001337]
Homo sapiens chemokine (C-X3-C motif) receptor 1 (CX3CR1)	mRNA [NM_001337]
Homo sapiens chemokine (C-X3-C motif) receptor 1 (CX3CR1)	mRNA [NM_001337]
Homo sapiens dapper	antagonist of beta-catenin	homolog 1 (Xenopus laevis) (DACT1)	transcript variant 1	mRNA [NM_016651]
Homo sapiens dapper	antagonist of beta-catenin	homolog 1 (Xenopus laevis) (DACT1)	transcript variant 1	mRNA [NM_016651]
Homo sapiens dapper	antagonist of beta-catenin	homolog 1 (Xenopus laevis) (DACT1)	transcript variant 1	mRNA [NM_016651]
Homo sapiens dapper	antagonist of beta-catenin	homolog 1 (Xenopus laevis) (DACT1)	transcript variant 1	mRNA [NM_016651]
Homo sapiens dapper	antagonist of beta-catenin	homolog 1 (Xenopus laevis) (DACT1)	transcript variant 1	mRNA [NM_016651]
Homo sapiens dapper	antagonist of beta-catenin	homolog 1 (Xenopus laevis) (DACT1)	transcript variant 1	mRNA [NM_016651]
Homo sapiens drebrin 1 (DBN1)	transcript variant 2	mRNA [NM_080881]
Homo sapiens defective in sister chromatid cohesion homolog 1 (S. cerevisiae) (DCC1)	mRNA [NM_024094]
Homo sapiens defective in sister chromatid cohesion homolog 1 (S. cerevisiae) (DCC1)	mRNA [NM_024094]
Homo sapiens defective in sister chromatid cohesion homolog 1 (S. cerevisiae) (DCC1)	mRNA [NM_024094]
Homo sapiens defective in sister chromatid cohesion homolog 1 (S. cerevisiae) (DCC1)	mRNA [NM_024094]
Homo sapiens damage-specific DNA binding protein 2	48kDa (DDB2)	mRNA [NM_000107]
Homo sapiens damage-specific DNA binding protein 2	48kDa (DDB2)	mRNA [NM_000107]
Homo sapiens damage-specific DNA binding protein 2	48kDa (DDB2)	mRNA [NM_000107]
Homo sapiens damage-specific DNA binding protein 2	48kDa (DDB2)	mRNA [NM_000107]
Homo sapiens DEAD (Asp-Glu-Ala-Asp) box polypeptide 58 (DDX58)	mRNA [NM_014314]
Homo sapiens DEAD (Asp-Glu-Ala-Asp) box polypeptide 58 (DDX58)	mRNA [NM_014314]
Homo sapiens DEAD (Asp-Glu-Ala-Asp) box polypeptide 58 (DDX58)	mRNA [NM_014314]
Homo sapiens DEAD (Asp-Glu-Ala-Asp) box polypeptide 58 (DDX58)	mRNA [NM_014314]
Homo sapiens 7-dehydrocholesterol reductase (DHCR7)	mRNA [NM_001360]
Homo sapiens 7-dehydrocholesterol reductase (DHCR7)	mRNA [NM_001360]
Homo sapiens 7-dehydrocholesterol reductase (DHCR7)	mRNA [NM_001360]
Homo sapiens 7-dehydrocholesterol reductase (DHCR7)	mRNA [NM_001360]
Homo sapiens 7-dehydrocholesterol reductase (DHCR7)	mRNA [NM_001360]
Homo sapiens discs	large homolog 3 (neuroendocrine-dlg	Drosophila) (DLG3)	transcript variant 1	mRNA [NM_021120]
Homo sapiens discs	large homolog 3 (neuroendocrine-dlg	Drosophila) (DLG3)	transcript variant 1	mRNA [NM_021120]
Homo sapiens discs	large homolog 3 (neuroendocrine-dlg	Drosophila) (DLG3)	transcript variant 1	mRNA [NM_021120]
Homo sapiens discs	large homolog 3 (neuroendocrine-dlg	Drosophila) (DLG3)	transcript variant 1	mRNA [NM_021120]
Homo sapiens discs	large homolog 3 (neuroendocrine-dlg	Drosophila) (DLG3)	transcript variant 1	mRNA [NM_021120]
Homo sapiens discs	large homolog 3 (neuroendocrine-dlg	Drosophila) (DLG3)	transcript variant 1	mRNA [NM_021120]
Homo sapiens discs	large homolog 3 (neuroendocrine-dlg	Drosophila) (DLG3)	transcript variant 1	mRNA [NM_021120]
Homo sapiens discs	large homolog 3 (neuroendocrine-dlg	Drosophila) (DLG3)	transcript variant 1	mRNA [NM_021120]
Homo sapiens discs	large homolog 3 (neuroendocrine-dlg	Drosophila) (DLG3)	transcript variant 1	mRNA [NM_021120]
Homo sapiens discs	large homolog 3 (neuroendocrine-dlg	Drosophila) (DLG3)	transcript variant 1	mRNA [NM_021120]
Homo sapiens discs	large homolog 3 (neuroendocrine-dlg	Drosophila) (DLG3)	transcript variant 1	mRNA [NM_021120]
Homo sapiens discs	large homolog 3 (neuroendocrine-dlg	Drosophila) (DLG3)	transcript variant 1	mRNA [NM_021120]
Homo sapiens deoxyribonuclease I-like 3 (DNASE1L3)	mRNA [NM_004944]
Homo sapiens dedicator of cytokinesis 3 (DOCK3)	mRNA [NM_004947]
Homo sapiens dedicator of cytokinesis 3 (DOCK3)	mRNA [NM_004947]
Homo sapiens dedicator of cytokinesis 3 (DOCK3)	mRNA [NM_004947]
Homo sapiens DPH2 homolog (S. cerevisiae) (DPH2)	transcript variant 1	mRNA [NM_001384]
Homo sapiens DPH2 homolog (S. cerevisiae) (DPH2)	transcript variant 1	mRNA [NM_001384]
Homo sapiens dual specificity phosphatase 13 (DUSP13)	transcript variant 1	mRNA [NM_001007271]
Homo sapiens dual specificity phosphatase 13 (DUSP13)	transcript variant 1	mRNA [NM_001007271]
Homo sapiens dual specificity phosphatase 13 (DUSP13)	transcript variant 1	mRNA [NM_001007271]
Homo sapiens dual specificity phosphatase 2 (DUSP2)	mRNA [NM_004418]
Homo sapiens dual specificity phosphatase 2 (DUSP2)	mRNA [NM_004418]
Homo sapiens dual specificity phosphatase 2 (DUSP2)	mRNA [NM_004418]
Homo sapiens dyslexia susceptibility 1 candidate 1 (DYX1C1)	transcript variant 1	mRNA [NM_130810]
Homo sapiens E2F transcription factor 1 (E2F1)	mRNA [NM_005225]
Homo sapiens E2F transcription factor 1 (E2F1)	mRNA [NM_005225]
Homo sapiens E2F transcription factor 5	p130-binding (E2F5)	mRNA [NM_001951]
Homo sapiens E2F transcription factor 5	p130-binding (E2F5)	mRNA [NM_001951]
Homo sapiens E2F transcription factor 7 (E2F7)	mRNA [NM_203394]
Homo sapiens E2F transcription factor 7 (E2F7)	mRNA [NM_203394]
Homo sapiens emopamil binding protein-like (EBPL)	mRNA [NM_032565]
Homo sapiens ectodysplasin A2 receptor (EDA2R)	mRNA [NM_021783]
Homo sapiens endothelial differentiation	sphingolipid G-protein-coupled receptor	8 (EDG8)	mRNA [NM_030760]
Homo sapiens endothelial differentiation	sphingolipid G-protein-coupled receptor	8 (EDG8)	mRNA [NM_030760]
Homo sapiens eukaryotic elongation factor-2 kinase (EEF2K)	mRNA [NM_013302]
Homo sapiens eukaryotic elongation factor-2 kinase (EEF2K)	mRNA [NM_013302]
Homo sapiens eukaryotic elongation factor-2 kinase (EEF2K)	mRNA [NM_013302]
Homo sapiens eukaryotic elongation factor-2 kinase (EEF2K)	mRNA [NM_013302]
Homo sapiens eukaryotic elongation factor-2 kinase (EEF2K)	mRNA [NM_013302]
Homo sapiens eukaryotic elongation factor-2 kinase (EEF2K)	mRNA [NM_013302]
Homo sapiens eukaryotic elongation factor-2 kinase (EEF2K)	mRNA [NM_013302]
Homo sapiens eukaryotic elongation factor-2 kinase (EEF2K)	mRNA [NM_013302]
Homo sapiens eukaryotic elongation factor-2 kinase (EEF2K)	mRNA [NM_013302]
Homo sapiens eukaryotic elongation factor-2 kinase (EEF2K)	mRNA [NM_013302]
Homo sapiens eukaryotic elongation factor-2 kinase (EEF2K)	mRNA [NM_013302]
Homo sapiens eukaryotic elongation factor-2 kinase (EEF2K)	mRNA [NM_013302]
Homo sapiens EF-hand domain (C-terminal) containing 2 (EFHC2)	mRNA [NM_025184]
Homo sapiens EF-hand domain (C-terminal) containing 2 (EFHC2)	mRNA [NM_025184]
Homo sapiens EF-hand domain (C-terminal) containing 2 (EFHC2)	mRNA [NM_025184]
Homo sapiens EF-hand domain (C-terminal) containing 2 (EFHC2)	mRNA [NM_025184]
Homo sapiens EF-hand domain (C-terminal) containing 2 (EFHC2)	mRNA [NM_025184]
Homo sapiens EF-hand domain (C-terminal) containing 2 (EFHC2)	mRNA [NM_025184]
Homo sapiens EF-hand domain (C-terminal) containing 2 (EFHC2)	mRNA [NM_025184]
Homo sapiens etoposide induced 2.4 mRNA (EI24)	transcript variant 1	mRNA [NM_004879]
Homo sapiens etoposide induced 2.4 mRNA (EI24)	transcript variant 1	mRNA [NM_004879]
Homo sapiens ELOVL family member 5	elongation of long chain fatty acids (FEN1/Elo2	SUR4/Elo3-like	yeast) (ELOVL5)	mRNA [NM_021814]
Homo sapiens enabled homolog (Drosophila) (ENAH)	transcript variant 1	mRNA [NM_001008493]
Homo sapiens enabled homolog (Drosophila) (ENAH)	transcript variant 1	mRNA [NM_001008493]
Homo sapiens enabled homolog (Drosophila) (ENAH)	transcript variant 1	mRNA [NM_001008493]
Homo sapiens ectonucleotide pyrophosphatase/phosphodiesterase 5 (putative function) (ENPP5)	mRNA [NM_021572]
Homo sapiens ectonucleotide pyrophosphatase/phosphodiesterase 5 (putative function) (ENPP5)	mRNA [NM_021572]
Homo sapiens ectonucleotide pyrophosphatase/phosphodiesterase 5 (putative function) (ENPP5)	mRNA [NM_021572]
Homo sapiens ectonucleotide pyrophosphatase/phosphodiesterase 5 (putative function) (ENPP5)	mRNA [NM_021572]
Homo sapiens ectonucleotide pyrophosphatase/phosphodiesterase 5 (putative function) (ENPP5)	mRNA [NM_021572]
Homo sapiens ectonucleotide pyrophosphatase/phosphodiesterase 5 (putative function) (ENPP5)	mRNA [NM_021572]
Homo sapiens ectonucleotide pyrophosphatase/phosphodiesterase 5 (putative function) (ENPP5)	mRNA [NM_021572]
Homo sapiens ectonucleotide pyrophosphatase/phosphodiesterase 5 (putative function) (ENPP5)	mRNA [NM_021572]
Homo sapiens ectonucleotide pyrophosphatase/phosphodiesterase 5 (putative function) (ENPP5)	mRNA [NM_021572]
Homo sapiens EPH receptor B2 (EPHB2)	transcript variant 2	mRNA [NM_004442]
Homo sapiens EPH receptor B2 (EPHB2)	transcript variant 2	mRNA [NM_004442]
Homo sapiens EPH receptor B2 (EPHB2)	transcript variant 2	mRNA [NM_004442]
Homo sapiens EPH receptor B2 (EPHB2)	transcript variant 2	mRNA [NM_004442]
Homo sapiens EPH receptor B2 (EPHB2)	transcript variant 2	mRNA [NM_004442]
Homo sapiens exonuclease 1 (EXO1)	transcript variant 3	mRNA [NM_003686]
Homo sapiens exonuclease 1 (EXO1)	transcript variant 3	mRNA [NM_003686]
Homo sapiens coagulation factor V (proaccelerin	labile factor) (F5)	mRNA [NM_000130]
Homo sapiens coagulation factor V (proaccelerin	labile factor) (F5)	mRNA [NM_000130]
Homo sapiens coagulation factor VIII	procoagulant component (hemophilia A) (F8)	transcript variant 2	mRNA [NM_019863]
Homo sapiens coagulation factor VIII	procoagulant component (hemophilia A) (F8)	transcript variant 2	mRNA [NM_019863]
Homo sapiens family with sequence similarity 3	member D (FAM3D)	mRNA [NM_138805]
Homo sapiens family with sequence similarity 3	member D (FAM3D)	mRNA [NM_138805]
Homo sapiens family with sequence similarity 3	member D (FAM3D)	mRNA [NM_138805]
Homo sapiens family with sequence similarity 3	member D (FAM3D)	mRNA [NM_138805]
Homo sapiens family with sequence similarity 3	member D (FAM3D)	mRNA [NM_138805]
Homo sapiens family with sequence similarity 3	member D (FAM3D)	mRNA [NM_138805]
Homo sapiens family with sequence similarity 46	member C (FAM46C)	mRNA [NM_017709]
Homo sapiens family with sequence similarity 64	member A (FAM64A)	mRNA [NM_019013]
Homo sapiens family with sequence similarity 69	member B (FAM69B)	mRNA [NM_152421]
Homo sapiens Fanconi anemia	complementation group A (FANCA)	transcript variant 1	mRNA [NM_000135]
Homo sapiens Fanconi anemia	complementation group A (FANCA)	transcript variant 1	mRNA [NM_000135]
Homo sapiens Fanconi anemia	complementation group A (FANCA)	transcript variant 1	mRNA [NM_000135]
Homo sapiens Fanconi anemia	complementation group A (FANCA)	transcript variant 1	mRNA [NM_000135]
Homo sapiens Fas ligand (TNF superfamily	member 6) (FASLG)	mRNA [NM_000639]
Homo sapiens Fas ligand (TNF superfamily	member 6) (FASLG)	mRNA [NM_000639]
Homo sapiens Fas ligand (TNF superfamily	member 6) (FASLG)	mRNA [NM_000639]
Homo sapiens fibulin 2 (FBLN2)	transcript variant 1	mRNA [NM_001004019]
Homo sapiens fibulin 2 (FBLN2)	transcript variant 1	mRNA [NM_001004019]
Homo sapiens fibulin 2 (FBLN2)	transcript variant 1	mRNA [NM_001004019]
Homo sapiens fibulin 2 (FBLN2)	transcript variant 1	mRNA [NM_001004019]
Homo sapiens ferredoxin reductase (FDXR)	nuclear gene encoding mitochondrial protein	transcript variant 1	mRNA [NM_024417]
Homo sapiens ferredoxin reductase (FDXR)	nuclear gene encoding mitochondrial protein	transcript variant 1	mRNA [NM_024417]
Homo sapiens ferredoxin reductase (FDXR)	nuclear gene encoding mitochondrial protein	transcript variant 1	mRNA [NM_024417]
Homo sapiens four and a half LIM domains 2 (FHL2)	transcript variant 2	mRNA [NM_201555]
Homo sapiens hypothetical protein FLJ20489 (FLJ20489)	mRNA [NM_017842]
Homo sapiens hypothetical protein FLJ20489 (FLJ20489)	mRNA [NM_017842]
Homo sapiens hypothetical protein FLJ20489 (FLJ20489)	mRNA [NM_017842]
Homo sapiens hypothetical protein FLJ20489 (FLJ20489)	mRNA [NM_017842]
Homo sapiens hypothetical protein FLJ20489 (FLJ20489)	mRNA [NM_017842]
Homo sapiens hypothetical protein FLJ20489 (FLJ20489)	mRNA [NM_017842]
Homo sapiens hypothetical protein FLJ20489 (FLJ20489)	mRNA [NM_017842]
Homo sapiens hypothetical protein FLJ20489 (FLJ20489)	mRNA [NM_017842]
Homo sapiens hypothetical protein FLJ20489 (FLJ20489)	mRNA [NM_017842]
Homo sapiens hypothetical protein FLJ20489 (FLJ20489)	mRNA [NM_017842]
Homo sapiens hypothetical protein FLJ20489 (FLJ20489)	mRNA [NM_017842]
Homo sapiens hypothetical protein FLJ20489 (FLJ20489)	mRNA [NM_017842]
Homo sapiens hypothetical protein FLJ20489 (FLJ20489)	mRNA [NM_017842]
Homo sapiens hypothetical protein FLJ20489 (FLJ20489)	mRNA [NM_017842]
Homo sapiens hypothetical protein FLJ20489 (FLJ20489)	mRNA [NM_017842]
Homo sapiens hypothetical protein FLJ37464 (FLJ37464)	mRNA [NM_173815]
Homo sapiens hypothetical protein FLJ37464 (FLJ37464)	mRNA [NM_173815]
Homo sapiens hypothetical protein FLJ37464 (FLJ37464)	mRNA [NM_173815]
Homo sapiens hypothetical protein FLJ37464 (FLJ37464)	mRNA [NM_173815]
Homo sapiens hypothetical protein FLJ37464 (FLJ37464)	mRNA [NM_173815]
Homo sapiens hypothetical protein FLJ37464 (FLJ37464)	mRNA [NM_173815]
Homo sapiens hypothetical protein FLJ37464 (FLJ37464)	mRNA [NM_173815]
Homo sapiens hypothetical protein FLJ37464 (FLJ37464)	mRNA [NM_173815]
Homo sapiens FLJ43339 protein (FLJ43339)	mRNA [NM_207380]
Homo sapiens FLJ43339 protein (FLJ43339)	mRNA [NM_207380]
Homo sapiens FLJ43339 protein (FLJ43339)	mRNA [NM_207380]
Homo sapiens flotillin 2 (FLOT2)	mRNA [NM_004475]
Homo sapiens flotillin 2 (FLOT2)	mRNA [NM_004475]
Homo sapiens flotillin 2 (FLOT2)	mRNA [NM_004475]
Homo sapiens flotillin 2 (FLOT2)	mRNA [NM_004475]
Homo sapiens flotillin 2 (FLOT2)	mRNA [NM_004475]
Homo sapiens flotillin 2 (FLOT2)	mRNA [NM_004475]
Homo sapiens fibronectin 1 (FN1)	transcript variant 1	mRNA [NM_212482]
Homo sapiens fibronectin 1 (FN1)	transcript variant 1	mRNA [NM_212482]
Homo sapiens fibronectin 1 (FN1)	transcript variant 1	mRNA [NM_212482]
Homo sapiens fibronectin 1 (FN1)	transcript variant 1	mRNA [NM_212482]
Homo sapiens fibronectin 1 (FN1)	transcript variant 1	mRNA [NM_212482]
Homo sapiens fibronectin 1 (FN1)	transcript variant 1	mRNA [NM_212482]
Homo sapiens fibronectin 1 (FN1)	transcript variant 1	mRNA [NM_212482]
Homo sapiens fibronectin 1 (FN1)	transcript variant 1	mRNA [NM_212482]
Homo sapiens FOS-like antigen 1 (FOSL1)	mRNA [NM_005438]
Homo sapiens FOS-like antigen 1 (FOSL1)	mRNA [NM_005438]
Homo sapiens FOS-like antigen 1 (FOSL1)	mRNA [NM_005438]
Homo sapiens FOS-like antigen 1 (FOSL1)	mRNA [NM_005438]
Homo sapiens frizzled homolog 5 (Drosophila) (FZD5)	mRNA [NM_003468]
Homo sapiens frizzled homolog 5 (Drosophila) (FZD5)	mRNA [NM_003468]
Homo sapiens frizzled homolog 5 (Drosophila) (FZD5)	mRNA [NM_003468]
Homo sapiens frizzled homolog 5 (Drosophila) (FZD5)	mRNA [NM_003468]
Homo sapiens frizzled homolog 5 (Drosophila) (FZD5)	mRNA [NM_003468]
Homo sapiens frizzled homolog 5 (Drosophila) (FZD5)	mRNA [NM_003468]
Homo sapiens frizzled homolog 5 (Drosophila) (FZD5)	mRNA [NM_003468]
Homo sapiens frizzled homolog 5 (Drosophila) (FZD5)	mRNA [NM_003468]
Homo sapiens frizzled homolog 5 (Drosophila) (FZD5)	mRNA [NM_003468]
Homo sapiens frizzled homolog 6 (Drosophila) (FZD6)	mRNA [NM_003506]
Homo sapiens frizzled homolog 6 (Drosophila) (FZD6)	mRNA [NM_003506]
Homo sapiens frizzled homolog 6 (Drosophila) (FZD6)	mRNA [NM_003506]
Homo sapiens frizzled homolog 6 (Drosophila) (FZD6)	mRNA [NM_003506]
Homo sapiens growth arrest and DNA-damage-inducible	alpha (GADD45A)	mRNA [NM_001924]
Homo sapiens UDP-N-acetyl-alpha-D-galactosamine:polypeptide N-acetylgalactosaminyltransferase 3 (GalNAc-T3) (GALNT3)	mRNA [NM_004482]
Homo sapiens UDP-N-acetyl-alpha-D-galactosamine:polypeptide N-acetylgalactosaminyltransferase 3 (GalNAc-T3) (GALNT3)	mRNA [NM_004482]
Homo sapiens GATA binding protein 6 (GATA6)	mRNA [NM_005257]
Homo sapiens GATA binding protein 6 (GATA6)	mRNA [NM_005257]
Homo sapiens GATA binding protein 6 (GATA6)	mRNA [NM_005257]
Homo sapiens GATA binding protein 6 (GATA6)	mRNA [NM_005257]
Homo sapiens GATA binding protein 6 (GATA6)	mRNA [NM_005257]
Homo sapiens GATA binding protein 6 (GATA6)	mRNA [NM_005257]
Homo sapiens guanylate binding protein 4 (GBP4)	mRNA [NM_052941]
Homo sapiens guanylate binding protein 4 (GBP4)	mRNA [NM_052941]
Homo sapiens guanylate binding protein 4 (GBP4)	mRNA [NM_052941]
Homo sapiens guanylate binding protein 4 (GBP4)	mRNA [NM_052941]
Homo sapiens guanylate binding protein 4 (GBP4)	mRNA [NM_052941]
Homo sapiens guanylate binding protein 4 (GBP4)	mRNA [NM_052941]
Homo sapiens guanylate binding protein 4 (GBP4)	mRNA [NM_052941]
Homo sapiens growth differentiation factor 15 (GDF15)	mRNA [NM_004864]
Homo sapiens RAC/CDC42 exchange factor (GEFT)	transcript variant 1	mRNA [NM_182947]
Homo sapiens RAC/CDC42 exchange factor (GEFT)	transcript variant 1	mRNA [NM_182947]
Homo sapiens growth factor independent 1 (GFI1)	mRNA [NM_005263]
Homo sapiens growth factor independent 1 (GFI1)	mRNA [NM_005263]
Homo sapiens growth factor independent 1 (GFI1)	mRNA [NM_005263]
Homo sapiens growth factor independent 1 (GFI1)	mRNA [NM_005263]
Homo sapiens growth factor independent 1B (potential regulator of CDKN1A	translocated in CML) (GFI1B)	mRNA [NM_004188]
Homo sapiens growth factor independent 1B (potential regulator of CDKN1A	translocated in CML) (GFI1B)	mRNA [NM_004188]
Homo sapiens growth factor independent 1B (potential regulator of CDKN1A	translocated in CML) (GFI1B)	mRNA [NM_004188]
Homo sapiens glucose-fructose oxidoreductase domain containing 1 (GFOD1)	mRNA [NM_018988]
Homo sapiens glucose-fructose oxidoreductase domain containing 1 (GFOD1)	mRNA [NM_018988]
Homo sapiens glucose-fructose oxidoreductase domain containing 1 (GFOD1)	mRNA [NM_018988]
Homo sapiens GINS complex subunit 2 (Psf2 homolog) (GINS2)	mRNA [NM_016095]
Homo sapiens GINS complex subunit 2 (Psf2 homolog) (GINS2)	mRNA [NM_016095]
Homo sapiens GINS complex subunit 2 (Psf2 homolog) (GINS2)	mRNA [NM_016095]
Homo sapiens GINS complex subunit 2 (Psf2 homolog) (GINS2)	mRNA [NM_016095]
Homo sapiens glutaminase 2 (liver	mitochondrial) (GLS2)	nuclear gene encoding mitochondrial protein	mRNA [NM_013267]
Homo sapiens guanosine monophosphate reductase (GMPR)	mRNA [NM_006877]
Homo sapiens guanosine monophosphate reductase (GMPR)	mRNA [NM_006877]
Homo sapiens guanine nucleotide binding protein (G protein)	gamma 2 (GNG2)	mRNA [NM_053064]
Homo sapiens guanine nucleotide binding protein (G protein)	gamma 2 (GNG2)	mRNA [NM_053064]
Homo sapiens guanine nucleotide binding protein (G protein)	gamma 2 (GNG2)	mRNA [NM_053064]
Homo sapiens guanine nucleotide binding protein (G protein)	gamma 2 (GNG2)	mRNA [NM_053064]
Homo sapiens guanine nucleotide binding protein (G protein)	gamma 2 (GNG2)	mRNA [NM_053064]
Homo sapiens granulysin (GNLY)	transcript variant NKG5	mRNA [NM_006433]
Homo sapiens glycoprotein Ib (platelet)	beta polypeptide (GP1BB)	mRNA [NM_000407]
Homo sapiens glycoprotein Ib (platelet)	beta polypeptide (GP1BB)	mRNA [NM_000407]
Homo sapiens glycoprotein Ib (platelet)	beta polypeptide (GP1BB)	mRNA [NM_000407]
Homo sapiens glycoprotein Ib (platelet)	beta polypeptide (GP1BB)	mRNA [NM_000407]
Homo sapiens G protein-coupled receptor 114 (GPR114)	mRNA [NM_153837]
Homo sapiens G protein-coupled receptor 114 (GPR114)	mRNA [NM_153837]
Homo sapiens G protein-coupled receptor 114 (GPR114)	mRNA [NM_153837]
Homo sapiens G protein-coupled receptor 114 (GPR114)	mRNA [NM_153837]
Homo sapiens G protein-coupled receptor 30 (GPR30)	transcript variant 2	mRNA [NM_001505]
Homo sapiens G protein-coupled receptor 30 (GPR30)	transcript variant 2	mRNA [NM_001505]
Homo sapiens G protein-coupled receptor 34 (GPR34)	transcript variant 1	mRNA [NM_005300]
Homo sapiens G protein-coupled receptor 34 (GPR34)	transcript variant 1	mRNA [NM_005300]
Homo sapiens G protein-coupled receptor 34 (GPR34)	transcript variant 1	mRNA [NM_005300]
Homo sapiens G protein-coupled receptor 56 (GPR56)	transcript variant 3	mRNA [NM_201525]
Homo sapiens glutathione synthetase (GSS)	mRNA [NM_000178]
Homo sapiens glutathione synthetase (GSS)	mRNA [NM_000178]
Homo sapiens glutathione synthetase (GSS)	mRNA [NM_000178]
Homo sapiens glutathione synthetase (GSS)	mRNA [NM_000178]
Homo sapiens glutathione synthetase (GSS)	mRNA [NM_000178]
Homo sapiens glutathione synthetase (GSS)	mRNA [NM_000178]
Homo sapiens guanylate cyclase 1	soluble	alpha 3 (GUCY1A3)	mRNA [NM_000856]
Homo sapiens hyaluronan and proteoglycan link protein 3 (HAPLN3)	mRNA [NM_178232]
Homo sapiens hyaluronan and proteoglycan link protein 3 (HAPLN3)	mRNA [NM_178232]
Homo sapiens hemoglobin	delta (HBD)	mRNA [NM_000519]
Homo sapiens hemoglobin	delta (HBD)	mRNA [NM_000519]
Homo sapiens hemoglobin	delta (HBD)	mRNA [NM_000519]
Homo sapiens hairy and enhancer of split 1	(Drosophila) (HES1)	mRNA [NM_005524]
Homo sapiens hairy and enhancer of split 1	(Drosophila) (HES1)	mRNA [NM_005524]
Homo sapiens hairy and enhancer of split 1	(Drosophila) (HES1)	mRNA [NM_005524]
Homo sapiens hairy and enhancer of split 1	(Drosophila) (HES1)	mRNA [NM_005524]
Homo sapiens hairy and enhancer of split 1	(Drosophila) (HES1)	mRNA [NM_005524]
Homo sapiens hairy and enhancer of split 1	(Drosophila) (HES1)	mRNA [NM_005524]
Homo sapiens hedgehog acyltransferase (HHAT)	mRNA [NM_018194]
Homo sapiens hedgehog acyltransferase (HHAT)	mRNA [NM_018194]
Homo sapiens hedgehog acyltransferase (HHAT)	mRNA [NM_018194]
Homo sapiens hedgehog acyltransferase (HHAT)	mRNA [NM_018194]
Homo sapiens hedgehog acyltransferase (HHAT)	mRNA [NM_018194]
Homo sapiens hedgehog acyltransferase (HHAT)	mRNA [NM_018194]
Homo sapiens hedgehog acyltransferase (HHAT)	mRNA [NM_018194]
Homo sapiens histone cluster 1	H2al (HIST1H2AL)	mRNA [NM_003511]
Homo sapiens histone cluster 1	H2bd (HIST1H2BD)	transcript variant 1	mRNA [NM_021063]
Homo sapiens histone cluster 1	H2bd (HIST1H2BD)	transcript variant 1	mRNA [NM_021063]
Homo sapiens histone cluster 1	H2bn (HIST1H2BN)	mRNA [NM_003520]
Homo sapiens histone cluster 2	H2be (HIST2H2BE)	mRNA [NM_003528]
Homo sapiens histone cluster 2	H2be (HIST2H2BE)	mRNA [NM_003528]
Homo sapiens histone cluster 2	H2be (HIST2H2BE)	mRNA [NM_003528]
Homo sapiens histone cluster 2	H2be (HIST2H2BE)	mRNA [NM_003528]
Homo sapiens histone cluster 2	H2be (HIST2H2BE)	mRNA [NM_003528]
Homo sapiens histone cluster 2	H2be (HIST2H2BE)	mRNA [NM_003528]
Homo sapiens histone cluster 2	H2be (HIST2H2BE)	mRNA [NM_003528]
Homo sapiens histone cluster 2	H2be (HIST2H2BE)	mRNA [NM_003528]
Homo sapiens histone cluster 2	H2be (HIST2H2BE)	mRNA [NM_003528]
Homo sapiens hexokinase 3 (white cell) (HK3)	nuclear gene encoding mitochondrial protein	mRNA [NM_002115]
Homo sapiens hyaluronan-mediated motility receptor (RHAMM) (HMMR)	transcript variant 1	mRNA [NM_012484]
Homo sapiens homeodomain-only protein (HOP)	transcript variant 2	mRNA [NM_139211]
Homo sapiens homeodomain-only protein (HOP)	transcript variant 2	mRNA [NM_139211]
Homo sapiens homeodomain-only protein (HOP)	transcript variant 2	mRNA [NM_139211]
Homo sapiens homeodomain-only protein (HOP)	transcript variant 2	mRNA [NM_139211]
Homo sapiens homeobox A9 (HOXA9)	mRNA [NM_152739]
Homo sapiens homeobox A9 (HOXA9)	mRNA [NM_152739]
Homo sapiens homeobox A9 (HOXA9)	mRNA [NM_152739]
Homo sapiens homeobox A9 (HOXA9)	mRNA [NM_152739]
Homo sapiens 4-hydroxyphenylpyruvate dioxygenase-like (HPDL)	mRNA [NM_032756]
Homo sapiens HRAS-like suppressor 2 (HRASLS2)	mRNA [NM_017878]
Homo sapiens histamine receptor H1 (HRH1)	mRNA [NM_000861]
Homo sapiens histamine receptor H4 (HRH4)	mRNA [NM_021624]
Homo sapiens histamine receptor H4 (HRH4)	mRNA [NM_021624]
Homo sapiens histamine receptor H4 (HRH4)	mRNA [NM_021624]
Homo sapiens histamine receptor H4 (HRH4)	mRNA [NM_021624]
Homo sapiens hydroxysteroid dehydrogenase like 2 (HSDL2)	mRNA [NM_032303]
Homo sapiens hydroxysteroid dehydrogenase like 2 (HSDL2)	mRNA [NM_032303]
Homo sapiens hydroxysteroid dehydrogenase like 2 (HSDL2)	mRNA [NM_032303]
Homo sapiens hydroxysteroid dehydrogenase like 2 (HSDL2)	mRNA [NM_032303]
Homo sapiens hydroxysteroid dehydrogenase like 2 (HSDL2)	mRNA [NM_032303]
Homo sapiens hematopoietic SH2 domain containing (HSH2D)	mRNA [NM_032855]
Homo sapiens hematopoietic SH2 domain containing (HSH2D)	mRNA [NM_032855]
Homo sapiens hematopoietic SH2 domain containing (HSH2D)	mRNA [NM_032855]
Homo sapiens hematopoietic SH2 domain containing (HSH2D)	mRNA [NM_032855]
Homo sapiens hematopoietic SH2 domain containing (HSH2D)	mRNA [NM_032855]
Homo sapiens hematopoietic SH2 domain containing (HSH2D)	mRNA [NM_032855]
Homo sapiens hematopoietic SH2 domain containing (HSH2D)	mRNA [NM_032855]
Homo sapiens hematopoietic SH2 domain containing (HSH2D)	mRNA [NM_032855]
Homo sapiens 5-hydroxytryptamine (serotonin) receptor 2B (HTR2B)	mRNA [NM_000867]
Homo sapiens HtrA serine peptidase 1 (HTRA1)	mRNA [NM_002775]
Homo sapiens HtrA serine peptidase 1 (HTRA1)	mRNA [NM_002775]
Homo sapiens HtrA serine peptidase 1 (HTRA1)	mRNA [NM_002775]
Homo sapiens immediate early response 5 (IER5)	mRNA [NM_016545]
Homo sapiens immediate early response 5 (IER5)	mRNA [NM_016545]
Homo sapiens immediate early response 5 (IER5)	mRNA [NM_016545]
Homo sapiens immediate early response 5 (IER5)	mRNA [NM_016545]
Homo sapiens immediate early response 5 (IER5)	mRNA [NM_016545]
Homo sapiens immediate early response 5-like (IER5L)	mRNA [NM_203434]
Homo sapiens immediate early response 5-like (IER5L)	mRNA [NM_203434]
Homo sapiens immediate early response 5-like (IER5L)	mRNA [NM_203434]
Homo sapiens immediate early response 5-like (IER5L)	mRNA [NM_203434]
Homo sapiens interferon-induced protein with tetratricopeptide repeats 2 (IFIT2)	mRNA [NM_001547]
Homo sapiens interferon-induced protein with tetratricopeptide repeats 2 (IFIT2)	mRNA [NM_001547]
Homo sapiens interferon-induced protein with tetratricopeptide repeats 3 (IFIT3)	mRNA [NM_001549]
Homo sapiens interferon induced transmembrane protein 1 (9-27) (IFITM1)	mRNA [NM_003641]
Homo sapiens interferon induced transmembrane protein 1 (9-27) (IFITM1)	mRNA [NM_003641]
Homo sapiens interferon induced transmembrane protein 1 (9-27) (IFITM1)	mRNA [NM_003641]
Homo sapiens interferon induced transmembrane protein 1 (9-27) (IFITM1)	mRNA [NM_003641]
Homo sapiens interferon induced transmembrane protein 1 (9-27) (IFITM1)	mRNA [NM_003641]
Homo sapiens immunoglobulin J polypeptide	linker protein for immunoglobulin alpha and mu polypeptides (IGJ)	mRNA [NM_144646]
Homo sapiens immunoglobulin J polypeptide	linker protein for immunoglobulin alpha and mu polypeptides (IGJ)	mRNA [NM_144646]
Homo sapiens interleukin 10 (IL10)	mRNA [NM_000572]
Homo sapiens interleukin 10 (IL10)	mRNA [NM_000572]
Homo sapiens interleukin 10 (IL10)	mRNA [NM_000572]
Homo sapiens interleukin 12A (natural killer cell stimulatory factor 1	cytotoxic lymphocyte maturation factor 1	p35) (IL12A)	mRNA [NM_000882]
Homo sapiens interleukin 12 receptor	beta 2 (IL12RB2)	mRNA [NM_001559]
Homo sapiens interleukin 18 receptor 1 (IL18R1)	mRNA [NM_003855]
Homo sapiens interleukin 18 receptor 1 (IL18R1)	mRNA [NM_003855]
Homo sapiens interleukin 18 receptor 1 (IL18R1)	mRNA [NM_003855]
Homo sapiens interleukin 2 receptor	alpha (IL2RA)	mRNA [NM_000417]
Homo sapiens interleukin 8 receptor	alpha (IL8RA)	mRNA [NM_000634]
Homo sapiens interleukin 8 receptor	alpha (IL8RA)	mRNA [NM_000634]
Homo sapiens interleukin 8 receptor	alpha (IL8RA)	mRNA [NM_000634]
Homo sapiens inturned planar cell polarity effector homolog (Drosophila) (INTU)	mRNA [NM_015693]
Homo sapiens insulin receptor substrate 1 (IRS1)	mRNA [NM_005544]
Homo sapiens insulin receptor substrate 1 (IRS1)	mRNA [NM_005544]
Homo sapiens insulin receptor substrate 1 (IRS1)	mRNA [NM_005544]
Homo sapiens insulin receptor substrate 1 (IRS1)	mRNA [NM_005544]
Homo sapiens insulin receptor substrate 1 (IRS1)	mRNA [NM_005544]
Homo sapiens insulin receptor substrate 1 (IRS1)	mRNA [NM_005544]
Homo sapiens interferon stimulated exonuclease gene 20kDa-like 1 (ISG20L1)	mRNA [NM_022767]
Homo sapiens interferon stimulated exonuclease gene 20kDa-like 1 (ISG20L1)	mRNA [NM_022767]
Homo sapiens interferon stimulated exonuclease gene 20kDa-like 1 (ISG20L1)	mRNA [NM_022767]
Homo sapiens interferon stimulated exonuclease gene 20kDa-like 1 (ISG20L1)	mRNA [NM_022767]
Homo sapiens interferon stimulated exonuclease gene 20kDa-like 1 (ISG20L1)	mRNA [NM_022767]
Homo sapiens interferon stimulated exonuclease gene 20kDa-like 1 (ISG20L1)	mRNA [NM_022767]
Homo sapiens interferon stimulated exonuclease gene 20kDa-like 1 (ISG20L1)	mRNA [NM_022767]
Homo sapiens interferon stimulated exonuclease gene 20kDa-like 1 (ISG20L1)	mRNA [NM_022767]
Homo sapiens interferon stimulated exonuclease gene 20kDa-like 1 (ISG20L1)	mRNA [NM_022767]
Homo sapiens integrin	beta 5 (ITGB5)	mRNA [NM_002213]
Homo sapiens integrin	beta 5 (ITGB5)	mRNA [NM_002213]
Homo sapiens potassium channel	subfamily K	member 13 (KCNK13)	mRNA [NM_022054]
Homo sapiens potassium channel	subfamily K	member 13 (KCNK13)	mRNA [NM_022054]
Homo sapiens potassium channel	subfamily K	member 13 (KCNK13)	mRNA [NM_022054]
Homo sapiens potassium channel	subfamily K	member 5 (KCNK5)	mRNA [NM_003740]
Homo sapiens potassium channel	subfamily K	member 5 (KCNK5)	mRNA [NM_003740]
Homo sapiens potassium channel	subfamily K	member 5 (KCNK5)	mRNA [NM_003740]
Homo sapiens potassium channel	subfamily K	member 5 (KCNK5)	mRNA [NM_003740]
Homo sapiens potassium intermediate/small conductance calcium-activated channel	subfamily N	member 4 (KCNN4)	mRNA [NM_002250]
Homo sapiens KH domain containing	RNA binding	signal transduction associated 2 (KHDRBS2)	mRNA [NM_152688]
Homo sapiens KH domain containing	RNA binding	signal transduction associated 2 (KHDRBS2)	mRNA [NM_152688]
Homo sapiens KH domain containing	RNA binding	signal transduction associated 2 (KHDRBS2)	mRNA [NM_152688]
Homo sapiens KH domain containing	RNA binding	signal transduction associated 2 (KHDRBS2)	mRNA [NM_152688]
Homo sapiens KH domain containing	RNA binding	signal transduction associated 2 (KHDRBS2)	mRNA [NM_152688]
Homo sapiens KH domain containing	RNA binding	signal transduction associated 2 (KHDRBS2)	mRNA [NM_152688]
Homo sapiens KH domain containing	RNA binding	signal transduction associated 2 (KHDRBS2)	mRNA [NM_152688]
Homo sapiens KIAA0284 (KIAA0284)	mRNA [NM_015005]
Homo sapiens KIAA1274 (KIAA1274)	mRNA [NM_014431]
Homo sapiens KIAA1274 (KIAA1274)	mRNA [NM_014431]
Homo sapiens KIAA1274 (KIAA1274)	mRNA [NM_014431]
Homo sapiens KIAA1274 (KIAA1274)	mRNA [NM_014431]
Homo sapiens KIAA1274 (KIAA1274)	mRNA [NM_014431]
Homo sapiens KIAA1274 (KIAA1274)	mRNA [NM_014431]
Homo sapiens KIAA1274 (KIAA1274)	mRNA [NM_014431]
Homo sapiens KIAA1274 (KIAA1274)	mRNA [NM_014431]
Homo sapiens KIAA1274 (KIAA1274)	mRNA [NM_014431]
Homo sapiens KIAA1274 (KIAA1274)	mRNA [NM_014431]
Homo sapiens KIAA1274 (KIAA1274)	mRNA [NM_014431]
Homo sapiens KIAA1377 (KIAA1377)	mRNA [NM_020802]
Homo sapiens KIAA1377 (KIAA1377)	mRNA [NM_020802]
Homo sapiens KIAA1706 protein (KIAA1706)	mRNA [NM_030636]
Homo sapiens KIAA1706 protein (KIAA1706)	mRNA [NM_030636]
Homo sapiens KIAA1706 protein (KIAA1706)	mRNA [NM_030636]
Homo sapiens KIAA1706 protein (KIAA1706)	mRNA [NM_030636]
Homo sapiens kinesin family member 18A (KIF18A)	mRNA [NM_031217]
Homo sapiens kinesin family member 18A (KIF18A)	mRNA [NM_031217]
Homo sapiens kinesin family member 18A (KIF18A)	mRNA [NM_031217]
Homo sapiens kinesin family member 18A (KIF18A)	mRNA [NM_031217]
Homo sapiens kinesin family member 18A (KIF18A)	mRNA [NM_031217]
Homo sapiens kinesin family member 18A (KIF18A)	mRNA [NM_031217]
Homo sapiens kinesin family member 18A (KIF18A)	mRNA [NM_031217]
Homo sapiens kinesin family member 3C (KIF3C)	mRNA [NM_002254]
Homo sapiens kinesin family member 3C (KIF3C)	mRNA [NM_002254]
Homo sapiens kinesin family member 3C (KIF3C)	mRNA [NM_002254]
Homo sapiens kinesin family member 3C (KIF3C)	mRNA [NM_002254]
Homo sapiens kinesin family member C3 (KIFC3)	mRNA [NM_005550]
Homo sapiens kinesin family member C3 (KIFC3)	mRNA [NM_005550]
Homo sapiens kinesin family member C3 (KIFC3)	mRNA [NM_005550]
Homo sapiens kinesin family member C3 (KIFC3)	mRNA [NM_005550]
Homo sapiens kinesin family member C3 (KIFC3)	mRNA [NM_005550]
Homo sapiens kinesin family member C3 (KIFC3)	mRNA [NM_005550]
Homo sapiens kinesin family member C3 (KIFC3)	mRNA [NM_005550]
Homo sapiens kinesin family member C3 (KIFC3)	mRNA [NM_005550]
Homo sapiens kinesin family member C3 (KIFC3)	mRNA [NM_005550]
Homo sapiens killer cell immunoglobulin-like receptor	two domains	long cytoplasmic tail	2 (KIR2DL2)	mRNA [NM_014219]
Homo sapiens killer cell immunoglobulin-like receptor	two domains	long cytoplasmic tail	2 (KIR2DL2)	mRNA [NM_014219]
Homo sapiens killer cell immunoglobulin-like receptor	two domains	long cytoplasmic tail	2 (KIR2DL2)	mRNA [NM_014219]
Homo sapiens killer cell immunoglobulin-like receptor	two domains	short cytoplasmic tail	2 (KIR2DS2)	mRNA [NM_012312]
Homo sapiens killer cell immunoglobulin-like receptor	two domains	short cytoplasmic tail	2 (KIR2DS2)	mRNA [NM_012312]
Homo sapiens killer cell immunoglobulin-like receptor	two domains	short cytoplasmic tail	4 (KIR2DS4)	mRNA [NM_012314]
Homo sapiens killer cell immunoglobulin-like receptor	two domains	short cytoplasmic tail	4 (KIR2DS4)	mRNA [NM_012314]
Homo sapiens killer cell immunoglobulin-like receptor	two domains	short cytoplasmic tail	4 (KIR2DS4)	mRNA [NM_012314]
Homo sapiens killer cell immunoglobulin-like receptor	three domains	long cytoplasmic tail	1 (KIR3DL1)	mRNA [NM_013289]
Homo sapiens killer cell immunoglobulin-like receptor	three domains	long cytoplasmic tail	2 (KIR3DL2)	mRNA [NM_006737]
Homo sapiens killer cell immunoglobulin-like receptor	three domains	long cytoplasmic tail	2 (KIR3DL2)	mRNA [NM_006737]
Homo sapiens killer cell lectin-like receptor subfamily C	member 1 (KLRC1)	transcript variant 2	mRNA [NM_007328]
Homo sapiens killer cell lectin-like receptor subfamily C	member 1 (KLRC1)	transcript variant 2	mRNA [NM_007328]
Homo sapiens killer cell lectin-like receptor subfamily D	member 1 (KLRD1)	transcript variant 1	mRNA [NM_002262]
Homo sapiens killer cell lectin-like receptor subfamily D	member 1 (KLRD1)	transcript variant 1	mRNA [NM_002262]
Homo sapiens killer cell lectin-like receptor subfamily D	member 1 (KLRD1)	transcript variant 1	mRNA [NM_002262]
Homo sapiens killer cell lectin-like receptor subfamily K	member 1 (KLRK1)	mRNA [NM_007360]
Homo sapiens lysosomal associated multispanning membrane protein 5 (LAPTM5)	mRNA [NM_006762]
Homo sapiens lysosomal associated multispanning membrane protein 5 (LAPTM5)	mRNA [NM_006762]
Homo sapiens lysosomal associated multispanning membrane protein 5 (LAPTM5)	mRNA [NM_006762]
Homo sapiens lysosomal associated multispanning membrane protein 5 (LAPTM5)	mRNA [NM_006762]
Homo sapiens lysosomal associated multispanning membrane protein 5 (LAPTM5)	mRNA [NM_006762]
Homo sapiens leucine-rich repeat-containing G protein-coupled receptor 6 (LGR6)	transcript variant 1	mRNA [NM_001017403]
Homo sapiens lipoma HMGIC fusion partner-like 2 (LHFPL2)	mRNA [NM_005779]
Homo sapiens lipoma HMGIC fusion partner-like 2 (LHFPL2)	mRNA [NM_005779]
Homo sapiens lipoma HMGIC fusion partner-like 2 (LHFPL2)	mRNA [NM_005779]
Homo sapiens lipoma HMGIC fusion partner-like 2 (LHFPL2)	mRNA [NM_005779]
Homo sapiens lipoma HMGIC fusion partner-like 2 (LHFPL2)	mRNA [NM_005779]
Homo sapiens lipoma HMGIC fusion partner-like 2 (LHFPL2)	mRNA [NM_005779]
Homo sapiens lipoma HMGIC fusion partner-like 2 (LHFPL2)	mRNA [NM_005779]
Homo sapiens lipoma HMGIC fusion partner-like 2 (LHFPL2)	mRNA [NM_005779]
Homo sapiens lipoma HMGIC fusion partner-like 2 (LHFPL2)	mRNA [NM_005779]
Homo sapiens lipoma HMGIC fusion partner-like 2 (LHFPL2)	mRNA [NM_005779]
Homo sapiens lipoma HMGIC fusion partner-like 2 (LHFPL2)	mRNA [NM_005779]
Homo sapiens lipoma HMGIC fusion partner-like 2 (LHFPL2)	mRNA [NM_005779]
Homo sapiens ligase I	DNA	ATP-dependent (LIG1)	mRNA [NM_000234]
Homo sapiens ligase I	DNA	ATP-dependent (LIG1)	mRNA [NM_000234]
Homo sapiens lens intrinsic membrane protein 2	19kDa (LIM2)	mRNA [NM_030657]
Homo sapiens leucine rich repeat and Ig domain containing 2 (LINGO2)	mRNA [NM_152570]
Homo sapiens lamin B1 (LMNB1)	mRNA [NM_005573]
Homo sapiens lamin B1 (LMNB1)	mRNA [NM_005573]
Homo sapiens lamin B1 (LMNB1)	mRNA [NM_005573]
Homo sapiens lamin B1 (LMNB1)	mRNA [NM_005573]
Homo sapiens lamin B1 (LMNB1)	mRNA [NM_005573]
Homo sapiens lamin B1 (LMNB1)	mRNA [NM_005573]
Homo sapiens lipoprotein	Lp(a) (LPA)	mRNA [NM_005577]
Homo sapiens lipoprotein	Lp(a) (LPA)	mRNA [NM_005577]
Homo sapiens leucine rich repeat containing 46 (LRRC46)	mRNA [NM_033413]
Homo sapiens leucine rich repeat neuronal 1 (LRRN1)	mRNA [NM_020873]
Homo sapiens latent transforming growth factor beta binding protein 2 (LTBP2)	mRNA [NM_000428]
Homo sapiens latent transforming growth factor beta binding protein 2 (LTBP2)	mRNA [NM_000428]
Homo sapiens latent transforming growth factor beta binding protein 2 (LTBP2)	mRNA [NM_000428]
Homo sapiens MAD2 mitotic arrest deficient-like 1 (yeast) (MAD2L1)	mRNA [NM_002358]
Homo sapiens MAD2 mitotic arrest deficient-like 1 (yeast) (MAD2L1)	mRNA [NM_002358]
Homo sapiens MAD2 mitotic arrest deficient-like 1 (yeast) (MAD2L1)	mRNA [NM_002358]
Homo sapiens MAD2 mitotic arrest deficient-like 1 (yeast) (MAD2L1)	mRNA [NM_002358]
Homo sapiens MAD2 mitotic arrest deficient-like 1 (yeast) (MAD2L1)	mRNA [NM_002358]
Homo sapiens MAD2 mitotic arrest deficient-like 1 (yeast) (MAD2L1)	mRNA [NM_002358]
Homo sapiens MAM domain containing 4 (MAMDC4)	mRNA [NM_206920]
Homo sapiens mitogen-activated protein kinase kinase kinase kinase 4 (MAP4K4)	transcript variant 2	mRNA [NM_145686]
Homo sapiens MCM10 minichromosome maintenance deficient 10 (S. cerevisiae) (MCM10)	transcript variant 1	mRNA [NM_182751]
Homo sapiens MCM10 minichromosome maintenance deficient 10 (S. cerevisiae) (MCM10)	transcript variant 1	mRNA [NM_182751]
Homo sapiens MAM domain containing glycosylphosphatidylinositol anchor 1 (MDGA1)	mRNA [NM_153487]
Homo sapiens MAM domain containing glycosylphosphatidylinositol anchor 1 (MDGA1)	mRNA [NM_153487]
Homo sapiens MAM domain containing glycosylphosphatidylinositol anchor 1 (MDGA1)	mRNA [NM_153487]
Homo sapiens MAM domain containing glycosylphosphatidylinositol anchor 1 (MDGA1)	mRNA [NM_153487]
Homo sapiens MAM domain containing glycosylphosphatidylinositol anchor 1 (MDGA1)	mRNA [NM_153487]
Homo sapiens MAM domain containing glycosylphosphatidylinositol anchor 1 (MDGA1)	mRNA [NM_153487]
Homo sapiens MAM domain containing glycosylphosphatidylinositol anchor 1 (MDGA1)	mRNA [NM_153487]
Homo sapiens MAM domain containing glycosylphosphatidylinositol anchor 1 (MDGA1)	mRNA [NM_153487]
Homo sapiens MAM domain containing glycosylphosphatidylinositol anchor 1 (MDGA1)	mRNA [NM_153487]
Homo sapiens Mdm2	transformed 3T3 cell double minute 2	p53 binding protein (mouse) (MDM2)	transcript variant MDM2b	mRNA [NM_006879]
Homo sapiens major facilitator superfamily domain containing 4 (MFSD4)	mRNA [NM_181644]
Homo sapiens major facilitator superfamily domain containing 4 (MFSD4)	mRNA [NM_181644]
Homo sapiens hypothetical protein MGC29506 (MGC29506)	mRNA [NM_016459]
Homo sapiens hypothetical protein MGC29506 (MGC29506)	mRNA [NM_016459]
Homo sapiens MAP kinase interacting serine/threonine kinase 1 (MKNK1)	transcript variant 1	mRNA [NM_003684]
Homo sapiens MAP kinase interacting serine/threonine kinase 1 (MKNK1)	transcript variant 1	mRNA [NM_003684]
Homo sapiens MAP kinase interacting serine/threonine kinase 1 (MKNK1)	transcript variant 1	mRNA [NM_003684]
Homo sapiens MAP kinase interacting serine/threonine kinase 1 (MKNK1)	transcript variant 1	mRNA [NM_003684]
Homo sapiens MAP kinase interacting serine/threonine kinase 1 (MKNK1)	transcript variant 1	mRNA [NM_003684]
Homo sapiens MAP kinase interacting serine/threonine kinase 1 (MKNK1)	transcript variant 1	mRNA [NM_003684]
Homo sapiens MAP kinase interacting serine/threonine kinase 1 (MKNK1)	transcript variant 1	mRNA [NM_003684]
Homo sapiens MAP kinase interacting serine/threonine kinase 1 (MKNK1)	transcript variant 1	mRNA [NM_003684]
Homo sapiens megalencephalic leukoencephalopathy with subcortical cysts 1 (MLC1)	transcript variant 1	mRNA [NM_015166]
Homo sapiens megalencephalic leukoencephalopathy with subcortical cysts 1 (MLC1)	transcript variant 1	mRNA [NM_015166]
Homo sapiens megalencephalic leukoencephalopathy with subcortical cysts 1 (MLC1)	transcript variant 1	mRNA [NM_015166]
Homo sapiens megalencephalic leukoencephalopathy with subcortical cysts 1 (MLC1)	transcript variant 1	mRNA [NM_015166]
Homo sapiens megalencephalic leukoencephalopathy with subcortical cysts 1 (MLC1)	transcript variant 1	mRNA [NM_015166]
Homo sapiens monooxygenase	DBH-like 1 (MOXD1)	transcript variant 2	mRNA [NM_015529]
Homo sapiens methylenetetrahydrofolate dehydrogenase (NADP+ dependent) 1-like (MTHFD1L)	mRNA [NM_015440]
Homo sapiens methylenetetrahydrofolate dehydrogenase (NADP+ dependent) 1-like (MTHFD1L)	mRNA [NM_015440]
Homo sapiens myxovirus (influenza virus) resistance 1	interferon-inducible protein p78 (mouse) (MX1)	mRNA [NM_002462]
Homo sapiens myxovirus (influenza virus) resistance 1	interferon-inducible protein p78 (mouse) (MX1)	mRNA [NM_002462]
Homo sapiens myxovirus (influenza virus) resistance 1	interferon-inducible protein p78 (mouse) (MX1)	mRNA [NM_002462]
Homo sapiens myxovirus (influenza virus) resistance 1	interferon-inducible protein p78 (mouse) (MX1)	mRNA [NM_002462]
Homo sapiens myxovirus (influenza virus) resistance 1	interferon-inducible protein p78 (mouse) (MX1)	mRNA [NM_002462]
Homo sapiens v-myb myeloblastosis viral oncogene homolog (avian) (MYB)	mRNA [NM_005375]
Homo sapiens v-myb myeloblastosis viral oncogene homolog (avian) (MYB)	mRNA [NM_005375]
Homo sapiens v-myb myeloblastosis viral oncogene homolog (avian) (MYB)	mRNA [NM_005375]
Homo sapiens v-myc myelocytomatosis viral oncogene homolog (avian) (MYC)	mRNA [NM_002467]
Homo sapiens v-myc myelocytomatosis viral oncogene homolog (avian) (MYC)	mRNA [NM_002467]
Homo sapiens myosin X (MYO10)	mRNA [NM_012334]
Homo sapiens myosin IA (MYO1A)	mRNA [NM_005379]
Homo sapiens myosin VIIA (MYO7A)	mRNA [NM_000260]
Homo sapiens myosin VIIA (MYO7A)	mRNA [NM_000260]
Homo sapiens Nanog homeobox (NANOG)	mRNA [NM_024865]
Homo sapiens Nanog homeobox (NANOG)	mRNA [NM_024865]
Homo sapiens Nanog homeobox (NANOG)	mRNA [NM_024865]
Homo sapiens neurocalcin delta (NCALD)	transcript variant 8	mRNA [NM_032041]
Homo sapiens neurocalcin delta (NCALD)	transcript variant 8	mRNA [NM_032041]
Homo sapiens non-SMC condensin I complex	subunit G (NCAPG)	mRNA [NM_022346]
Homo sapiens natural cytotoxicity triggering receptor 3 (NCR3)	mRNA [NM_147130]
Homo sapiens natural cytotoxicity triggering receptor 3 (NCR3)	mRNA [NM_147130]
Homo sapiens natural cytotoxicity triggering receptor 3 (NCR3)	mRNA [NM_147130]
Homo sapiens natural cytotoxicity triggering receptor 3 (NCR3)	mRNA [NM_147130]
Homo sapiens nexilin (F actin binding protein) (NEXN)	mRNA [NM_144573]
Homo sapiens nexilin (F actin binding protein) (NEXN)	mRNA [NM_144573]
Homo sapiens nexilin (F actin binding protein) (NEXN)	mRNA [NM_144573]
Homo sapiens nexilin (F actin binding protein) (NEXN)	mRNA [NM_144573]
Homo sapiens nexilin (F actin binding protein) (NEXN)	mRNA [NM_144573]
Homo sapiens nischarin (NISCH)	mRNA [NM_007184]
Homo sapiens natural killer cell group 7 sequence (NKG7)	mRNA [NM_005601]
Homo sapiens neuromedin U receptor 1 (NMUR1)	mRNA [NM_006056]
Homo sapiens neuromedin U receptor 1 (NMUR1)	mRNA [NM_006056]
Homo sapiens neuropilin 1 (NRP1)	transcript variant 1	mRNA [NM_003873]
Homo sapiens neuropilin 1 (NRP1)	transcript variant 1	mRNA [NM_003873]
Homo sapiens neuropilin 1 (NRP1)	transcript variant 1	mRNA [NM_003873]
Homo sapiens neuropilin 1 (NRP1)	transcript variant 1	mRNA [NM_003873]
Homo sapiens neuropilin 1 (NRP1)	transcript variant 1	mRNA [NM_003873]
Homo sapiens neuropilin 1 (NRP1)	transcript variant 1	mRNA [NM_003873]
Homo sapiens neuropilin 1 (NRP1)	transcript variant 1	mRNA [NM_003873]
Homo sapiens neuropilin 1 (NRP1)	transcript variant 1	mRNA [NM_003873]
Homo sapiens neuropilin 1 (NRP1)	transcript variant 1	mRNA [NM_003873]
Homo sapiens neuropilin 1 (NRP1)	transcript variant 1	mRNA [NM_003873]
Homo sapiens neuropilin 1 (NRP1)	transcript variant 1	mRNA [NM_003873]
Homo sapiens neuropilin 1 (NRP1)	transcript variant 1	mRNA [NM_003873]
Homo sapiens oxysterol binding protein-like 3 (OSBPL3)	transcript variant 1	mRNA [NM_015550]
Homo sapiens OTU domain containing 7B (OTUD7B)	mRNA [NM_020205]
Homo sapiens OTU domain containing 7B (OTUD7B)	mRNA [NM_020205]
Homo sapiens OTU domain containing 7B (OTUD7B)	mRNA [NM_020205]
Homo sapiens OTU domain containing 7B (OTUD7B)	mRNA [NM_020205]
Homo sapiens OTU domain containing 7B (OTUD7B)	mRNA [NM_020205]
Homo sapiens OTU domain containing 7B (OTUD7B)	mRNA [NM_020205]
Homo sapiens OTU domain containing 7B (OTUD7B)	mRNA [NM_020205]
Homo sapiens OTU domain containing 7B (OTUD7B)	mRNA [NM_020205]
Homo sapiens OTU domain containing 7B (OTUD7B)	mRNA [NM_020205]
Homo sapiens OTU domain containing 7B (OTUD7B)	mRNA [NM_020205]
Homo sapiens OTU domain containing 7B (OTUD7B)	mRNA [NM_020205]
Homo sapiens OTU domain containing 7B (OTUD7B)	mRNA [NM_020205]
Homo sapiens OTU domain containing 7B (OTUD7B)	mRNA [NM_020205]
Homo sapiens OTU domain containing 7B (OTUD7B)	mRNA [NM_020205]
Homo sapiens OTU domain containing 7B (OTUD7B)	mRNA [NM_020205]
Homo sapiens purinergic receptor P2Y	G-protein coupled	5 (P2RY5)	mRNA [NM_005767]
Homo sapiens purinergic receptor P2Y	G-protein coupled	5 (P2RY5)	mRNA [NM_005767]
Homo sapiens par-6 partitioning defective 6 homolog gamma (C. elegans) (PARD6G)	mRNA [NM_032510]
Homo sapiens par-6 partitioning defective 6 homolog gamma (C. elegans) (PARD6G)	mRNA [NM_032510]
Homo sapiens PRKC	apoptosis	WT1	regulator (PAWR)	mRNA [NM_002583]
Homo sapiens PRKC	apoptosis	WT1	regulator (PAWR)	mRNA [NM_002583]
Homo sapiens protocadherin 21 (PCDH21)	mRNA [NM_033100]
Homo sapiens protocadherin 21 (PCDH21)	mRNA [NM_033100]
Homo sapiens protocadherin 21 (PCDH21)	mRNA [NM_033100]
Homo sapiens protocadherin 21 (PCDH21)	mRNA [NM_033100]
Homo sapiens protocadherin 21 (PCDH21)	mRNA [NM_033100]
Homo sapiens proliferating cell nuclear antigen (PCNA)	transcript variant 1	mRNA [NM_002592]
Homo sapiens proliferating cell nuclear antigen (PCNA)	transcript variant 1	mRNA [NM_002592]
Homo sapiens platelet-derived growth factor receptor	beta polypeptide (PDGFRB)	mRNA [NM_002609]
Homo sapiens platelet-derived growth factor receptor	beta polypeptide (PDGFRB)	mRNA [NM_002609]
Homo sapiens platelet-derived growth factor receptor	beta polypeptide (PDGFRB)	mRNA [NM_002609]
Homo sapiens platelet-derived growth factor receptor	beta polypeptide (PDGFRB)	mRNA [NM_002609]
Homo sapiens platelet-derived growth factor receptor	beta polypeptide (PDGFRB)	mRNA [NM_002609]
Homo sapiens pyruvate dehydrogenase kinase	isozyme 4 (PDK4)	mRNA [NM_002612]
Homo sapiens pyruvate dehydrogenase kinase	isozyme 4 (PDK4)	mRNA [NM_002612]
Homo sapiens PDZ domain containing 4 (PDZD4)	mRNA [NM_032512]
Homo sapiens PDZ domain containing 4 (PDZD4)	mRNA [NM_032512]
Homo sapiens PDZ domain containing 4 (PDZD4)	mRNA [NM_032512]
Homo sapiens PDZ domain containing 4 (PDZD4)	mRNA [NM_032512]
Homo sapiens PDZ domain containing 4 (PDZD4)	mRNA [NM_032512]
Homo sapiens PDZ domain containing 4 (PDZD4)	mRNA [NM_032512]
Homo sapiens progressive external ophthalmoplegia 1 (PEO1)	mRNA [NM_021830]
Homo sapiens pyroglutamyl-peptidase I (PGPEP1)	mRNA [NM_017712]
Homo sapiens pyroglutamyl-peptidase I (PGPEP1)	mRNA [NM_017712]
Homo sapiens pyroglutamyl-peptidase I (PGPEP1)	mRNA [NM_017712]
Homo sapiens pyroglutamyl-peptidase I (PGPEP1)	mRNA [NM_017712]
Homo sapiens phosphoglycerate dehydrogenase (PHGDH)	mRNA [NM_006623]
Homo sapiens phosphoglycerate dehydrogenase (PHGDH)	mRNA [NM_006623]
Homo sapiens pleckstrin homology-like domain	family A	member 3 (PHLDA3)	mRNA [NM_012396]
Homo sapiens pleckstrin homology-like domain	family A	member 3 (PHLDA3)	mRNA [NM_012396]
Homo sapiens phosphohistidine phosphatase 1 (PHPT1)	mRNA [NM_014172]
Homo sapiens phosphatidylinositol 4-kinase type II (PI4KII)	mRNA [NM_018425]
Homo sapiens PIF1 5'-to-3' DNA helicase homolog (S. cerevisiae) (PIF1)	mRNA [NM_025049]
Homo sapiens pleckstrin 2 (PLEK2)	mRNA [NM_016445]
Homo sapiens pleckstrin 2 (PLEK2)	mRNA [NM_016445]
Homo sapiens pleckstrin homology domain containing	family G (with RhoGef domain) member 3 (PLEKHG3)	mRNA [NM_015549]
Homo sapiens pleckstrin homology domain containing	family G (with RhoGef domain) member 3 (PLEKHG3)	mRNA [NM_015549]
Homo sapiens pleckstrin homology domain containing	family G (with RhoGef domain) member 3 (PLEKHG3)	mRNA [NM_015549]
Homo sapiens polo-like kinase 2 (Drosophila) (PLK2)	mRNA [NM_006622]
Homo sapiens polo-like kinase 2 (Drosophila) (PLK2)	mRNA [NM_006622]
Homo sapiens polo-like kinase 3 (Drosophila) (PLK3)	mRNA [NM_004073]
Homo sapiens polo-like kinase 3 (Drosophila) (PLK3)	mRNA [NM_004073]
Homo sapiens polo-like kinase 3 (Drosophila) (PLK3)	mRNA [NM_004073]
Homo sapiens plexin A2 (PLXNA2)	mRNA [NM_025179]
Homo sapiens plexin A2 (PLXNA2)	mRNA [NM_025179]
Homo sapiens pyrophosphatase (inorganic) 1 (PPA1)	mRNA [NM_021129]
Homo sapiens pyrophosphatase (inorganic) 1 (PPA1)	mRNA [NM_021129]
Homo sapiens pyrophosphatase (inorganic) 1 (PPA1)	mRNA [NM_021129]
Homo sapiens protein phosphatase 1D magnesium-dependent	delta isoform (PPM1D)	mRNA [NM_003620]
Homo sapiens protein phosphatase 1D magnesium-dependent	delta isoform (PPM1D)	mRNA [NM_003620]
Homo sapiens protein phosphatase 1D magnesium-dependent	delta isoform (PPM1D)	mRNA [NM_003620]
Homo sapiens protein phosphatase 1D magnesium-dependent	delta isoform (PPM1D)	mRNA [NM_003620]
Homo sapiens protein phosphatase 1	regulatory (inhibitor) subunit 9A (PPP1R9A)	mRNA [NM_017650]
Homo sapiens protein phosphatase 1	regulatory (inhibitor) subunit 9A (PPP1R9A)	mRNA [NM_017650]
Homo sapiens protein phosphatase 1	regulatory (inhibitor) subunit 9A (PPP1R9A)	mRNA [NM_017650]
Homo sapiens perforin 1 (pore forming protein) (PRF1)	transcript variant 1	mRNA [NM_005041]
Homo sapiens perforin 1 (pore forming protein) (PRF1)	transcript variant 1	mRNA [NM_005041]
Homo sapiens protein kinase	AMP-activated	beta 1 non-catalytic subunit (PRKAB1)	mRNA [NM_006253]
Homo sapiens protein kinase	AMP-activated	beta 1 non-catalytic subunit (PRKAB1)	mRNA [NM_006253]
Homo sapiens protein kinase	AMP-activated	beta 1 non-catalytic subunit (PRKAB1)	mRNA [NM_006253]
Homo sapiens protein kinase C	beta 1 (PRKCB1)	transcript variant 2	mRNA [NM_002738]
Homo sapiens protein kinase C	beta 1 (PRKCB1)	transcript variant 2	mRNA [NM_002738]
Homo sapiens protein kinase C	beta 1 (PRKCB1)	transcript variant 2	mRNA [NM_002738]
Homo sapiens protein kinase C	epsilon (PRKCE)	mRNA [NM_005400]
Homo sapiens protein kinase C	epsilon (PRKCE)	mRNA [NM_005400]
Homo sapiens protein kinase C	epsilon (PRKCE)	mRNA [NM_005400]
Homo sapiens protein kinase C	epsilon (PRKCE)	mRNA [NM_005400]
Homo sapiens protein kinase C	epsilon (PRKCE)	mRNA [NM_005400]
Homo sapiens protein kinase C	epsilon (PRKCE)	mRNA [NM_005400]
Homo sapiens protein kinase C	epsilon (PRKCE)	mRNA [NM_005400]
Homo sapiens protein kinase D1 (PRKD1)	mRNA [NM_002742]
Homo sapiens protein kinase D1 (PRKD1)	mRNA [NM_002742]
Homo sapiens protein kinase D1 (PRKD1)	mRNA [NM_002742]
Homo sapiens proteasome (prosome	macropain) subunit	beta type	9 (large multifunctional peptidase 2) (PSMB9)	transcript variant 1	mRNA [NM_002800]
Homo sapiens prostaglandin D2 synthase 21kDa (brain) (PTGDS)	mRNA [NM_000954]
Homo sapiens prostaglandin D2 synthase 21kDa (brain) (PTGDS)	mRNA [NM_000954]
Homo sapiens prostaglandin D2 synthase 21kDa (brain) (PTGDS)	mRNA [NM_000954]
Homo sapiens prostaglandin F2 receptor negative regulator (PTGFRN)	mRNA [NM_020440]
Homo sapiens prostaglandin F2 receptor negative regulator (PTGFRN)	mRNA [NM_020440]
Homo sapiens prostaglandin F2 receptor negative regulator (PTGFRN)	mRNA [NM_020440]
Homo sapiens prostaglandin F2 receptor negative regulator (PTGFRN)	mRNA [NM_020440]
Homo sapiens prostaglandin F2 receptor negative regulator (PTGFRN)	mRNA [NM_020440]
Homo sapiens prostaglandin F2 receptor negative regulator (PTGFRN)	mRNA [NM_020440]
Homo sapiens prostaglandin F2 receptor negative regulator (PTGFRN)	mRNA [NM_020440]
Homo sapiens prostaglandin F2 receptor negative regulator (PTGFRN)	mRNA [NM_020440]
Homo sapiens prostaglandin F2 receptor negative regulator (PTGFRN)	mRNA [NM_020440]
Homo sapiens prostaglandin F2 receptor negative regulator (PTGFRN)	mRNA [NM_020440]
Homo sapiens prostaglandin F2 receptor negative regulator (PTGFRN)	mRNA [NM_020440]
Homo sapiens protein tyrosine phosphatase type IVA	member 1 (PTP4A1)	mRNA [NM_003463]
Homo sapiens protein tyrosine phosphatase type IVA	member 1 (PTP4A1)	mRNA [NM_003463]
Homo sapiens protein tyrosine phosphatase type IVA	member 1 (PTP4A1)	mRNA [NM_003463]
Homo sapiens poliovirus receptor related immunoglobulin domain containing (PVRIG)	mRNA [NM_024070]
Homo sapiens pyrroline-5-carboxylate reductase 1 (PYCR1)	transcript variant 1	mRNA [NM_006907]
Homo sapiens pyrroline-5-carboxylate reductase 1 (PYCR1)	transcript variant 1	mRNA [NM_006907]
Homo sapiens pyrroline-5-carboxylate reductase 1 (PYCR1)	transcript variant 1	mRNA [NM_006907]
Homo sapiens RAB27A	member RAS oncogene family (RAB27A)	transcript variant 1	mRNA [NM_004580]
Homo sapiens ras-related C3 botulinum toxin substrate 2 (rho family	small GTP binding protein Rac2) (RAC2)	mRNA [NM_002872]
Homo sapiens ras-related C3 botulinum toxin substrate 2 (rho family	small GTP binding protein Rac2) (RAC2)	mRNA [NM_002872]
Homo sapiens ras-related C3 botulinum toxin substrate 2 (rho family	small GTP binding protein Rac2) (RAC2)	mRNA [NM_002872]
Homo sapiens ras-related C3 botulinum toxin substrate 2 (rho family	small GTP binding protein Rac2) (RAC2)	mRNA [NM_002872]
Homo sapiens ras-related C3 botulinum toxin substrate 2 (rho family	small GTP binding protein Rac2) (RAC2)	mRNA [NM_002872]
Homo sapiens ras-related C3 botulinum toxin substrate 2 (rho family	small GTP binding protein Rac2) (RAC2)	mRNA [NM_002872]
Homo sapiens ras-related C3 botulinum toxin substrate 2 (rho family	small GTP binding protein Rac2) (RAC2)	mRNA [NM_002872]
Homo sapiens RAD54-like (S. cerevisiae) (RAD54L)	mRNA [NM_003579]
Homo sapiens retinoic acid receptor responder (tazarotene induced) 3 (RARRES3)	mRNA [NM_004585]
Homo sapiens retinoic acid receptor responder (tazarotene induced) 3 (RARRES3)	mRNA [NM_004585]
Homo sapiens retina and anterior neural fold homeobox (RAX)	mRNA [NM_013435]
Homo sapiens retina and anterior neural fold homeobox (RAX)	mRNA [NM_013435]
Homo sapiens retina and anterior neural fold homeobox (RAX)	mRNA [NM_013435]
Homo sapiens retina and anterior neural fold homeobox (RAX)	mRNA [NM_013435]
Homo sapiens retina and anterior neural fold homeobox (RAX)	mRNA [NM_013435]
Homo sapiens retina and anterior neural fold homeobox (RAX)	mRNA [NM_013435]
Homo sapiens retina and anterior neural fold homeobox (RAX)	mRNA [NM_013435]
Homo sapiens retina and anterior neural fold homeobox (RAX)	mRNA [NM_013435]
Homo sapiens retinoblastoma 1 (including osteosarcoma) (RB1)	mRNA [NM_000321]
Homo sapiens retinoblastoma 1 (including osteosarcoma) (RB1)	mRNA [NM_000321]
Homo sapiens reticulocalbin 3	EF-hand calcium binding domain (RCN3)	mRNA [NM_020650]
Homo sapiens REV3-like	catalytic subunit of DNA polymerase zeta (yeast) (REV3L)	mRNA [NM_002912]
Homo sapiens REV3-like	catalytic subunit of DNA polymerase zeta (yeast) (REV3L)	mRNA [NM_002912]
Homo sapiens ral guanine nucleotide dissociation stimulator-like 1 (RGL1)	mRNA [NM_015149]
Homo sapiens ral guanine nucleotide dissociation stimulator-like 1 (RGL1)	mRNA [NM_015149]
Homo sapiens RGM domain family	member A (RGMA)	mRNA [NM_020211]
Homo sapiens RGM domain family	member A (RGMA)	mRNA [NM_020211]
Homo sapiens RGM domain family	member A (RGMA)	mRNA [NM_020211]
Homo sapiens RGM domain family	member A (RGMA)	mRNA [NM_020211]
Homo sapiens RGM domain family	member A (RGMA)	mRNA [NM_020211]
Homo sapiens RGM domain family	member A (RGMA)	mRNA [NM_020211]
Homo sapiens regulator of G-protein signalling 3 (RGS3)	transcript variant 4	mRNA [NM_134427]
Homo sapiens ribonuclease	RNase A family	1 (pancreatic) (RNASE1)	transcript variant 3	mRNA [NM_198232]
Homo sapiens ribonuclease	RNase A family	1 (pancreatic) (RNASE1)	transcript variant 3	mRNA [NM_198232]
Homo sapiens ribosomal protein S27-like (RPS27L)	mRNA [NM_015920]
Homo sapiens ribosomal protein S6 kinase	90kDa	polypeptide 2 (RPS6KA2)	transcript variant 1	mRNA [NM_021135]
Homo sapiens ribosomal protein S6 kinase	90kDa	polypeptide 2 (RPS6KA2)	transcript variant 1	mRNA [NM_021135]
Homo sapiens ribosomal protein S6 kinase	90kDa	polypeptide 2 (RPS6KA2)	transcript variant 1	mRNA [NM_021135]
Homo sapiens ribosomal protein S6 kinase	90kDa	polypeptide 2 (RPS6KA2)	transcript variant 1	mRNA [NM_021135]
Homo sapiens ribosomal protein S6 kinase	90kDa	polypeptide 2 (RPS6KA2)	transcript variant 1	mRNA [NM_021135]
Homo sapiens ribosomal protein S6 kinase	90kDa	polypeptide 2 (RPS6KA2)	transcript variant 1	mRNA [NM_021135]
Homo sapiens RRS1 ribosome biogenesis regulator homolog (S. cerevisiae) (RRS1)	mRNA [NM_015169]
Homo sapiens RRS1 ribosome biogenesis regulator homolog (S. cerevisiae) (RRS1)	mRNA [NM_015169]
Homo sapiens RRS1 ribosome biogenesis regulator homolog (S. cerevisiae) (RRS1)	mRNA [NM_015169]
Homo sapiens radical S-adenosyl methionine domain containing 2 (RSAD2)	mRNA [NM_080657]
Homo sapiens radical S-adenosyl methionine domain containing 2 (RSAD2)	mRNA [NM_080657]
Homo sapiens radical S-adenosyl methionine domain containing 2 (RSAD2)	mRNA [NM_080657]
Homo sapiens receptor (chemosensory) transporter protein 4 (RTP4)	mRNA [NM_022147]
Homo sapiens receptor (chemosensory) transporter protein 4 (RTP4)	mRNA [NM_022147]
Homo sapiens sterile alpha motif domain containing 9 (SAMD9)	mRNA [NM_017654]
Homo sapiens sterile alpha motif domain containing 9 (SAMD9)	mRNA [NM_017654]
Homo sapiens sterile alpha motif domain containing 9 (SAMD9)	mRNA [NM_017654]
Homo sapiens sterile alpha motif domain containing 9 (SAMD9)	mRNA [NM_017654]
Homo sapiens sterile alpha motif domain containing 9-like (SAMD9L)	mRNA [NM_152703]
Homo sapiens sterile alpha motif domain containing 9-like (SAMD9L)	mRNA [NM_152703]
Homo sapiens sterile alpha motif domain containing 9-like (SAMD9L)	mRNA [NM_152703]
Homo sapiens sterile alpha motif domain containing 9-like (SAMD9L)	mRNA [NM_152703]
Homo sapiens sterile alpha motif domain containing 9-like (SAMD9L)	mRNA [NM_152703]
Homo sapiens sterile alpha motif domain containing 9-like (SAMD9L)	mRNA [NM_152703]
Homo sapiens sterile alpha motif domain containing 9-like (SAMD9L)	mRNA [NM_152703]
Homo sapiens sterile alpha motif domain containing 9-like (SAMD9L)	mRNA [NM_152703]
Homo sapiens schwannomin interacting protein 1 (SCHIP1)	mRNA [NM_014575]
Homo sapiens schwannomin interacting protein 1 (SCHIP1)	mRNA [NM_014575]
Homo sapiens schwannomin interacting protein 1 (SCHIP1)	mRNA [NM_014575]
Homo sapiens schwannomin interacting protein 1 (SCHIP1)	mRNA [NM_014575]
Homo sapiens schwannomin interacting protein 1 (SCHIP1)	mRNA [NM_014575]
Homo sapiens selenoprotein P	plasma	1 (SEPP1)	mRNA [NM_005410]
Homo sapiens sestrin 1 (SESN1)	mRNA [NM_014454]
Homo sapiens sestrin 1 (SESN1)	mRNA [NM_014454]
Homo sapiens sestrin 1 (SESN1)	mRNA [NM_014454]
Homo sapiens sestrin 1 (SESN1)	mRNA [NM_014454]
Homo sapiens sestrin 1 (SESN1)	mRNA [NM_014454]
Homo sapiens sarcoglycan	epsilon (SGCE)	mRNA [NM_003919]
Homo sapiens shugoshin-like 1 (S. pombe) (SGOL1)	transcript variant A2	mRNA [NM_001012410]
Homo sapiens shugoshin-like 1 (S. pombe) (SGOL1)	transcript variant A2	mRNA [NM_001012410]
Homo sapiens shugoshin-like 1 (S. pombe) (SGOL1)	transcript variant A2	mRNA [NM_001012410]
Homo sapiens SH2 domain containing 1B (SH2D1B)	mRNA [NM_053282]
Homo sapiens SH2 domain containing 1B (SH2D1B)	mRNA [NM_053282]
Homo sapiens SH2 domain containing 1B (SH2D1B)	mRNA [NM_053282]
Homo sapiens SH3-domain binding protein 4 (SH3BP4)	mRNA [NM_014521]
Homo sapiens SH3-domain binding protein 4 (SH3BP4)	mRNA [NM_014521]
Homo sapiens SH3-domain binding protein 4 (SH3BP4)	mRNA [NM_014521]
Homo sapiens SH3-domain binding protein 4 (SH3BP4)	mRNA [NM_014521]
Homo sapiens SH3-domain binding protein 4 (SH3BP4)	mRNA [NM_014521]
Homo sapiens SH3-domain binding protein 4 (SH3BP4)	mRNA [NM_014521]
Homo sapiens SH3-domain binding protein 4 (SH3BP4)	mRNA [NM_014521]
Homo sapiens SH3-domain binding protein 4 (SH3BP4)	mRNA [NM_014521]
Homo sapiens SH3-domain binding protein 4 (SH3BP4)	mRNA [NM_014521]
Homo sapiens SH3-domain binding protein 4 (SH3BP4)	mRNA [NM_014521]
Homo sapiens SH3-domain binding protein 4 (SH3BP4)	mRNA [NM_014521]
Homo sapiens SH3-domain binding protein 4 (SH3BP4)	mRNA [NM_014521]
Homo sapiens Src homology 2 domain containing transforming protein D (SHD)	mRNA [NM_020209]
Homo sapiens SKI-like oncogene (SKIL)	mRNA [NM_005414]
Homo sapiens SKI-like oncogene (SKIL)	mRNA [NM_005414]
Homo sapiens SKI-like oncogene (SKIL)	mRNA [NM_005414]
Homo sapiens SKI-like oncogene (SKIL)	mRNA [NM_005414]
Homo sapiens SKI-like oncogene (SKIL)	mRNA [NM_005414]
Homo sapiens solute carrier family 16	member 6 (monocarboxylic acid transporter 7) (SLC16A6)	mRNA [NM_004694]
Homo sapiens solute carrier family 16	member 6 (monocarboxylic acid transporter 7) (SLC16A6)	mRNA [NM_004694]
Homo sapiens solute carrier family 16	member 6 (monocarboxylic acid transporter 7) (SLC16A6)	mRNA [NM_004694]
Homo sapiens solute carrier family 16	member 6 (monocarboxylic acid transporter 7) (SLC16A6)	mRNA [NM_004694]
Homo sapiens solute carrier family 16	member 6 (monocarboxylic acid transporter 7) (SLC16A6)	mRNA [NM_004694]
Homo sapiens solute carrier family 16	member 6 (monocarboxylic acid transporter 7) (SLC16A6)	mRNA [NM_004694]
Homo sapiens solute carrier family 16	member 6 (monocarboxylic acid transporter 7) (SLC16A6)	mRNA [NM_004694]
Homo sapiens solute carrier family 16	member 6 (monocarboxylic acid transporter 7) (SLC16A6)	mRNA [NM_004694]
Homo sapiens solute carrier family 16	member 6 (monocarboxylic acid transporter 7) (SLC16A6)	mRNA [NM_004694]
Homo sapiens solute carrier family 16	member 6 (monocarboxylic acid transporter 7) (SLC16A6)	mRNA [NM_004694]
Homo sapiens solute carrier family 25 (mitochondrial carrier; phosphate carrier)	member 23 (SLC25A23)	mRNA [NM_024103]
Homo sapiens solute carrier family 25 (mitochondrial carrier; phosphate carrier)	member 23 (SLC25A23)	mRNA [NM_024103]
Homo sapiens solute carrier family 25 (mitochondrial carrier; phosphate carrier)	member 23 (SLC25A23)	mRNA [NM_024103]
Homo sapiens solute carrier family 25 (mitochondrial carrier; phosphate carrier)	member 23 (SLC25A23)	mRNA [NM_024103]
Homo sapiens solute carrier family 25 (mitochondrial carrier; phosphate carrier)	member 23 (SLC25A23)	mRNA [NM_024103]
Homo sapiens solute carrier family 2 (facilitated glucose/fructose transporter)	member 5 (SLC2A5)	mRNA [NM_003039]
Homo sapiens solute carrier family 35	member F2 (SLC35F2)	mRNA [NM_017515]
Homo sapiens solute carrier family 35	member F2 (SLC35F2)	mRNA [NM_017515]
Homo sapiens solute carrier family 35	member F2 (SLC35F2)	mRNA [NM_017515]
Homo sapiens solute carrier family 35	member F2 (SLC35F2)	mRNA [NM_017515]
Homo sapiens solute carrier family 37 (glycerol-3-phosphate transporter)	member 2 (SLC37A2)	mRNA [NM_198277]
Homo sapiens solute carrier family 37 (glycerol-3-phosphate transporter)	member 2 (SLC37A2)	mRNA [NM_198277]
Homo sapiens solute carrier family 37 (glycerol-3-phosphate transporter)	member 2 (SLC37A2)	mRNA [NM_198277]
Homo sapiens solute carrier family 37 (glycerol-3-phosphate transporter)	member 2 (SLC37A2)	mRNA [NM_198277]
Homo sapiens solute carrier family 39 (zinc transporter)	member 14 (SLC39A14)	mRNA [NM_015359]
Homo sapiens solute carrier family 39 (zinc transporter)	member 14 (SLC39A14)	mRNA [NM_015359]
Homo sapiens solute carrier family 39 (zinc transporter)	member 14 (SLC39A14)	mRNA [NM_015359]
Homo sapiens solute carrier family 39 (zinc transporter)	member 14 (SLC39A14)	mRNA [NM_015359]
Homo sapiens thymic stromal co-transporter (TSCOT)	mRNA [NM_033051]
Homo sapiens thymic stromal co-transporter (TSCOT)	mRNA [NM_033051]
Homo sapiens thymic stromal co-transporter (TSCOT)	mRNA [NM_033051]
Homo sapiens thymic stromal co-transporter (TSCOT)	mRNA [NM_033051]
Homo sapiens thymic stromal co-transporter (TSCOT)	mRNA [NM_033051]
Homo sapiens thymic stromal co-transporter (TSCOT)	mRNA [NM_033051]
Homo sapiens thymic stromal co-transporter (TSCOT)	mRNA [NM_033051]
Homo sapiens thymic stromal co-transporter (TSCOT)	mRNA [NM_033051]
Homo sapiens thymic stromal co-transporter (TSCOT)	mRNA [NM_033051]
Homo sapiens solute carrier family 4	sodium bicarbonate cotransporter	member 4 (SLC4A4)	mRNA [NM_003759]
Homo sapiens solute carrier family 4	sodium bicarbonate cotransporter	member 4 (SLC4A4)	mRNA [NM_003759]
Homo sapiens solute carrier family 4	sodium bicarbonate cotransporter	member 4 (SLC4A4)	mRNA [NM_003759]
Homo sapiens solute carrier family 4	sodium bicarbonate cotransporter	member 4 (SLC4A4)	mRNA [NM_003759]
Homo sapiens solute carrier family 4	sodium bicarbonate cotransporter	member 4 (SLC4A4)	mRNA [NM_003759]
Homo sapiens solute carrier family 4	sodium bicarbonate cotransporter	member 4 (SLC4A4)	mRNA [NM_003759]
Homo sapiens solute carrier family 4	sodium bicarbonate cotransporter	member 4 (SLC4A4)	mRNA [NM_003759]
Homo sapiens solute carrier family 7	(cationic amino acid transporter	y+ system) member 11 (SLC7A11)	mRNA [NM_014331]
Homo sapiens solute carrier family 7	(cationic amino acid transporter	y+ system) member 11 (SLC7A11)	mRNA [NM_014331]
Homo sapiens solute carrier family 7	(cationic amino acid transporter	y+ system) member 11 (SLC7A11)	mRNA [NM_014331]
Homo sapiens solute carrier family 7	(cationic amino acid transporter	y+ system) member 11 (SLC7A11)	mRNA [NM_014331]
Homo sapiens solute carrier family 7	(cationic amino acid transporter	y+ system) member 11 (SLC7A11)	mRNA [NM_014331]
Homo sapiens solute carrier family 7	(cationic amino acid transporter	y+ system) member 11 (SLC7A11)	mRNA [NM_014331]
Homo sapiens solute carrier family 7	(cationic amino acid transporter	y+ system) member 11 (SLC7A11)	mRNA [NM_014331]
Homo sapiens solute carrier family 7	(cationic amino acid transporter	y+ system) member 11 (SLC7A11)	mRNA [NM_014331]
Homo sapiens solute carrier family 7	(cationic amino acid transporter	y+ system) member 11 (SLC7A11)	mRNA [NM_014331]
Homo sapiens solute carrier family 7	(cationic amino acid transporter	y+ system) member 11 (SLC7A11)	mRNA [NM_014331]
Homo sapiens solute carrier family 7	(cationic amino acid transporter	y+ system) member 11 (SLC7A11)	mRNA [NM_014331]
Homo sapiens solute carrier family 7	(cationic amino acid transporter	y+ system) member 11 (SLC7A11)	mRNA [NM_014331]
Homo sapiens solute carrier family 7	(cationic amino acid transporter	y+ system) member 11 (SLC7A11)	mRNA [NM_014331]
Homo sapiens solute carrier family 7	(cationic amino acid transporter	y+ system) member 11 (SLC7A11)	mRNA [NM_014331]
Homo sapiens solute carrier family 7	(cationic amino acid transporter	y+ system) member 11 (SLC7A11)	mRNA [NM_014331]
Homo sapiens solute carrier family 7 (cationic amino acid transporter	y+ system)	member 6 (SLC7A6)	transcript variant 1	mRNA [NM_003983]
Homo sapiens solute carrier family 7 (cationic amino acid transporter	y+ system)	member 6 (SLC7A6)	transcript variant 1	mRNA [NM_003983]
Homo sapiens solute carrier family 7 (cationic amino acid transporter	y+ system)	member 8 (SLC7A8)	transcript variant 2	mRNA [NM_182728]
Homo sapiens solute carrier family 7 (cationic amino acid transporter	y+ system)	member 8 (SLC7A8)	transcript variant 2	mRNA [NM_182728]
Homo sapiens solute carrier family 7 (cationic amino acid transporter	y+ system)	member 8 (SLC7A8)	transcript variant 2	mRNA [NM_182728]
Homo sapiens solute carrier organic anion transporter family	member 4C1 (SLCO4C1)	mRNA [NM_180991]
Homo sapiens solute carrier organic anion transporter family	member 4C1 (SLCO4C1)	mRNA [NM_180991]
Homo sapiens solute carrier organic anion transporter family	member 4C1 (SLCO4C1)	mRNA [NM_180991]
Homo sapiens solute carrier organic anion transporter family	member 4C1 (SLCO4C1)	mRNA [NM_180991]
Homo sapiens schlafen family member 13 (SLFN13)	mRNA [NM_144682]
Homo sapiens schlafen family member 13 (SLFN13)	mRNA [NM_144682]
Homo sapiens schlafen family member 13 (SLFN13)	mRNA [NM_144682]
Homo sapiens schlafen family member 13 (SLFN13)	mRNA [NM_144682]
Homo sapiens schlafen family member 13 (SLFN13)	mRNA [NM_144682]
Homo sapiens spermine oxidase (SMOX)	transcript variant 1	mRNA [NM_175839]
Homo sapiens spermine oxidase (SMOX)	transcript variant 1	mRNA [NM_175839]
Homo sapiens spermine oxidase (SMOX)	transcript variant 1	mRNA [NM_175839]
Homo sapiens suppressor of cytokine signaling 2 (SOCS2)	mRNA [NM_003877]
Homo sapiens suppressor of cytokine signaling 2 (SOCS2)	mRNA [NM_003877]
Homo sapiens suppressor of cytokine signaling 2 (SOCS2)	mRNA [NM_003877]
Homo sapiens suppressor of cytokine signaling 2 (SOCS2)	mRNA [NM_003877]
Homo sapiens suppressor of cytokine signaling 2 (SOCS2)	mRNA [NM_003877]
Homo sapiens SRY (sex determining region Y)-box 2 (SOX2)	mRNA [NM_003106]
Homo sapiens SRY (sex determining region Y)-box 2 (SOX2)	mRNA [NM_003106]
Homo sapiens spermatogenesis associated 9 (SPATA9)	mRNA [NM_031952]
Homo sapiens spermatogenesis associated 9 (SPATA9)	mRNA [NM_031952]
Homo sapiens spermatogenesis associated 9 (SPATA9)	mRNA [NM_031952]
Homo sapiens Spi-B transcription factor (Spi-1/PU.1 related) (SPIB)	mRNA [NM_003121]
Homo sapiens sialophorin (leukosialin	CD43) (SPN)	transcript variant 1	mRNA [NM_001030288]
Homo sapiens spondin 2	extracellular matrix protein (SPON2)	mRNA [NM_012445]
Homo sapiens suppression of tumorigenicity 14 (colon carcinoma) (ST14)	mRNA [NM_021978]
Homo sapiens suppression of tumorigenicity 14 (colon carcinoma) (ST14)	mRNA [NM_021978]
Homo sapiens STAM binding protein-like 1 (STAMBPL1)	mRNA [NM_020799]
Homo sapiens STEAP family member 4 (STEAP4)	mRNA [NM_024636]
Homo sapiens STEAP family member 4 (STEAP4)	mRNA [NM_024636]
Homo sapiens tetratricopeptide repeat	ankyrin repeat and coiled-coil containing 1 (TANC1)	mRNA [NM_033394]
Homo sapiens tetratricopeptide repeat	ankyrin repeat and coiled-coil containing 1 (TANC1)	mRNA [NM_033394]
Homo sapiens TCR gamma alternate reading frame protein (TARP)	nuclear gene encoding mitochondrial protein	transcript variant 1	mRNA [NM_001003799]
Homo sapiens TCR gamma alternate reading frame protein (TARP)	nuclear gene encoding mitochondrial protein	transcript variant 1	mRNA [NM_001003799]
Homo sapiens TCR gamma alternate reading frame protein (TARP)	nuclear gene encoding mitochondrial protein	transcript variant 1	mRNA [NM_001003799]
Homo sapiens T-box 21 (TBX21)	mRNA [NM_013351]
Homo sapiens T-box 21 (TBX21)	mRNA [NM_013351]
Homo sapiens T-box 21 (TBX21)	mRNA [NM_013351]
Homo sapiens transforming growth factor	beta-induced	68kDa (TGFBI)	mRNA [NM_000358]
Homo sapiens transforming growth factor	beta-induced	68kDa (TGFBI)	mRNA [NM_000358]
Homo sapiens transforming growth factor	beta-induced	68kDa (TGFBI)	mRNA [NM_000358]
Homo sapiens transforming growth factor	beta-induced	68kDa (TGFBI)	mRNA [NM_000358]
Homo sapiens transforming growth factor	beta-induced	68kDa (TGFBI)	mRNA [NM_000358]
Homo sapiens transforming growth factor	beta-induced	68kDa (TGFBI)	mRNA [NM_000358]
Homo sapiens transforming growth factor	beta-induced	68kDa (TGFBI)	mRNA [NM_000358]
Homo sapiens transforming growth factor	beta receptor III (TGFBR3)	mRNA [NM_003243]
Homo sapiens transforming growth factor	beta receptor III (TGFBR3)	mRNA [NM_003243]
Homo sapiens transforming growth factor	beta receptor III (TGFBR3)	mRNA [NM_003243]
Homo sapiens transforming growth factor	beta receptor III (TGFBR3)	mRNA [NM_003243]
Homo sapiens transforming growth factor	beta receptor III (TGFBR3)	mRNA [NM_003243]
Homo sapiens thrombospondin 1 (THBS1)	mRNA [NM_003246]
Homo sapiens thymidine kinase 1	soluble (TK1)	mRNA [NM_003258]
Homo sapiens transducin-like enhancer of split 1 (E(sp1) homolog	Drosophila) (TLE1)	mRNA [NM_005077]
Homo sapiens transducin-like enhancer of split 1 (E(sp1) homolog	Drosophila) (TLE1)	mRNA [NM_005077]
Homo sapiens transducin-like enhancer of split 1 (E(sp1) homolog	Drosophila) (TLE1)	mRNA [NM_005077]
Homo sapiens transducin-like enhancer of split 1 (E(sp1) homolog	Drosophila) (TLE1)	mRNA [NM_005077]
Homo sapiens transducin-like enhancer of split 1 (E(sp1) homolog	Drosophila) (TLE1)	mRNA [NM_005077]
Homo sapiens toll-like receptor 9 (TLR9)	transcript variant A	mRNA [NM_017442]
Homo sapiens transmembrane protein 112 (TMEM112)	mRNA [NM_022773]
Homo sapiens transmembrane protein 112 (TMEM112)	mRNA [NM_022773]
Homo sapiens transmembrane protein 139 (TMEM139)	mRNA [NM_153345]
Homo sapiens transmembrane protein 139 (TMEM139)	mRNA [NM_153345]
Homo sapiens transmembrane protein 139 (TMEM139)	mRNA [NM_153345]
Homo sapiens transmembrane protein 139 (TMEM139)	mRNA [NM_153345]
Homo sapiens transmembrane protein 139 (TMEM139)	mRNA [NM_153345]
Homo sapiens transmembrane protein 139 (TMEM139)	mRNA [NM_153345]
Homo sapiens transmembrane protein 139 (TMEM139)	mRNA [NM_153345]
Homo sapiens transmembrane protein 156 (TMEM156)	mRNA [NM_024943]
Homo sapiens transmembrane protein 156 (TMEM156)	mRNA [NM_024943]
Homo sapiens transmembrane protein 156 (TMEM156)	mRNA [NM_024943]
Homo sapiens transmembrane protein 156 (TMEM156)	mRNA [NM_024943]
Homo sapiens transmembrane protein 30A (TMEM30A)	mRNA [NM_018247]
Homo sapiens transmembrane protein 30A (TMEM30A)	mRNA [NM_018247]
Homo sapiens transmembrane protein 30A (TMEM30A)	mRNA [NM_018247]
Homo sapiens transmembrane protein 30A (TMEM30A)	mRNA [NM_018247]
Homo sapiens transmembrane protein 30A (TMEM30A)	mRNA [NM_018247]
Homo sapiens transmembrane protein 30A (TMEM30A)	mRNA [NM_018247]
Homo sapiens transmembrane protein 68 (TMEM68)	mRNA [NM_152417]
Homo sapiens transmembrane protein 68 (TMEM68)	mRNA [NM_152417]
Homo sapiens transmembrane protein 68 (TMEM68)	mRNA [NM_152417]
Homo sapiens transmembrane protein 68 (TMEM68)	mRNA [NM_152417]
Homo sapiens transmembrane protein 68 (TMEM68)	mRNA [NM_152417]
Homo sapiens transmembrane protein 68 (TMEM68)	mRNA [NM_152417]
Homo sapiens transmembrane protein 68 (TMEM68)	mRNA [NM_152417]
Homo sapiens transmembrane protein 68 (TMEM68)	mRNA [NM_152417]
Homo sapiens transmembrane protein 68 (TMEM68)	mRNA [NM_152417]
Homo sapiens transmembrane protein 68 (TMEM68)	mRNA [NM_152417]
Homo sapiens transmembrane protein 68 (TMEM68)	mRNA [NM_152417]
Homo sapiens tumor necrosis factor receptor superfamily	member 10b (TNFRSF10B)	transcript variant 1	mRNA [NM_003842]
Homo sapiens tumor necrosis factor receptor superfamily	member 10b (TNFRSF10B)	transcript variant 1	mRNA [NM_003842]
Homo sapiens tumor necrosis factor receptor superfamily	member 10b (TNFRSF10B)	transcript variant 1	mRNA [NM_003842]
Homo sapiens tumor necrosis factor receptor superfamily	member 10b (TNFRSF10B)	transcript variant 1	mRNA [NM_003842]
Homo sapiens tumor necrosis factor receptor superfamily	member 10b (TNFRSF10B)	transcript variant 1	mRNA [NM_003842]
Homo sapiens tumor necrosis factor receptor superfamily	member 10b (TNFRSF10B)	transcript variant 1	mRNA [NM_003842]
Homo sapiens tumor necrosis factor receptor superfamily	member 10b (TNFRSF10B)	transcript variant 1	mRNA [NM_003842]
Homo sapiens tumor necrosis factor receptor superfamily	member 10b (TNFRSF10B)	transcript variant 1	mRNA [NM_003842]
Homo sapiens tumor necrosis factor receptor superfamily	member 10d	decoy with truncated death domain (TNFRSF10D)	mRNA [NM_003840]
Homo sapiens tumor necrosis factor receptor superfamily	member 10d	decoy with truncated death domain (TNFRSF10D)	mRNA [NM_003840]
Homo sapiens tumor necrosis factor receptor superfamily	member 10d	decoy with truncated death domain (TNFRSF10D)	mRNA [NM_003840]
Homo sapiens tumor necrosis factor receptor superfamily	member 10d	decoy with truncated death domain (TNFRSF10D)	mRNA [NM_003840]
Homo sapiens tumor necrosis factor receptor superfamily	member 10d	decoy with truncated death domain (TNFRSF10D)	mRNA [NM_003840]
Homo sapiens tumor necrosis factor receptor superfamily	member 10d	decoy with truncated death domain (TNFRSF10D)	mRNA [NM_003840]
Homo sapiens tumor necrosis factor receptor superfamily	member 10d	decoy with truncated death domain (TNFRSF10D)	mRNA [NM_003840]
Homo sapiens tumor necrosis factor receptor superfamily	member 10d	decoy with truncated death domain (TNFRSF10D)	mRNA [NM_003840]
Homo sapiens tumor necrosis factor receptor superfamily	member 10d	decoy with truncated death domain (TNFRSF10D)	mRNA [NM_003840]
Homo sapiens tumor necrosis factor receptor superfamily	member 10d	decoy with truncated death domain (TNFRSF10D)	mRNA [NM_003840]
Homo sapiens tumor necrosis factor receptor superfamily	member 10d	decoy with truncated death domain (TNFRSF10D)	mRNA [NM_003840]
Homo sapiens tumor necrosis factor (ligand) superfamily	member 4 (tax-transcriptionally activated glycoprotein 1	34kDa) (TNFSF4)	mRNA [NM_003326]
Homo sapiens tumor necrosis factor (ligand) superfamily	member 4 (tax-transcriptionally activated glycoprotein 1	34kDa) (TNFSF4)	mRNA [NM_003326]
Homo sapiens tumor necrosis factor (ligand) superfamily	member 4 (tax-transcriptionally activated glycoprotein 1	34kDa) (TNFSF4)	mRNA [NM_003326]
Homo sapiens tumor necrosis factor (ligand) superfamily	member 4 (tax-transcriptionally activated glycoprotein 1	34kDa) (TNFSF4)	mRNA [NM_003326]
Homo sapiens tumor necrosis factor (ligand) superfamily	member 4 (tax-transcriptionally activated glycoprotein 1	34kDa) (TNFSF4)	mRNA [NM_003326]
Homo sapiens tumor necrosis factor (ligand) superfamily	member 4 (tax-transcriptionally activated glycoprotein 1	34kDa) (TNFSF4)	mRNA [NM_003326]
Homo sapiens tumor necrosis factor (ligand) superfamily	member 4 (tax-transcriptionally activated glycoprotein 1	34kDa) (TNFSF4)	mRNA [NM_003326]
Homo sapiens tumor necrosis factor (ligand) superfamily	member 4 (tax-transcriptionally activated glycoprotein 1	34kDa) (TNFSF4)	mRNA [NM_003326]
Homo sapiens tumor necrosis factor (ligand) superfamily	member 4 (tax-transcriptionally activated glycoprotein 1	34kDa) (TNFSF4)	mRNA [NM_003326]
Homo sapiens thymocyte selection-associated high mobility group box (TOX)	mRNA [NM_014729]
Homo sapiens thymocyte selection-associated high mobility group box (TOX)	mRNA [NM_014729]
Homo sapiens thymocyte selection-associated high mobility group box (TOX)	mRNA [NM_014729]
Homo sapiens tumor protein p53 inducible protein 3 (TP53I3)	transcript variant 1	mRNA [NM_004881]
Homo sapiens tumor protein p53 inducible nuclear protein 1 (TP53INP1)	mRNA [NM_033285]
Homo sapiens tumor protein p53 inducible nuclear protein 1 (TP53INP1)	mRNA [NM_033285]
Homo sapiens tumor protein p53 inducible nuclear protein 1 (TP53INP1)	mRNA [NM_033285]
Homo sapiens tumor protein p53 inducible nuclear protein 1 (TP53INP1)	mRNA [NM_033285]
Homo sapiens tumor protein D52 (TPD52)	transcript variant 3	mRNA [NM_005079]
Homo sapiens tumor protein D52 (TPD52)	transcript variant 3	mRNA [NM_005079]
Homo sapiens tumor protein D52 (TPD52)	transcript variant 3	mRNA [NM_005079]
Homo sapiens tumor protein D52 (TPD52)	transcript variant 3	mRNA [NM_005079]
Homo sapiens tumor protein D52 (TPD52)	transcript variant 3	mRNA [NM_005079]
Homo sapiens tumor protein D52 (TPD52)	transcript variant 3	mRNA [NM_005079]
Homo sapiens tumor protein D52 (TPD52)	transcript variant 3	mRNA [NM_005079]
Homo sapiens tumor protein D52 (TPD52)	transcript variant 3	mRNA [NM_005079]
Homo sapiens tumor protein D52 (TPD52)	transcript variant 3	mRNA [NM_005079]
Homo sapiens tumor protein D52 (TPD52)	transcript variant 3	mRNA [NM_005079]
Homo sapiens triggering receptor expressed on myeloid cells-like 2 (TREML2)	mRNA [NM_024807]
Homo sapiens triggering receptor expressed on myeloid cells-like 2 (TREML2)	mRNA [NM_024807]
Homo sapiens triggering receptor expressed on myeloid cells-like 2 (TREML2)	mRNA [NM_024807]
Homo sapiens TP53 regulated inhibitor of apoptosis 1 (TRIAP1)	mRNA [NM_016399]
Homo sapiens TP53 regulated inhibitor of apoptosis 1 (TRIAP1)	mRNA [NM_016399]
Homo sapiens TP53 regulated inhibitor of apoptosis 1 (TRIAP1)	mRNA [NM_016399]
Homo sapiens TP53 regulated inhibitor of apoptosis 1 (TRIAP1)	mRNA [NM_016399]
Homo sapiens TP53 regulated inhibitor of apoptosis 1 (TRIAP1)	mRNA [NM_016399]
Homo sapiens TP53 regulated inhibitor of apoptosis 1 (TRIAP1)	mRNA [NM_016399]
Homo sapiens tripartite motif-containing 14 (TRIM14)	transcript variant 1	mRNA [NM_014788]
Homo sapiens tripartite motif-containing 14 (TRIM14)	transcript variant 1	mRNA [NM_014788]
Homo sapiens tripartite motif-containing 14 (TRIM14)	transcript variant 1	mRNA [NM_014788]
Homo sapiens tripartite motif-containing 14 (TRIM14)	transcript variant 1	mRNA [NM_014788]
Homo sapiens tripartite motif-containing 14 (TRIM14)	transcript variant 1	mRNA [NM_014788]
Homo sapiens thyroid hormone receptor interactor 6 (TRIP6)	mRNA [NM_003302]
Homo sapiens thyroid hormone receptor interactor 6 (TRIP6)	mRNA [NM_003302]
Homo sapiens thyroid hormone receptor interactor 6 (TRIP6)	mRNA [NM_003302]
Homo sapiens tetraspanin 13 (TSPAN13)	mRNA [NM_014399]
Homo sapiens tetraspanin 13 (TSPAN13)	mRNA [NM_014399]
Homo sapiens tetraspanin 13 (TSPAN13)	mRNA [NM_014399]
Homo sapiens tetraspanin 13 (TSPAN13)	mRNA [NM_014399]
Homo sapiens tetraspanin 2 (TSPAN2)	mRNA [NM_005725]
Homo sapiens tetratricopeptide repeat domain 16 (TTC16)	mRNA [NM_144965]
Homo sapiens tubulin	beta 2A (TUBB2A)	mRNA [NM_001069]
Homo sapiens thioredoxin interacting protein (TXNIP)	mRNA [NM_006472]
Homo sapiens thioredoxin interacting protein (TXNIP)	mRNA [NM_006472]
Homo sapiens thioredoxin interacting protein (TXNIP)	mRNA [NM_006472]
Homo sapiens thioredoxin interacting protein (TXNIP)	mRNA [NM_006472]
Homo sapiens thioredoxin interacting protein (TXNIP)	mRNA [NM_006472]
Homo sapiens thioredoxin interacting protein (TXNIP)	mRNA [NM_006472]
Homo sapiens thioredoxin interacting protein (TXNIP)	mRNA [NM_006472]
Homo sapiens thioredoxin interacting protein (TXNIP)	mRNA [NM_006472]
Homo sapiens thioredoxin interacting protein (TXNIP)	mRNA [NM_006472]
Homo sapiens ubiquitin D (UBD)	mRNA [NM_006398]
Homo sapiens ubiquitin D (UBD)	mRNA [NM_006398]
Homo sapiens ubiquitin D (UBD)	mRNA [NM_006398]
Homo sapiens ubiquitin D (UBD)	mRNA [NM_006398]
Homo sapiens ubiquitin D (UBD)	mRNA [NM_006398]
Homo sapiens UBX domain containing 3 (UBXD3)	mRNA [NM_152376]
Homo sapiens UBX domain containing 3 (UBXD3)	mRNA [NM_152376]
Homo sapiens ubiquitin-like	containing PHD and RING finger domains	1 (UHRF1)	transcript variant 2	mRNA [NM_013282]
Homo sapiens ubiquitin-like	containing PHD and RING finger domains	1 (UHRF1)	transcript variant 2	mRNA [NM_013282]
Homo sapiens ubiquitin-like	containing PHD and RING finger domains	1 (UHRF1)	transcript variant 2	mRNA [NM_013282]
Homo sapiens ubiquitin-like	containing PHD and RING finger domains	1 (UHRF1)	transcript variant 2	mRNA [NM_013282]
Homo sapiens ubiquitin-like	containing PHD and RING finger domains	1 (UHRF1)	transcript variant 2	mRNA [NM_013282]
Homo sapiens ubiquitin-like	containing PHD and RING finger domains	1 (UHRF1)	transcript variant 2	mRNA [NM_013282]
Homo sapiens UL16 binding protein 2 (ULBP2)	mRNA [NM_025217]
Homo sapiens UL16 binding protein 2 (ULBP2)	mRNA [NM_025217]
Homo sapiens UL16 binding protein 2 (ULBP2)	mRNA [NM_025217]
Homo sapiens UL16 binding protein 2 (ULBP2)	mRNA [NM_025217]
Homo sapiens UL16 binding protein 2 (ULBP2)	mRNA [NM_025217]
Homo sapiens UL16 binding protein 2 (ULBP2)	mRNA [NM_025217]
Homo sapiens UL16 binding protein 2 (ULBP2)	mRNA [NM_025217]
Homo sapiens UL16 binding protein 2 (ULBP2)	mRNA [NM_025217]
Homo sapiens UL16 binding protein 2 (ULBP2)	mRNA [NM_025217]
Homo sapiens UL16 binding protein 2 (ULBP2)	mRNA [NM_025217]
Homo sapiens unc-13 homolog B (C. elegans) (UNC13B)	mRNA [NM_006377]
Homo sapiens unc-13 homolog B (C. elegans) (UNC13B)	mRNA [NM_006377]
Homo sapiens unc-13 homolog B (C. elegans) (UNC13B)	mRNA [NM_006377]
Homo sapiens unc-13 homolog B (C. elegans) (UNC13B)	mRNA [NM_006377]
Homo sapiens unc-13 homolog B (C. elegans) (UNC13B)	mRNA [NM_006377]
Homo sapiens unc-13 homolog B (C. elegans) (UNC13B)	mRNA [NM_006377]
Homo sapiens unc-45 homolog B (C. elegans) (UNC45B)	transcript variant 1	mRNA [NM_173167]
Homo sapiens unc-45 homolog B (C. elegans) (UNC45B)	transcript variant 1	mRNA [NM_173167]
Homo sapiens unc-45 homolog B (C. elegans) (UNC45B)	transcript variant 1	mRNA [NM_173167]
Homo sapiens unc-45 homolog B (C. elegans) (UNC45B)	transcript variant 1	mRNA [NM_173167]
Homo sapiens unc-45 homolog B (C. elegans) (UNC45B)	transcript variant 1	mRNA [NM_173167]
Homo sapiens unc-45 homolog B (C. elegans) (UNC45B)	transcript variant 1	mRNA [NM_173167]
Homo sapiens ubiquitin specific peptidase 18 (USP18)	mRNA [NM_017414]
Homo sapiens ubiquitin specific peptidase 18 (USP18)	mRNA [NM_017414]
Homo sapiens ubiquitin specific peptidase 18 (USP18)	mRNA [NM_017414]
Homo sapiens ubiquitin specific peptidase 18 (USP18)	mRNA [NM_017414]
Homo sapiens ubiquitin specific peptidase 18 (USP18)	mRNA [NM_017414]
Homo sapiens VENT homeobox homolog (Xenopus laevis) (VENTX)	mRNA [NM_014468]
Homo sapiens VENT homeobox homolog (Xenopus laevis) (VENTX)	mRNA [NM_014468]
Homo sapiens vasoactive intestinal peptide receptor 2 (VIPR2)	mRNA [NM_003382]
Homo sapiens vasoactive intestinal peptide receptor 2 (VIPR2)	mRNA [NM_003382]
Homo sapiens V-set and immunoglobulin domain containing 9 (VSIG9)	mRNA [NM_173799]
Homo sapiens V-set and immunoglobulin domain containing 9 (VSIG9)	mRNA [NM_173799]
Homo sapiens V-set and immunoglobulin domain containing 9 (VSIG9)	mRNA [NM_173799]
Homo sapiens von Willebrand factor C and EGF domains (VWCE)	mRNA [NM_152718]
Homo sapiens von Willebrand factor C and EGF domains (VWCE)	mRNA [NM_152718]
Homo sapiens chemokine (C motif) ligand 1 (XCL1)	mRNA [NM_002995]
Homo sapiens chemokine (C motif) ligand 1 (XCL1)	mRNA [NM_002995]
Homo sapiens chemokine (C motif) ligand 2 (XCL2)	mRNA [NM_003175]
Homo sapiens xeroderma pigmentosum	complementation group C (XPC)	mRNA [NM_004628]
Homo sapiens xeroderma pigmentosum	complementation group C (XPC)	mRNA [NM_004628]
Homo sapiens xeroderma pigmentosum	complementation group C (XPC)	mRNA [NM_004628]
Homo sapiens xeroderma pigmentosum	complementation group C (XPC)	mRNA [NM_004628]
Homo sapiens Z-DNA binding protein 1 (ZBP1)	mRNA [NM_030776]
Homo sapiens Z-DNA binding protein 1 (ZBP1)	mRNA [NM_030776]
Homo sapiens Z-DNA binding protein 1 (ZBP1)	mRNA [NM_030776]
Homo sapiens Z-DNA binding protein 1 (ZBP1)	mRNA [NM_030776]
Homo sapiens ZFAT zinc finger 1 (ZFAT1)	transcript variant ZFAT-1	mRNA [NM_020863]
Homo sapiens ZFAT zinc finger 1 (ZFAT1)	transcript variant ZFAT-1	mRNA [NM_020863]
Homo sapiens ZFAT zinc finger 1 (ZFAT1)	transcript variant ZFAT-1	mRNA [NM_020863]
Homo sapiens ZFAT zinc finger 1 (ZFAT1)	transcript variant ZFAT-1	mRNA [NM_020863]
Homo sapiens ZFAT zinc finger 1 (ZFAT1)	transcript variant ZFAT-1	mRNA [NM_020863]
Homo sapiens zinc finger	matrin type 3 (ZMAT3)	transcript variant 1	mRNA [NM_022470]
Homo sapiens zinc finger	matrin type 3 (ZMAT3)	transcript variant 1	mRNA [NM_022470]
Homo sapiens zinc finger	matrin type 4 (ZMAT4)	mRNA [NM_024645]
Homo sapiens zinc finger	matrin type 4 (ZMAT4)	mRNA [NM_024645]
Homo sapiens zinc finger	matrin type 4 (ZMAT4)	mRNA [NM_024645]
Homo sapiens zinc finger	matrin type 4 (ZMAT4)	mRNA [NM_024645]
Homo sapiens zinc finger	matrin type 4 (ZMAT4)	mRNA [NM_024645]
Homo sapiens zinc finger	matrin type 4 (ZMAT4)	mRNA [NM_024645]
Homo sapiens zinc finger protein 337 (ZNF337)	mRNA [NM_015655]
Homo sapiens zinc finger protein 337 (ZNF337)	mRNA [NM_015655]
Homo sapiens zinc finger protein 337 (ZNF337)	mRNA [NM_015655]
Homo sapiens zinc finger protein 337 (ZNF337)	mRNA [NM_015655]
Homo sapiens zinc finger protein 337 (ZNF337)	mRNA [NM_015655]
Homo sapiens zinc finger protein 337 (ZNF337)	mRNA [NM_015655]
Homo sapiens zinc finger protein 485 (ZNF485)	mRNA [NM_145312]
Homo sapiens zinc finger protein 704 (ZNF704)	mRNA [NM_001033723]
Homo sapiens zinc finger protein 704 (ZNF704)	mRNA [NM_001033723]
Homo sapiens zinc finger protein 704 (ZNF704)	mRNA [NM_001033723]
Homo sapiens zinc finger protein 704 (ZNF704)	mRNA [NM_001033723]
Homo sapiens zinc finger protein 704 (ZNF704)	mRNA [NM_001033723]
Homo sapiens zinc finger protein 704 (ZNF704)	mRNA [NM_001033723]
Homo sapiens zinc finger protein 704 (ZNF704)	mRNA [NM_001033723]
Homo sapiens zinc finger protein 704 (ZNF704)	mRNA [NM_001033723]
Homo sapiens zinc finger protein 704 (ZNF704)	mRNA [NM_001033723]
Homo sapiens zinc finger protein 79 (ZNF79)	mRNA [NM_007135]
