# Supplementary material for: Analysis of miRNA and mRNA Expression Profiles Highlights Alterations in Ionizing Radiation Response of Human Lymphocytes under Modeled Microgravity
Source: PLoS One. 2012 Feb 9;7(2):e31293. doi: 10.1371/journal.pone.0031293 (PMC3276573; doi:10.1371/journal.pone.0031293)
Supplement: Table S4 — Functional anti-correlations in MMG. List of the most significant miRNA-mRNA relationships (Spearman index <−0.775) performed by MAGIA, in human PBL at 24 h after irradiation with 2Gy and incubation in modeled microgravity. The table includes RefSeq ID, gene symbol, mRNA description, anti-correlated miRNA, Spearman correlation index, gene and miRNA expression levels of each putative anti-correlated pairs of miRNA and mRNA in the same sample. (XLS) [file pone.0031293.s006.xls]

## Sheet: 2.0Gy-MMG
Table S4. Functional anti-correlations in MMG. List of the most significant miRNA-mRNA relationships (Spearman index < -0.775) performed by MAGIA,
in human PBL at 24h after irradiation with 2 Gy and incubation in modeled microgravity. The table includes RefSeq ID, gene symbol, mRNA description,
anti-correlated miRNA, Spearman correlation index, gene and miRNA expression levels of each putative anti-correlated pairs of miRNA and mRNA in the same sample.
					Gene expression levels [Log2(2Gy/0Gy)]					miRNA expression levels [Log2(2Gy/0Gy)]
RefSeq ID	Gene Symbol	Description	miRNA	Spearman index	A	C	G	H	P	A-miRNA	C-miRNA	G-miRNA	H-miRNA	P-miRNA
NM_144710	SEPT10	septin 10 (SEPT10), transcript variant 1, mRNA [NM_144710]	hsa-miR-200a	-1	0.870358	1.1936	0.751531	0.968806	0.723502	NA	-0.71	-0.26	-0.57	NA
NM_001606	ABCA2	ATP-binding cassette, sub-family A (ABC1), member 2 (ABCA2), transcript variant 1, mRNA [NM_001606]	hsa-miR-650	-1	-0.690101	-0.36843	-0.517546	-0.358985	-0.648813	-0.05	-2.3	-0.63	NA	NA
NM_003786	ABCC3	ATP-binding cassette, sub-family C (CFTR/MRP), member 3 (ABCC3), mRNA [NM_003786]	hsa-miR-34b*	-1	1.11468	0.803454	0.585412	0.46426	0.758939	NA	0.81	1.54	2.22	NA
NM_018674	ACCN4	amiloride-sensitive cation channel 4, pituitary (ACCN4), transcript variant 1, mRNA [NM_018674]	hsa-miR-188-5p	-1	1.37923	NA	NA	0.890661	0.621984	-0.02	1.15	0.24	0.83	0.9
NM_018674	ACCN4	amiloride-sensitive cation channel 4, pituitary (ACCN4), transcript variant 1, mRNA [NM_018674]	hsa-miR-27a	-1	1.37923	NA	NA	0.890661	0.621984	0.46	0.33	0.29	0.98	1.13
NM_018674	ACCN4	amiloride-sensitive cation channel 4, pituitary (ACCN4), transcript variant 1, mRNA [NM_018674]	hsa-miR-483-5p	-1	1.37923	NA	NA	0.890661	0.621984	0.54	1.46	0.5	0.89	1.43
NM_032501	ACSS1	acyl-CoA synthetase short-chain family member 1 (ACSS1), nuclear gene encoding mitochondrial protein, mRNA [NM_032501]	hsa-miR-513c	-1	-0.361084	-0.423405	-0.379354	-0.243414	-0.378369	0.03	1.19	0.61	NA	NA
NM_139027	ADAMTS13	ADAM metallopeptidase with thrombospondin type 1 motif, 13 (ADAMTS13), transcript variant 2, mRNA [NM_139027]	hsa-miR-34b*	-1	0.329095	0.55226	0.442358	0.296186	0.373087	NA	0.81	1.54	2.22	NA
NM_020661	AICDA	activation-induced cytidine deaminase (AICDA), mRNA [NM_020661]	hsa-miR-181a-2*	-1	-0.654087	-2.85414	NA	-2.10335	-3.14798	-1.15	-0.66	-0.39	-1.08	NA
NM_023016	ANKRD57	ankyrin repeat domain 57 (ANKRD57), mRNA [NM_023016]	hsa-miR-34b*	-1	0.347851	1.21945	0.951096	0.917879	0.702082	NA	0.81	1.54	2.22	NA
NM_023016	ANKRD57	ankyrin repeat domain 57 (ANKRD57), mRNA [NM_023016]	hsa-miR-650	-1	0.347851	1.21945	0.951096	0.917879	0.702082	-0.05	-2.3	-0.63	NA	NA
NM_001039569	AP1S3	adaptor-related protein complex 1, sigma 3 subunit (AP1S3), mRNA [NM_001039569]	hsa-miR-34b*	-1	-0.945497	-0.740406	-0.938829	-1.15345	-1.1685	NA	0.81	1.54	2.22	NA
NM_001039569	AP1S3	adaptor-related protein complex 1, sigma 3 subunit (AP1S3), mRNA [NM_001039569]	hsa-miR-650	-1	-0.945497	-0.740406	-0.938829	-1.15345	-1.1685	-0.05	-2.3	-0.63	NA	NA
NM_004644	AP3B2	adaptor-related protein complex 3, beta 2 subunit (AP3B2), mRNA [NM_004644]	hsa-miR-650	-1	0.383938	0.482002	0.466604	0.659883	0.477008	-0.05	-2.3	-0.63	NA	NA
NM_145343	APOL1	apolipoprotein L, 1 (APOL1), transcript variant 2, mRNA [NM_145343]	hsa-miR-34b*	-1	-0.503554	-1.02761	-1.06517	-1.5832	-1.97458	NA	0.81	1.54	2.22	NA
NM_145637	APOL2	apolipoprotein L, 2 (APOL2), transcript variant beta, mRNA [NM_145637]	hsa-miR-34b*	-1	-0.465894	-1.04505	-1.80558	-1.94865	-2.28843	NA	0.81	1.54	2.22	NA
NM_030641	APOL6	apolipoprotein L, 6 (APOL6), mRNA [NM_030641]	hsa-miR-34b*	-1	-0.737624	-1.25413	-1.28959	-1.45007	-1.99312	NA	0.81	1.54	2.22	NA
NM_153213	ARHGEF19	Rho guanine nucleotide exchange factor (GEF) 19 (ARHGEF19), mRNA [NM_153213]	hsa-miR-513c	-1	-0.287756	-0.625468	-0.535131	-0.593775	-0.806088	0.03	1.19	0.61	NA	NA
NM_004311	ARL3	ADP-ribosylation factor-like 3 (ARL3), mRNA [NM_004311]	hsa-let-7i*	-1	0.376752	0.603183	0.423957	0.764916	0.873209	NA	-0.6	-0.13	-0.7	NA
NM_004311	ARL3	ADP-ribosylation factor-like 3 (ARL3), mRNA [NM_004311]	hsa-miR-650	-1	0.376752	0.603183	0.423957	0.764916	0.873209	-0.05	-2.3	-0.63	NA	NA
NM_130388	ASB12	ankyrin repeat and SOCS box-containing 12 (ASB12), mRNA [NM_130388]	hsa-miR-650	-1	0.437683	0.816845	0.452003	0.723586	NA	-0.05	-2.3	-0.63	NA	NA
NM_000051	ATM	ataxia telangiectasia mutated (includes complementation groups A, C and D) (ATM), transcript variant 1, mRNA [NM_000051]	hsa-miR-34b*	-1	-0.500475	-0.460356	-0.482193	-0.509393	-0.605877	NA	0.81	1.54	2.22	NA
NM_020452	ATP8B2	ATPase, Class I, type 8B, member 2 (ATP8B2), transcript variant 1, mRNA [NM_020452]	hsa-miR-144	-1	-0.863627	-0.451843	-0.805235	-0.483652	-0.672863	-0.15	-1.19	-0.37	-0.97	NA
NM_020452	ATP8B2	ATPase, Class I, type 8B, member 2 (ATP8B2), transcript variant 1, mRNA [NM_020452]	hsa-miR-650	-1	-0.863627	-0.451843	-0.805235	-0.483652	-0.672863	-0.05	-2.3	-0.63	NA	NA
NM_018644	B3GAT1	beta-1,3-glucuronyltransferase 1 (glucuronosyltransferase P) (B3GAT1), transcript variant 1, mRNA [NM_018644]	hsa-miR-34b*	-1	-0.946073	-0.462979	-1.1234	-1.56515	-1.51041	NA	0.81	1.54	2.22	NA
NM_003780	B4GALT2	UDP-Gal:betaGlcNAc beta 1,4- galactosyltransferase, polypeptide 2 (B4GALT2), transcript variant 2, mRNA [NM_003780]	hsa-miR-345	-1	-0.70115	-0.928092	-0.848733	-0.285075	-0.914605	0.05	0.76	0.46	NA	NA
NM_003780	B4GALT2	UDP-Gal:betaGlcNAc beta 1,4- galactosyltransferase, polypeptide 2 (B4GALT2), transcript variant 2, mRNA [NM_003780]	hsa-miR-513c	-1	-0.70115	-0.928092	-0.848733	-0.285075	-0.914605	0.03	1.19	0.61	NA	NA
NM_017935	BANK1	B-cell scaffold protein with ankyrin repeats 1 (BANK1), mRNA [NM_017935]	hsa-miR-34b*	-1	-0.446845	-1.02487	-1.08647	-1.69401	-1.81441	NA	0.81	1.54	2.22	NA
NM_138764	BAX	BCL2-associated X protein (BAX), transcript variant epsilon, mRNA [NM_138764]	hsa-miR-144	-1	1.63468	1.87875	1.72831	1.80902	1.37445	-0.15	-1.19	-0.37	-0.97	NA
NM_138764	BAX	BCL2-associated X protein (BAX), transcript variant epsilon, mRNA [NM_138764]	hsa-miR-200a	-1	1.63468	1.87875	1.72831	1.80902	1.37445	NA	-0.71	-0.26	-0.57	NA
NM_138765	BAX	BCL2-associated X protein (BAX), transcript variant sigma, mRNA [NM_138765]	hsa-miR-200a	-1	1.67864	1.88414	1.4334	1.82797	1.4439	NA	-0.71	-0.26	-0.57	NA
NM_138764	BAX	BCL2-associated X protein (BAX), transcript variant epsilon, mRNA [NM_138764]	hsa-miR-650	-1	1.63468	1.87875	1.72831	1.80902	1.37445	-0.05	-2.3	-0.63	NA	NA
NM_020235	BBX	bobby sox homolog (Drosophila) (BBX), mRNA [NM_020235]	hsa-miR-188-5p	-1	-0.376643	-0.619499	-0.406583	-0.515434	-0.600735	-0.02	1.15	0.24	0.83	0.9
NM_020235	BBX	bobby sox homolog (Drosophila) (BBX), mRNA [NM_020235]	hsa-miR-345	-1	-0.376643	-0.619499	-0.406583	-0.515434	-0.600735	0.05	0.76	0.46	NA	NA
NM_020235	BBX	bobby sox homolog (Drosophila) (BBX), mRNA [NM_020235]	hsa-miR-513c	-1	-0.376643	-0.619499	-0.406583	-0.515434	-0.600735	0.03	1.19	0.61	NA	NA
NM_001012271	BIRC5	baculoviral IAP repeat-containing 5 (survivin) (BIRC5), transcript variant 3, mRNA [NM_001012271]	hsa-miR-345	-1	-0.908592	-1.81625	-1.27517	-2.71703	-2.17123	0.05	0.76	0.46	NA	NA
NM_001012271	BIRC5	baculoviral IAP repeat-containing 5 (survivin) (BIRC5), transcript variant 3, mRNA [NM_001012271]	hsa-miR-494	-1	-0.908592	-1.81625	-1.27517	-2.71703	-2.17123	0	0.97	0.51	1.51	1.44
NM_014962	BTBD3	BTB (POZ) domain containing 3 (BTBD3), transcript variant 1, mRNA [NM_014962]	hsa-miR-345	-1	0.9167	0.629816	0.906651	0.648739	1.38428	0.05	0.76	0.46	NA	NA
NM_014962	BTBD3	BTB (POZ) domain containing 3 (BTBD3), transcript variant 1, mRNA [NM_014962]	hsa-miR-513c	-1	0.9167	0.629816	0.906651	0.648739	1.38428	0.03	1.19	0.61	NA	NA
NM_007048	BTN3A1	butyrophilin, subfamily 3, member A1 (BTN3A1), mRNA [NM_007048]	hsa-miR-34b*	-1	-0.355325	-0.410503	-0.729959	-0.788239	-0.441107	NA	0.81	1.54	2.22	NA
NM_199124	C11orf63	chromosome 11 open reading frame 63 (C11orf63), transcript variant 2, mRNA [NM_199124]	hsa-miR-886-3p	-1	-0.786868	-0.513166	NA	-0.302205	-0.667816	0.22	-1.13	-0.82	-1.39	-1.04
NM_020375	C12orf5	chromosome 12 open reading frame 5 (C12orf5), mRNA [NM_020375]	hsa-miR-34b*	-1	1.57883	1.42356	1.27573	0.542865	0.992505	NA	0.81	1.54	2.22	NA
NM_007176	C14orf1	chromosome 14 open reading frame 1 (C14orf1), mRNA [NM_007176]	hsa-miR-34b*	-1	-0.392925	-0.323046	-0.520793	-0.539808	-0.440522	NA	0.81	1.54	2.22	NA
NM_152259	C15orf42	chromosome 15 open reading frame 42 (C15orf42), mRNA [NM_152259]	hsa-miR-424*	-1	-0.934103	-1.36904	-0.619477	-1.94208	-1.66748	2.03	2.11	1.98	2.6	NA
NM_152308	C16orf75	chromosome 16 open reading frame 75 (C16orf75), mRNA [NM_152308]	hsa-miR-34b*	-1	-0.511989	-0.749903	-0.756062	-1.18202	-1.16028	NA	0.81	1.54	2.22	NA
NM_152308	C16orf75	chromosome 16 open reading frame 75 (C16orf75), mRNA [NM_152308]	hsa-miR-923	-1	-0.511989	-0.749903	-0.756062	-1.18202	-1.16028	0	0.43	0.79	1.91	1.38
NM_153211	C18orf17	chromosome 18 open reading frame 17 (C18orf17), mRNA [NM_153211]	hsa-miR-135a*	-1	-0.293083	-0.36968	-0.300049	-0.408893	-0.430763	0.15	0.74	0.52	1.36	1.4
NM_153211	C18orf17	chromosome 18 open reading frame 17 (C18orf17), mRNA [NM_153211]	hsa-miR-513c	-1	-0.293083	-0.36968	-0.300049	-0.408893	-0.430763	0.03	1.19	0.61	NA	NA
NM_014388	C1orf107	chromosome 1 open reading frame 107 (C1orf107), mRNA [NM_014388]	hsa-miR-34b*	-1	-0.34213	-0.347328	-0.369863	-0.417906	-0.480051	NA	0.81	1.54	2.22	NA
NM_012261	C20orf103	chromosome 20 open reading frame 103 (C20orf103), mRNA [NM_012261]	hsa-miR-34b*	-1	-1.72052	-0.895286	-1.49791	-1.83714	-2.51554	NA	0.81	1.54	2.22	NA
NM_012261	C20orf103	chromosome 20 open reading frame 103 (C20orf103), mRNA [NM_012261]	hsa-miR-650	-1	-1.72052	-0.895286	-1.49791	-1.83714	-2.51554	-0.05	-2.3	-0.63	NA	NA
NM_015864	C6orf32	chromosome 6 open reading frame 32 (C6orf32), mRNA [NM_015864]	hsa-miR-144	-1	-0.83289	-0.326866	-0.517509	-0.450323	-0.655995	-0.15	-1.19	-0.37	-0.97	NA
NM_015864	C6orf32	chromosome 6 open reading frame 32 (C6orf32), mRNA [NM_015864]	hsa-miR-650	-1	-0.83289	-0.326866	-0.517509	-0.450323	-0.655995	-0.05	-2.3	-0.63	NA	NA
NM_145005	C9orf72	chromosome 9 open reading frame 72 (C9orf72), transcript variant 2, mRNA [NM_145005]	hsa-miR-513c	-1	0.743298	0.529537	0.670452	0.862625	0.889411	0.03	1.19	0.61	NA	NA
NM_144691	CAPN12	calpain 12 (CAPN12), mRNA [NM_144691]	hsa-miR-144	-1	-1.02157	-0.612761	-0.968186	-0.871126	-0.591788	-0.15	-1.19	-0.37	-0.97	NA
NM_144691	CAPN12	calpain 12 (CAPN12), mRNA [NM_144691]	hsa-miR-200a	-1	-1.02157	-0.612761	-0.968186	-0.871126	-0.591788	NA	-0.71	-0.26	-0.57	NA
NM_144691	CAPN12	calpain 12 (CAPN12), mRNA [NM_144691]	hsa-miR-650	-1	-1.02157	-0.612761	-0.968186	-0.871126	-0.591788	-0.05	-2.3	-0.63	NA	NA
NM_006136	CAPZA2	capping protein (actin filament) muscle Z-line, alpha 2 (CAPZA2), mRNA [NM_006136]	hsa-miR-29b-1*	-1	0.449182	0.453959	0.433313	0.537533	0.818743	-0.42	-1.15	-0.08	-1.26	-1.48
NM_032415	CARD11	caspase recruitment domain family, member 11 (CARD11), mRNA [NM_032415]	hsa-miR-10a	-1	-0.992035	-0.48602	-1.36047	-0.70114	-1.11025	-0.47	-1.03	-0.27	-0.76	-0.43
NM_170662	CBLB	Cas-Br-M (murine) ecotropic retroviral transforming sequence b (CBLB), mRNA [NM_170662]	hsa-miR-144	-1	-0.678967	-0.534492	-0.633235	-0.548839	-0.819318	-0.15	-1.19	-0.37	-0.97	NA
NM_170662	CBLB	Cas-Br-M (murine) ecotropic retroviral transforming sequence b (CBLB), mRNA [NM_170662]	hsa-miR-200a	-1	-0.678967	-0.534492	-0.633235	-0.548839	-0.819318	NA	-0.71	-0.26	-0.57	NA
NM_170662	CBLB	Cas-Br-M (murine) ecotropic retroviral transforming sequence b (CBLB), mRNA [NM_170662]	hsa-miR-650	-1	-0.678967	-0.534492	-0.633235	-0.548839	-0.819318	-0.05	-2.3	-0.63	NA	NA
NM_033212	CCDC102A	coiled-coil domain containing 102A (CCDC102A), mRNA [NM_033212]	hsa-miR-34b*	-1	-0.97144	-0.897116	-1.07755	-2.1209	-2.10018	NA	0.81	1.54	2.22	NA
NM_015621	CCDC69	coiled-coil domain containing 69 (CCDC69), mRNA [NM_015621]	hsa-miR-200a	-1	-0.712577	-0.334238	-0.80878	-0.517186	-0.888489	NA	-0.71	-0.26	-0.57	NA
NM_001759	CCND2	cyclin D2 (CCND2), mRNA [NM_001759]	hsa-miR-345	-1	-0.432285	-0.539968	-0.51444	-1.05908	-0.812275	0.05	0.76	0.46	NA	NA
NM_001759	CCND2	cyclin D2 (CCND2), mRNA [NM_001759]	hsa-miR-494	-1	-0.432285	-0.539968	-0.51444	-1.05908	-0.812275	0	0.97	0.51	1.51	1.44
NM_001759	CCND2	cyclin D2 (CCND2), mRNA [NM_001759]	hsa-miR-513c	-1	-0.432285	-0.539968	-0.51444	-1.05908	-0.812275	0.03	1.19	0.61	NA	NA
NM_007261	CD300A	CD300a molecule (CD300A), mRNA [NM_007261]	hsa-miR-513c	-1	-1.06457	-1.22908	-1.22483	-0.953141	-0.42718	0.03	1.19	0.61	NA	NA
NM_007261	CD300A	CD300a molecule (CD300A), mRNA [NM_007261]	hsa-miR-940	-1	-1.06457	-1.22908	-1.22483	-0.953141	-0.42718	0.78	1	0.97	0.61	0.24
NM_001782	CD72	CD72 molecule (CD72), mRNA [NM_001782]	hsa-miR-34b*	-1	-0.492555	-0.953872	-1.48519	-1.69714	-1.8999	NA	0.81	1.54	2.22	NA
NM_000626	CD79B	CD79b molecule, immunoglobulin-associated beta (CD79B), transcript variant 1, mRNA [NM_000626]	hsa-miR-200a	-1	-0.688349	-0.702893	-1.18797	-0.907957	-0.828623	NA	-0.71	-0.26	-0.57	NA
NM_012072	CD93	CD93 molecule (CD93), mRNA [NM_012072]	hsa-miR-7	-1	0.711121	1.07652	0.888666	1.80775	0.844799	-0.22	-0.57	-0.41	-0.66	-0.38
NM_001786	CDC2	cell division cycle 2, G1 to S and G2 to M (CDC2), transcript variant 1, mRNA [NM_001786]	hsa-miR-345	-1	-0.58539	-1.15019	-0.881604	-1.9585	-1.96439	0.05	0.76	0.46	NA	NA
NM_014826	CDC42BPA	CDC42 binding protein kinase alpha (DMPK-like) (CDC42BPA), transcript variant A, mRNA [NM_014826]	hsa-miR-144	-1	0.255163	0.473766	0.376459	NA	0.387545	-0.15	-1.19	-0.37	-0.97	NA
NM_014826	CDC42BPA	CDC42 binding protein kinase alpha (DMPK-like) (CDC42BPA), transcript variant A, mRNA [NM_014826]	hsa-miR-650	-1	0.255163	0.473766	0.376459	NA	0.387545	-0.05	-2.3	-0.63	NA	NA
NM_014826	CDC42BPA	CDC42 binding protein kinase alpha (DMPK-like) (CDC42BPA), transcript variant A, mRNA [NM_014826]	hsa-miR-7-1*	-1	0.255163	0.473766	0.376459	NA	0.387545	-0.16	-0.56	-0.17	-0.59	-0.54
NM_014826	CDC42BPA	CDC42 binding protein kinase alpha (DMPK-like) (CDC42BPA), transcript variant A, mRNA [NM_014826]	hsa-miR-886-3p	-1	0.255163	0.473766	0.376459	NA	0.387545	0.22	-1.13	-0.82	-1.39	-1.04
NM_003504	CDC45L	CDC45 cell division cycle 45-like (S. cerevisiae) (CDC45L), mRNA [NM_003504]	hsa-miR-135a*	-1	-0.592554	-1.56492	-0.718317	-1.76022	-1.8923	0.15	0.74	0.52	1.36	1.4
NM_003504	CDC45L	CDC45 cell division cycle 45-like (S. cerevisiae) (CDC45L), mRNA [NM_003504]	hsa-miR-513c	-1	-0.592554	-1.56492	-0.718317	-1.76022	-1.8923	0.03	1.19	0.61	NA	NA
NM_031942	CDCA7	cell division cycle associated 7 (CDCA7), transcript variant 1, mRNA [NM_031942]	hsa-miR-513c	-1	-0.568105	-1.12251	-0.645204	-1.32509	-1.00762	0.03	1.19	0.61	NA	NA
NM_003885	CDK5R1	cyclin-dependent kinase 5, regulatory subunit 1 (p35) (CDK5R1), mRNA [NM_003885]	hsa-miR-424*	-1	1.16078	0.88791	1.42821	0.559466	0.673018	2.03	2.11	1.98	2.6	NA
NM_001407	CELSR3	cadherin, EGF LAG seven-pass G-type receptor 3 (flamingo homolog, Drosophila) (CELSR3), mRNA [NM_001407]	hsa-miR-10a	-1	-0.6734	-0.539443	-0.956934	-0.600964	-0.700225	-0.47	-1.03	-0.27	-0.76	-0.43
NM_001407	CELSR3	cadherin, EGF LAG seven-pass G-type receptor 3 (flamingo homolog, Drosophila) (CELSR3), mRNA [NM_001407]	hsa-miR-99a	-1	-0.6734	-0.539443	-0.956934	-0.600964	-0.700225	-0.52	-1.04	-0.04	-0.66	-0.28
NM_152272	CHMP7	CHMP family, member 7 (CHMP7), mRNA [NM_152272]	hsa-miR-200a	-1	-0.354167	-0.497616	-0.784252	-0.677128	-0.367066	NA	-0.71	-0.26	-0.57	NA
NM_000747	CHRNB1	cholinergic receptor, nicotinic, beta 1 (muscle) (CHRNB1), mRNA [NM_000747]	hsa-miR-34b*	-1	-0.69303	-0.33517	-0.431899	-0.482445	-0.463828	NA	0.81	1.54	2.22	NA
NM_000747	CHRNB1	cholinergic receptor, nicotinic, beta 1 (muscle) (CHRNB1), mRNA [NM_000747]	hsa-miR-650	-1	-0.69303	-0.33517	-0.431899	-0.482445	-0.463828	-0.05	-2.3	-0.63	NA	NA
NM_016184	CLEC4A	C-type lectin domain family 4, member A (CLEC4A), transcript variant 1, mRNA [NM_016184]	hsa-let-7i*	-1	0.730702	0.782384	0.737679	1.52196	1.39074	NA	-0.6	-0.13	-0.7	NA
NM_006493	CLN5	ceroid-lipofuscinosis, neuronal 5 (CLN5), mRNA [NM_006493]	hsa-miR-200a	-1	0.366867	0.458482	0.290174	0.453166	0.595073	NA	-0.71	-0.26	-0.57	NA
NM_138809	CMBL	carboxymethylenebutenolidase homolog (Pseudomonas) (CMBL), mRNA [NM_138809]	hsa-miR-144	-1	3.7034	NA	3.86437	4.41916	NA	-0.15	-1.19	-0.37	-0.97	NA
NM_138809	CMBL	carboxymethylenebutenolidase homolog (Pseudomonas) (CMBL), mRNA [NM_138809]	hsa-miR-196b	-1	3.7034	NA	3.86437	4.41916	NA	-0.27	-0.33	-0.71	-0.94	-0.55
NM_138809	CMBL	carboxymethylenebutenolidase homolog (Pseudomonas) (CMBL), mRNA [NM_138809]	hsa-miR-7	-1	3.7034	NA	3.86437	4.41916	NA	-0.22	-0.57	-0.41	-0.66	-0.38
NM_138809	CMBL	carboxymethylenebutenolidase homolog (Pseudomonas) (CMBL), mRNA [NM_138809]	hsa-miR-7-1*	-1	3.7034	NA	3.86437	4.41916	NA	-0.16	-0.56	-0.17	-0.59	-0.54
NM_138809	CMBL	carboxymethylenebutenolidase homolog (Pseudomonas) (CMBL), mRNA [NM_138809]	hsa-miR-886-3p	-1	3.7034	NA	3.86437	4.41916	NA	0.22	-1.13	-0.82	-1.39	-1.04
NM_020939	CPNE5	copine V (CPNE5), mRNA [NM_020939]	hsa-miR-34b*	-1	-0.832014	-0.858794	-1.17764	-1.39784	-1.74351	NA	0.81	1.54	2.22	NA
NM_004076	CRYBB3	crystallin, beta B3 (CRYBB3), mRNA [NM_004076]	hsa-miR-940	-1	0.555126	0.393809	0.474978	0.735416	0.903159	0.78	1	0.97	0.61	0.24
NM_001335	CTSW	cathepsin W (CTSW), mRNA [NM_001335]	hsa-miR-34b*	-1	-1.42359	-1.40163	-1.78604	-3.0357	-2.17982	NA	0.81	1.54	2.22	NA
NM_001337	CX3CR1	chemokine (C-X3-C motif) receptor 1 (CX3CR1), mRNA [NM_001337]	hsa-miR-34b*	-1	-1.62028	-1.56307	-1.7772	-3.40595	-1.47026	NA	0.81	1.54	2.22	NA
NM_002416	CXCL9	chemokine (C-X-C motif) ligand 9 (CXCL9), mRNA [NM_002416]	hsa-miR-345	-1	-1.97074	-5.7989	-4.35029	-4.10679	-6.21609	0.05	0.76	0.46	NA	NA
NM_002416	CXCL9	chemokine (C-X-C motif) ligand 9 (CXCL9), mRNA [NM_002416]	hsa-miR-513c	-1	-1.97074	-5.7989	-4.35029	-4.10679	-6.21609	0.03	1.19	0.61	NA	NA
NM_000788	DCK	deoxycytidine kinase (DCK), mRNA [NM_000788]	hsa-let-7i*	-1	-0.299368	-0.346797	-0.465356	-0.331133	-0.528823	NA	-0.6	-0.13	-0.7	NA
NM_000788	DCK	deoxycytidine kinase (DCK), mRNA [NM_000788]	hsa-miR-181a-2*	-1	-0.299368	-0.346797	-0.465356	-0.331133	-0.528823	-1.15	-0.66	-0.39	-1.08	NA
NM_152640	DCP1B	DCP1 decapping enzyme homolog B (S. cerevisiae) (DCP1B), mRNA [NM_152640]	hsa-miR-34b*	-1	0.637804	1.0389	0.783016	0.643599	0.502609	NA	0.81	1.54	2.22	NA
NM_017707	DDEFL1	development and differentiation enhancing factor-like 1 (DDEFL1), mRNA [NM_017707]	hsa-let-7i*	-1	0.708197	1.00412	0.616231	1.00719	0.680074	NA	-0.6	-0.13	-0.7	NA
NM_001360	DHCR7	7-dehydrocholesterol reductase (DHCR7), mRNA [NM_001360]	hsa-miR-135a*	-1	-0.448543	-0.618217	-0.596682	-0.905865	-1.16622	0.15	0.74	0.52	1.36	1.4
NM_001360	DHCR7	7-dehydrocholesterol reductase (DHCR7), mRNA [NM_001360]	hsa-miR-345	-1	-0.448543	-0.618217	-0.596682	-0.905865	-1.16622	0.05	0.76	0.46	NA	NA
NM_001360	DHCR7	7-dehydrocholesterol reductase (DHCR7), mRNA [NM_001360]	hsa-miR-513c	-1	-0.448543	-0.618217	-0.596682	-0.905865	-1.16622	0.03	1.19	0.61	NA	NA
NM_021120	DLG3	discs, large homolog 3 (neuroendocrine-dlg, Drosophila) (DLG3), transcript variant 1, mRNA [NM_021120]	hsa-miR-34b*	-1	-1.03309	-0.26076	-1.17586	-1.32642	-1.26127	NA	0.81	1.54	2.22	NA
NM_005220	DLX3	distal-less homeobox 3 (DLX3), mRNA [NM_005220]	hsa-miR-188-5p	-1	0.846795	0.392359	0.646395	0.548733	0.45698	-0.02	1.15	0.24	0.83	0.9
NM_005220	DLX3	distal-less homeobox 3 (DLX3), mRNA [NM_005220]	hsa-miR-345	-1	0.846795	0.392359	0.646395	0.548733	0.45698	0.05	0.76	0.46	NA	NA
NM_005220	DLX3	distal-less homeobox 3 (DLX3), mRNA [NM_005220]	hsa-miR-513c	-1	0.846795	0.392359	0.646395	0.548733	0.45698	0.03	1.19	0.61	NA	NA
NM_015263	DMXL2	Dmx-like 2 (DMXL2), mRNA [NM_015263]	hsa-let-7i*	-1	0.731573	0.859515	0.754884	1.20315	1.30886	NA	-0.6	-0.13	-0.7	NA
NM_015263	DMXL2	Dmx-like 2 (DMXL2), mRNA [NM_015263]	hsa-miR-650	-1	0.731573	0.859515	0.754884	1.20315	1.30886	-0.05	-2.3	-0.63	NA	NA
NM_173660	DOK7	docking protein 7 (DOK7), mRNA [NM_173660]	hsa-miR-144	-1	-1.08958	-0.610618	-0.797448	-0.751003	-0.773197	-0.15	-1.19	-0.37	-0.97	NA
NM_173660	DOK7	docking protein 7 (DOK7), mRNA [NM_173660]	hsa-miR-200a	-1	-1.08958	-0.610618	-0.797448	-0.751003	-0.773197	NA	-0.71	-0.26	-0.57	NA
NM_173660	DOK7	docking protein 7 (DOK7), mRNA [NM_173660]	hsa-miR-650	-1	-1.08958	-0.610618	-0.797448	-0.751003	-0.773197	-0.05	-2.3	-0.63	NA	NA
NM_001946	DUSP6	dual specificity phosphatase 6 (DUSP6), transcript variant 1, mRNA [NM_001946]	hsa-let-7i*	-1	1.32226	1.13002	0.943346	2.31946	2.13509	NA	-0.6	-0.13	-0.7	NA
NM_005225	E2F1	E2F transcription factor 1 (E2F1), mRNA [NM_005225]	hsa-miR-34b*	-1	-0.477502	-0.904269	-0.962652	-1.15877	-1.66462	NA	0.81	1.54	2.22	NA
NM_001951	E2F5	E2F transcription factor 5, p130-binding (E2F5), mRNA [NM_001951]	hsa-miR-135a*	-1	-0.810553	-1.62304	-1.40854	-1.65954	-1.96759	0.15	0.74	0.52	1.36	1.4
NM_030760	EDG8	endothelial differentiation, sphingolipid G-protein-coupled receptor, 8 (EDG8), mRNA [NM_030760]	hsa-miR-34b*	-1	-1.85042	-0.92644	-2.43328	-2.86011	-1.51527	NA	0.81	1.54	2.22	NA
NM_014600	EHD3	EH-domain containing 3 (EHD3), mRNA [NM_014600]	hsa-miR-34b*	-1	-0.721149	-0.344417	-0.408567	-0.630128	-0.533693	NA	0.81	1.54	2.22	NA
NM_014600	EHD3	EH-domain containing 3 (EHD3), mRNA [NM_014600]	hsa-miR-650	-1	-0.721149	-0.344417	-0.408567	-0.630128	-0.533693	-0.05	-2.3	-0.63	NA	NA
NM_004879	EI24	etoposide induced 2.4 mRNA (EI24), transcript variant 1, mRNA [NM_004879]	hsa-miR-345	-1	0.516282	0.31231	0.486596	0.586771	0.559788	0.05	0.76	0.46	NA	NA
NM_004879	EI24	etoposide induced 2.4 mRNA (EI24), transcript variant 1, mRNA [NM_004879]	hsa-miR-513c	-1	0.516282	0.31231	0.486596	0.586771	0.559788	0.03	1.19	0.61	NA	NA
NM_001970	EIF5A	eukaryotic translation initiation factor 5A (EIF5A), mRNA [NM_001970]	hsa-miR-34b*	-1	-0.492792	-0.417967	-0.491214	-0.722371	-0.565405	NA	0.81	1.54	2.22	NA
NM_001970	EIF5A	eukaryotic translation initiation factor 5A (EIF5A), mRNA [NM_001970]	hsa-miR-650	-1	-0.492792	-0.417967	-0.491214	-0.722371	-0.565405	-0.05	-2.3	-0.63	NA	NA
NM_024090	ELOVL6	ELOVL family member 6, elongation of long chain fatty acids (FEN1/Elo2, SUR4/Elo3-like, yeast) (ELOVL6), mRNA [NM_024090]	hsa-miR-424*	-1	-1.20211	-1.237	-0.524528	-1.55266	-0.904663	2.03	2.11	1.98	2.6	NA
NM_014936	ENPP4	ectonucleotide pyrophosphatase/phosphodiesterase 4 (putative function) (ENPP4), mRNA [NM_014936]	hsa-miR-34b*	-1	-0.891568	-0.504299	-0.65161	-1.25344	-1.08724	NA	0.81	1.54	2.22	NA
NM_014936	ENPP4	ectonucleotide pyrophosphatase/phosphodiesterase 4 (putative function) (ENPP4), mRNA [NM_014936]	hsa-miR-650	-1	-0.891568	-0.504299	-0.65161	-1.25344	-1.08724	-0.05	-2.3	-0.63	NA	NA
NM_021572	ENPP5	ectonucleotide pyrophosphatase/phosphodiesterase 5 (putative function) (ENPP5), mRNA [NM_021572]	hsa-miR-650	-1	-1.26877	-0.332251	-0.84577	-1.52348	-1.30232	-0.05	-2.3	-0.63	NA	NA
NM_005238	ETS1	v-ets erythroblastosis virus E26 oncogene homolog 1 (avian) (ETS1), mRNA [NM_005238]	hsa-miR-34b*	-1	-0.718732	-0.296368	-0.683522	-1.00055	-0.928035	NA	0.81	1.54	2.22	NA
NM_005238	ETS1	v-ets erythroblastosis virus E26 oncogene homolog 1 (avian) (ETS1), mRNA [NM_005238]	hsa-miR-650	-1	-0.718732	-0.296368	-0.683522	-1.00055	-0.928035	-0.05	-2.3	-0.63	NA	NA
NM_022725	FANCF	Fanconi anemia, complementation group F (FANCF), mRNA [NM_022725]	hsa-miR-424*	-1	-0.478251	-0.617613	-0.368574	-0.635157	-0.679825	2.03	2.11	1.98	2.6	NA
NM_030764	FCRL2	Fc receptor-like 2 (FCRL2), transcript variant 2, mRNA [NM_030764]	hsa-miR-34b*	-1	-0.333263	-0.431077	-0.858382	-0.902236	-0.923108	NA	0.81	1.54	2.22	NA
NM_052939	FCRL3	Fc receptor-like 3 (FCRL3), mRNA [NM_052939]	hsa-miR-27a	-1	-1.2944	-1.23578	-0.901586	-1.7069	-2.14352	0.46	0.33	0.29	0.98	1.13
NM_002024	FMR1	fragile X mental retardation 1 (FMR1), mRNA [NM_002024]	hsa-miR-200a	-1	-0.299443	-0.288626	-0.533046	-0.44746	-0.394642	NA	-0.71	-0.26	-0.57	NA
NM_181425	FXN	frataxin (FXN), nuclear gene encoding mitochondrial protein, transcript variant 2, mRNA [NM_181425]	hsa-miR-940	-1	-0.44762	-0.631721	-0.591643	-0.438427	-0.345075	0.78	1	0.97	0.61	0.24
NM_015675	GADD45B	growth arrest and DNA-damage-inducible, beta (GADD45B), mRNA [NM_015675]	hsa-miR-34b*	-1	-0.538665	-0.982271	-1.27324	-1.76188	-2.2078	NA	0.81	1.54	2.22	NA
NM_024572	GALNT14	UDP-N-acetyl-alpha-D-galactosamine:polypeptide N-acetylgalactosaminyltransferase 14 (GalNAc-T14) (GALNT14), mRNA [NM_024572]	hsa-miR-650	-1	-1.04939	-0.633036	-0.992401	-0.412639	-0.550087	-0.05	-2.3	-0.63	NA	NA
NM_000156	GAMT	guanidinoacetate N-methyltransferase (GAMT), transcript variant 1, mRNA [NM_000156]	hsa-miR-34b*	-1	0.441518	0.521835	0.421632	0.322525	0.42942	NA	0.81	1.54	2.22	NA
NM_002049	GATA1	GATA binding protein 1 (globin transcription factor 1) (GATA1), mRNA [NM_002049]	hsa-miR-29b-1*	-1	-0.755333	-0.507178	-1.29491	NA	NA	-0.42	-1.15	-0.08	-1.26	-1.48
NM_002053	GBP1	guanylate binding protein 1, interferon-inducible, 67kDa (GBP1), mRNA [NM_002053]	hsa-miR-34b*	-1	-0.709806	-2.34316	-2.36007	-3.03353	-4.28682	NA	0.81	1.54	2.22	NA
NM_018284	GBP3	guanylate binding protein 3 (GBP3), mRNA [NM_018284]	hsa-miR-135a*	-1	-0.489045	-1.38926	-0.987772	-1.50397	-1.6937	0.15	0.74	0.52	1.36	1.4
NM_018284	GBP3	guanylate binding protein 3 (GBP3), mRNA [NM_018284]	hsa-miR-513c	-1	-0.489045	-1.38926	-0.987772	-1.50397	-1.6937	0.03	1.19	0.61	NA	NA
NM_052941	GBP4	guanylate binding protein 4 (GBP4), mRNA [NM_052941]	hsa-miR-345	-1	-0.583835	-2.2467	-1.99514	-3.58328	-3.5577	0.05	0.76	0.46	NA	NA
NM_052941	GBP4	guanylate binding protein 4 (GBP4), mRNA [NM_052941]	hsa-miR-494	-1	-0.583835	-2.2467	-1.99514	-3.58328	-3.5577	0	0.97	0.51	1.51	1.44
NM_052941	GBP4	guanylate binding protein 4 (GBP4), mRNA [NM_052941]	hsa-miR-513c	-1	-0.583835	-2.2467	-1.99514	-3.58328	-3.5577	0.03	1.19	0.61	NA	NA
NM_005811	GDF11	growth differentiation factor 11 (GDF11), mRNA [NM_005811]	hsa-miR-200a	-1	-0.433902	-0.489162	-0.603997	-0.514202	-0.823319	NA	-0.71	-0.26	-0.57	NA
NM_018988	GFOD1	glucose-fructose oxidoreductase domain containing 1 (GFOD1), mRNA [NM_018988]	hsa-miR-34b*	-1	-1.01163	-0.769711	-0.807555	-1.25423	-0.914531	NA	0.81	1.54	2.22	NA
NM_018988	GFOD1	glucose-fructose oxidoreductase domain containing 1 (GFOD1), mRNA [NM_018988]	hsa-miR-650	-1	-1.01163	-0.769711	-0.807555	-1.25423	-0.914531	-0.05	-2.3	-0.63	NA	NA
NM_013267	GLS2	glutaminase 2 (liver, mitochondrial) (GLS2), nuclear gene encoding mitochondrial protein, mRNA [NM_013267]	hsa-miR-650	-1	1.76627	2.07718	1.87745	2.31662	2.12179	-0.05	-2.3	-0.63	NA	NA
NM_006433	GNLY	granulysin (GNLY), transcript variant NKG5, mRNA [NM_006433]	hsa-miR-34b*	-1	-1.08756	-1.84383	-1.97998	-3.71709	-3.00778	NA	0.81	1.54	2.22	NA
NM_006433	GNLY	granulysin (GNLY), transcript variant NKG5, mRNA [NM_006433]	hsa-miR-923	-1	-1.08756	-1.84383	-1.97998	-3.71709	-3.00778	0	0.43	0.79	1.91	1.38
NM_153837	GPR114	G protein-coupled receptor 114 (GPR114), mRNA [NM_153837]	hsa-miR-34b*	-1	-0.987357	-0.772652	-0.893809	-2.23067	-1.59994	NA	0.81	1.54	2.22	NA
NM_153837	GPR114	G protein-coupled receptor 114 (GPR114), mRNA [NM_153837]	hsa-miR-650	-1	-0.987357	-0.772652	-0.893809	-2.23067	-1.59994	-0.05	-2.3	-0.63	NA	NA
NM_032777	GPR124	G protein-coupled receptor 124 (GPR124), mRNA [NM_032777]	hsa-miR-34b*	-1	0.543404	1.01675	0.866297	0.510381	0.422356	NA	0.81	1.54	2.22	NA
NM_032777	GPR124	G protein-coupled receptor 124 (GPR124), mRNA [NM_032777]	hsa-miR-650	-1	0.543404	1.01675	0.866297	0.510381	0.422356	-0.05	-2.3	-0.63	NA	NA
NM_001505	GPR30	G protein-coupled receptor 30 (GPR30), transcript variant 2, mRNA [NM_001505]	hsa-miR-34b*	-1	-1.27356	-1.57595	-1.63471	-1.70218	-2.31878	NA	0.81	1.54	2.22	NA
NM_020400	GPR92	G protein-coupled receptor 92 (GPR92), mRNA [NM_020400]	hsa-miR-144	-1	-0.91563	-0.488607	-0.774581	-0.722351	-0.435834	-0.15	-1.19	-0.37	-0.97	NA
NM_020400	GPR92	G protein-coupled receptor 92 (GPR92), mRNA [NM_020400]	hsa-miR-650	-1	-0.91563	-0.488607	-0.774581	-0.722351	-0.435834	-0.05	-2.3	-0.63	NA	NA
NM_002084	GPX3	glutathione peroxidase 3 (plasma) (GPX3), mRNA [NM_002084]	hsa-miR-144	-1	0.529482	1.26599	0.779448	1.15953	1.02001	-0.15	-1.19	-0.37	-0.97	NA
NM_002084	GPX3	glutathione peroxidase 3 (plasma) (GPX3), mRNA [NM_002084]	hsa-miR-650	-1	0.529482	1.26599	0.779448	1.15953	1.02001	-0.05	-2.3	-0.63	NA	NA
NM_004810	GRAP2	GRB2-related adaptor protein 2 (GRAP2), mRNA [NM_004810]	hsa-miR-34b*	-1	-0.865346	-0.403624	-0.453579	-0.7	-0.759533	NA	0.81	1.54	2.22	NA
NM_004810	GRAP2	GRB2-related adaptor protein 2 (GRAP2), mRNA [NM_004810]	hsa-miR-650	-1	-0.865346	-0.403624	-0.453579	-0.7	-0.759533	-0.05	-2.3	-0.63	NA	NA
NM_031485	GRWD1	glutamate-rich WD repeat containing 1 (GRWD1), mRNA [NM_031485]	hsa-miR-181a-2*	-1	-0.257801	-0.468352	-0.482135	-0.416203	-0.354171	-1.15	-0.66	-0.39	-1.08	NA
NM_000856	GUCY1A3	guanylate cyclase 1, soluble, alpha 3 (GUCY1A3), mRNA [NM_000856]	hsa-miR-34b*	-1	-1.13755	-0.616424	-0.722436	-0.936924	-1.14316	NA	0.81	1.54	2.22	NA
NM_000856	GUCY1A3	guanylate cyclase 1, soluble, alpha 3 (GUCY1A3), mRNA [NM_000856]	hsa-miR-650	-1	-1.13755	-0.616424	-0.722436	-0.936924	-1.14316	-0.05	-2.3	-0.63	NA	NA
NM_000519	HBD	hemoglobin, delta (HBD), mRNA [NM_000519]	hsa-miR-513c	-1	-3.00352	-3.52238	-3.40526	-4.385	-2.54212	0.03	1.19	0.61	NA	NA
NM_006674	HCP5	HLA complex P5 (HCP5), mRNA [NM_006674]	hsa-miR-200a	-1	-0.411115	-0.528282	-0.667222	-0.663621	-0.649297	NA	-0.71	-0.26	-0.57	NA
NM_014707	HDAC9	histone deacetylase 9 (HDAC9), transcript variant 3, mRNA [NM_014707]	hsa-miR-424*	-1	-0.324738	-0.93651	NA	-1.31649	-0.86305	2.03	2.11	1.98	2.6	NA
NM_014707	HDAC9	histone deacetylase 9 (HDAC9), transcript variant 3, mRNA [NM_014707]	hsa-miR-663	-1	-0.324738	-0.93651	NA	-1.31649	-0.86305	0.27	0.97	1.08	1.38	0.92
NM_021064	HIST1H2AG	histone cluster 1, H2ag (HIST1H2AG), mRNA [NM_021064]	hsa-let-7i*	-1	0.496724	0.49405	0.416761	0.52522	0.532493	NA	-0.6	-0.13	-0.7	NA
NM_002119	HLA-DOA	major histocompatibility complex, class II, DO alpha (HLA-DOA), mRNA [NM_002119]	hsa-miR-34b*	-1	-0.352216	-0.207112	-0.429351	-0.496702	-0.42797	NA	0.81	1.54	2.22	NA
NM_012484	HMMR	hyaluroNA-mediated motility receptor (RHAMM) (HMMR), transcript variant 1, mRNA [NM_012484]	hsa-miR-135a*	-1	-0.289771	-0.729579	-0.556571	-0.85004	-1.05959	0.15	0.74	0.52	1.36	1.4
NM_012484	HMMR	hyaluroNA-mediated motility receptor (RHAMM) (HMMR), transcript variant 1, mRNA [NM_012484]	hsa-miR-345	-1	-0.289771	-0.729579	-0.556571	-0.85004	-1.05959	0.05	0.76	0.46	NA	NA
NM_012484	HMMR	hyaluroNA-mediated motility receptor (RHAMM) (HMMR), transcript variant 1, mRNA [NM_012484]	hsa-miR-513c	-1	-0.289771	-0.729579	-0.556571	-0.85004	-1.05959	0.03	1.19	0.61	NA	NA
NM_139211	HOP	homeodomain-only protein (HOP), transcript variant 2, mRNA [NM_139211]	hsa-miR-34a	-1	-1.30041	-0.878916	-1.01207	-1.67503	-0.381927	2.22	1.66	1.97	2.43	1.54
NM_139211	HOP	homeodomain-only protein (HOP), transcript variant 2, mRNA [NM_139211]	hsa-miR-34b*	-1	-1.30041	-0.878916	-1.01207	-1.67503	-0.381927	NA	0.81	1.54	2.22	NA
NM_024015	HOXB4	homeobox B4 (HOXB4), mRNA [NM_024015]	hsa-miR-34b*	-1	-0.587717	-0.556958	-0.760235	-1.07589	-1.43991	NA	0.81	1.54	2.22	NA
NM_019859	HTR7	5-hydroxytryptamine (serotonin) receptor 7 (adenylate cyclase-coupled) (HTR7), transcript variant d, mRNA [NM_019859]	hsa-let-7i*	-1	0.602487	0.802468	0.797448	1.1168	1.55464	NA	-0.6	-0.13	-0.7	NA
NM_019859	HTR7	5-hydroxytryptamine (serotonin) receptor 7 (adenylate cyclase-coupled) (HTR7), transcript variant d, mRNA [NM_019859]	hsa-miR-650	-1	0.602487	0.802468	0.797448	1.1168	1.55464	-0.05	-2.3	-0.63	NA	NA
NM_001079526	IKZF2	IKAROS family zinc finger 2 (Helios) (IKZF2), transcript variant 2, mRNA [NM_001079526]	hsa-miR-34b*	-1	-0.306255	-0.501933	-0.555269	-0.787659	-0.872398	NA	0.81	1.54	2.22	NA
NM_012481	IKZF3	IKAROS family zinc finger 3 (Aiolos) (IKZF3), transcript variant 1, mRNA [NM_012481]	hsa-miR-27a	-1	-0.822581	-0.78319	-0.605515	-1.20558	-1.73509	0.46	0.33	0.29	0.98	1.13
NM_000882	IL12A	interleukin 12A (natural killer cell stimulatory factor 1, cytotoxic lymphocyte maturation factor 1, p35) (IL12A), mRNA [NM_000882]	hsa-miR-27a	-1	-2.01371	-1.61541	-1.04784	-2.63623	-3.08321	0.46	0.33	0.29	0.98	1.13
NM_001559	IL12RB2	interleukin 12 receptor, beta 2 (IL12RB2), mRNA [NM_001559]	hsa-miR-34b*	-1	-1.75119	-2.27609	-2.46873	-4.86283	-5.07079	NA	0.81	1.54	2.22	NA
NM_004513	IL16	interleukin 16 (lymphocyte chemoattractant factor) (IL16), transcript variant 1, mRNA [NM_004513]	hsa-miR-181a-2*	-1	-0.402959	-0.49217	-0.574385	-0.450208	-0.271494	-1.15	-0.66	-0.39	-1.08	NA
NM_000206	IL2RG	interleukin 2 receptor, gamma (severe combined immunodeficiency) (IL2RG), mRNA [NM_000206]	hsa-miR-27a	-1	-0.914671	-0.567227	-0.499526	-1.17534	-1.32667	0.46	0.33	0.29	0.98	1.13
NM_001012631	IL32	interleukin 32 (IL32), transcript variant 1, mRNA [NM_001012631]	hsa-miR-34b*	-1	-0.718314	-0.796821	-1.05271	-1.97442	-2.02649	NA	0.81	1.54	2.22	NA
NM_024658	IPO4	importin 4 (IPO4), mRNA [NM_024658]	hsa-miR-34b*	-1	-0.308063	-0.76824	-1.22057	-1.34402	-1.38352	NA	0.81	1.54	2.22	NA
NM_007199	IRAK3	interleukin-1 receptor-associated kinase 3 (IRAK3), mRNA [NM_007199]	hsa-miR-34b*	-1	0.928422	0.915328	0.818642	0.595216	0.561237	NA	0.81	1.54	2.22	NA
NM_002198	IRF1	interferon regulatory factor 1 (IRF1), mRNA [NM_002198]	hsa-miR-34b*	-1	-0.680189	-1.50361	-2.13496	-2.33337	-2.8458	NA	0.81	1.54	2.22	NA
NM_022767	ISG20L1	interferon stimulated exonuclease gene 20kDa-like 1 (ISG20L1), mRNA [NM_022767]	hsa-miR-34b*	-1	2.49279	2.25658	2.09921	2.0687	1.82818	NA	0.81	1.54	2.22	NA
NM_004972	JAK2	Janus kinase 2 (a protein tyrosine kinase) (JAK2), mRNA [NM_004972]	hsa-miR-135a*	-1	-0.355159	-0.722117	-0.647044	-0.757591	-1.10493	0.15	0.74	0.52	1.36	1.4
NM_004972	JAK2	Janus kinase 2 (a protein tyrosine kinase) (JAK2), mRNA [NM_004972]	hsa-miR-513c	-1	-0.355159	-0.722117	-0.647044	-0.757591	-1.10493	0.03	1.19	0.61	NA	NA
NM_144720	JAKMIP1	janus kinase and microtubule interacting protein 1 (JAKMIP1), mRNA [NM_144720]	hsa-miR-34b*	-1	-0.887448	-0.660558	-0.831754	-1.69203	-0.946118	NA	0.81	1.54	2.22	NA
NM_144720	JAKMIP1	janus kinase and microtubule interacting protein 1 (JAKMIP1), mRNA [NM_144720]	hsa-miR-650	-1	-0.887448	-0.660558	-0.831754	-1.69203	-0.946118	-0.05	-2.3	-0.63	NA	NA
NM_018084	KIAA1212	KIAA1212 (KIAA1212), mRNA [NM_018084]	hsa-miR-345	-1	1.05156	0.793928	0.954443	1.17627	1.78252	0.05	0.76	0.46	NA	NA
NM_018084	KIAA1212	KIAA1212 (KIAA1212), mRNA [NM_018084]	hsa-miR-513c	-1	1.05156	0.793928	0.954443	1.17627	1.78252	0.03	1.19	0.61	NA	NA
NM_018084	KIAA1212	KIAA1212 (KIAA1212), mRNA [NM_018084]	hsa-miR-940	-1	1.05156	0.793928	0.954443	1.17627	1.78252	0.78	1	0.97	0.61	0.24
NM_031217	KIF18A	kinesin family member 18A (KIF18A), mRNA [NM_031217]	hsa-miR-135a*	-1	NA	-1.03404	-0.901411	-1.46795	-1.69697	0.15	0.74	0.52	1.36	1.4
NM_031217	KIF18A	kinesin family member 18A (KIF18A), mRNA [NM_031217]	hsa-miR-27a	-1	NA	-1.03404	-0.901411	-1.46795	-1.69697	0.46	0.33	0.29	0.98	1.13
NM_031217	KIF18A	kinesin family member 18A (KIF18A), mRNA [NM_031217]	hsa-miR-424*	-1	NA	-1.03404	-0.901411	-1.46795	-1.69697	2.03	2.11	1.98	2.6	NA
NM_153209	KIF19	kinesin family member 19 (KIF19), mRNA [NM_153209]	hsa-miR-513c	-1	-0.604116	-0.799801	-0.609429	-0.519995	-0.626103	0.03	1.19	0.61	NA	NA
NM_017596	KIF21B	kinesin family member 21B (KIF21B), mRNA [NM_017596]	hsa-miR-10a	-1	-0.727017	-0.356524	-0.996475	-0.475989	-0.823983	-0.47	-1.03	-0.27	-0.76	-0.43
NM_017596	KIF21B	kinesin family member 21B (KIF21B), mRNA [NM_017596]	hsa-miR-200a	-1	-0.727017	-0.356524	-0.996475	-0.475989	-0.823983	NA	-0.71	-0.26	-0.57	NA
NM_017596	KIF21B	kinesin family member 21B (KIF21B), mRNA [NM_017596]	hsa-miR-99a	-1	-0.727017	-0.356524	-0.996475	-0.475989	-0.823983	-0.52	-1.04	-0.04	-0.66	-0.28
NM_014219	KIR2DL2	killer cell immunoglobulin-like receptor, two domains, long cytoplasmic tail, 2 (KIR2DL2), mRNA [NM_014219]	hsa-miR-34b*	-1	-1.42594	-1.14888	-1.29904	-2.99091	-2.5161	NA	0.81	1.54	2.22	NA
NM_014219	KIR2DL2	killer cell immunoglobulin-like receptor, two domains, long cytoplasmic tail, 2 (KIR2DL2), mRNA [NM_014219]	hsa-miR-650	-1	-1.42594	-1.14888	-1.29904	-2.99091	-2.5161	-0.05	-2.3	-0.63	NA	NA
NM_002255	KIR2DL4	killer cell immunoglobulin-like receptor, two domains, long cytoplasmic tail, 4 (KIR2DL4), transcript variant 1, mRNA [NM_002255]	hsa-miR-34b*	-1	-1.16091	-1.10148	-1.16056	-1.80362	-1.63918	NA	0.81	1.54	2.22	NA
NM_002255	KIR2DL4	killer cell immunoglobulin-like receptor, two domains, long cytoplasmic tail, 4 (KIR2DL4), transcript variant 1, mRNA [NM_002255]	hsa-miR-650	-1	-1.16091	-1.10148	-1.16056	-1.80362	-1.63918	-0.05	-2.3	-0.63	NA	NA
NM_012312	KIR2DS2	killer cell immunoglobulin-like receptor, two domains, short cytoplasmic tail, 2 (KIR2DS2), mRNA [NM_012312]	hsa-miR-34b*	-1	-1.50215	-1.18008	-1.634	-3.34458	-3.52337	NA	0.81	1.54	2.22	NA
NM_012314	KIR2DS4	killer cell immunoglobulin-like receptor, two domains, short cytoplasmic tail, 4 (KIR2DS4), mRNA [NM_012314]	hsa-miR-34b*	-1	-1.14019	-0.973183	-1.07513	-1.91068	-2.75495	NA	0.81	1.54	2.22	NA
NM_012314	KIR2DS4	killer cell immunoglobulin-like receptor, two domains, short cytoplasmic tail, 4 (KIR2DS4), mRNA [NM_012314]	hsa-miR-650	-1	-1.14019	-0.973183	-1.07513	-1.91068	-2.75495	-0.05	-2.3	-0.63	NA	NA
NM_006737	KIR3DL2	killer cell immunoglobulin-like receptor, three domains, long cytoplasmic tail, 2 (KIR3DL2), mRNA [NM_006737]	hsa-miR-34b*	-1	-1.60951	-0.902989	-2.00736	-2.08183	-2.69165	NA	0.81	1.54	2.22	NA
NM_007360	KLRK1	killer cell lectin-like receptor subfamily K, member 1 (KLRK1), mRNA [NM_007360]	hsa-miR-34b*	-1	-0.871468	-0.969417	-1.08406	-1.45866	-1.52645	NA	0.81	1.54	2.22	NA
NM_175857	KRTAP8-1	keratin associated protein 8-1 (KRTAP8-1), mRNA [NM_175857]	hsa-miR-34b*	-1	0.350624	0.517437	0.513698	0.481361	0.287329	NA	0.81	1.54	2.22	NA
NM_175857	KRTAP8-1	keratin associated protein 8-1 (KRTAP8-1), mRNA [NM_175857]	hsa-miR-650	-1	0.350624	0.517437	0.513698	0.481361	0.287329	-0.05	-2.3	-0.63	NA	NA
NM_032438	L3MBTL3	l(3)mbt-like 3 (Drosophila) (L3MBTL3), transcript variant 1, mRNA [NM_032438]	hsa-miR-34b*	-1	-0.424363	-0.356393	-0.533182	-0.727068	-0.873266	NA	0.81	1.54	2.22	NA
NM_017773	LAX1	lymphocyte transmembrane adaptor 1 (LAX1), mRNA [NM_017773]	hsa-let-7i*	-1	-0.757197	-0.900647	-1.0991	-0.773564	-1.37506	NA	-0.6	-0.13	-0.7	NA
NM_017773	LAX1	lymphocyte transmembrane adaptor 1 (LAX1), mRNA [NM_017773]	hsa-miR-181a-2*	-1	-0.757197	-0.900647	-1.0991	-0.773564	-1.37506	-1.15	-0.66	-0.39	-1.08	NA
NM_005356	LCK	lymphocyte-specific protein tyrosine kinase (LCK), transcript variant 2, mRNA [NM_005356]	hsa-miR-10a	-1	-0.577713	-0.28583	-0.590882	-0.336673	-0.583965	-0.47	-1.03	-0.27	-0.76	-0.43
NM_030657	LIM2	lens intrinsic membrane protein 2, 19kDa (LIM2), mRNA [NM_030657]	hsa-miR-34b*	-1	-1.12976	-0.716265	-1.35504	-2.41252	-2.2125	NA	0.81	1.54	2.22	NA
NM_030576	LIMD2	LIM domain containing 2 (LIMD2), mRNA [NM_030576]	hsa-miR-345	-1	-0.373554	-0.519989	-0.473593	-0.533482	-0.403987	0.05	0.76	0.46	NA	NA
NM_030576	LIMD2	LIM domain containing 2 (LIMD2), mRNA [NM_030576]	hsa-miR-513c	-1	-0.373554	-0.519989	-0.473593	-0.533482	-0.403987	0.03	1.19	0.61	NA	NA
NM_178835	LOC152485	hypothetical protein LOC152485 (LOC152485), mRNA [NM_178835]	hsa-miR-940	-1	-0.776351	-0.932317	NA	-0.433833	-0.433788	0.78	1	0.97	0.61	0.24
NM_001076680	LOC201229	hypothetical protein LOC201229 (LOC201229), mRNA [NM_001076680]	hsa-miR-345	-1	0.770833	0.614156	0.674315	0.37675	0.641396	0.05	0.76	0.46	NA	NA
NM_001076680	LOC201229	hypothetical protein LOC201229 (LOC201229), mRNA [NM_001076680]	hsa-miR-513c	-1	0.770833	0.614156	0.674315	0.37675	0.641396	0.03	1.19	0.61	NA	NA
NM_001013717	LOC441108	hypothetical gene supported by AK128882 (LOC441108), mRNA [NM_001013717]	hsa-miR-513c	-1	-0.817769	-1.38651	-1.10554	-1.37494	-1.61759	0.03	1.19	0.61	NA	NA
NM_006726	LRBA	LPS-responsive vesicle trafficking, beach and anchor containing (LRBA), mRNA [NM_006726]	hsa-miR-424*	-1	-0.384077	-0.502705	-0.324526	-0.721198	-0.793991	2.03	2.11	1.98	2.6	NA
NM_015541	LRIG1	leucine-rich repeats and immunoglobulin-like domains 1 (LRIG1), mRNA [NM_015541]	hsa-miR-27a	-1	-0.369473	-0.352126	-0.309593	-0.501623	-0.567076	0.46	0.33	0.29	0.98	1.13
NM_033413	LRRC46	leucine rich repeat containing 46 (LRRC46), mRNA [NM_033413]	hsa-miR-650	-1	0.521198	0.862308	0.814387	0.665129	0.475301	-0.05	-2.3	-0.63	NA	NA
NM_024548	LRRIQ2	leucine-rich repeats and IQ motif containing 2 (LRRIQ2), mRNA [NM_024548]	hsa-miR-200a	-1	-0.690987	-0.321288	-0.757806	-0.438316	-0.50783	NA	-0.71	-0.26	-0.57	NA
NM_021070	LTBP3	latent transforming growth factor beta binding protein 3 (LTBP3), mRNA [NM_021070]	hsa-miR-34b*	-1	0.4075	0.72281	0.535005	0.476819	0.728991	NA	0.81	1.54	2.22	NA
NM_021070	LTBP3	latent transforming growth factor beta binding protein 3 (LTBP3), mRNA [NM_021070]	hsa-miR-650	-1	0.4075	0.72281	0.535005	0.476819	0.728991	-0.05	-2.3	-0.63	NA	NA
NM_002359	MAFG	v-maf musculoaponeurotic fibrosarcoma oncogene homolog G (avian) (MAFG), transcript variant 1, mRNA [NM_002359]	hsa-miR-144	-1	0.330866	0.522433	0.451026	0.519638	0.442153	-0.15	-1.19	-0.37	-0.97	NA
NM_002359	MAFG	v-maf musculoaponeurotic fibrosarcoma oncogene homolog G (avian) (MAFG), transcript variant 1, mRNA [NM_002359]	hsa-miR-200a	-1	0.330866	0.522433	0.451026	0.519638	0.442153	NA	-0.71	-0.26	-0.57	NA
NM_002359	MAFG	v-maf musculoaponeurotic fibrosarcoma oncogene homolog G (avian) (MAFG), transcript variant 1, mRNA [NM_002359]	hsa-miR-650	-1	0.330866	0.522433	0.451026	0.519638	0.442153	-0.05	-2.3	-0.63	NA	NA
NM_206920	MAMDC4	MAM domain containing 4 (MAMDC4), mRNA [NM_206920]	hsa-miR-513c	-1	2.25679	1.79292	2.21035	2.14749	1.69857	0.03	1.19	0.61	NA	NA
NM_002375	MAP4	microtubule-associated protein 4 (MAP4), transcript variant 1, mRNA [NM_002375]	hsa-let-7i*	-1	-0.395459	-0.701258	-0.869329	-0.341266	-0.809108	NA	-0.6	-0.13	-0.7	NA
NM_139279	MCFD2	multiple coagulation factor deficiency 2 (MCFD2), mRNA [NM_139279]	hsa-miR-345	-1	0.606324	0.387316	0.553833	0.268603	0.673789	0.05	0.76	0.46	NA	NA
NM_139279	MCFD2	multiple coagulation factor deficiency 2 (MCFD2), mRNA [NM_139279]	hsa-miR-513c	-1	0.606324	0.387316	0.553833	0.268603	0.673789	0.03	1.19	0.61	NA	NA
NM_153487	MDGA1	MAM domain containing glycosylphosphatidylinositol anchor 1 (MDGA1), mRNA [NM_153487]	hsa-miR-424*	-1	-0.747054	-1.043	-0.691545	-1.07226	-1.55365	2.03	2.11	1.98	2.6	NA
NM_006879	MDM2	Mdm2, transformed 3T3 cell double minute 2, p53 binding protein (mouse) (MDM2), transcript variant MDM2b, mRNA [NM_006879]	hsa-miR-34b*	-1	2.1637	1.4646	1.13448	1.09017	1.75215	NA	0.81	1.54	2.22	NA
NM_006879	MDM2	Mdm2, transformed 3T3 cell double minute 2, p53 binding protein (mouse) (MDM2), transcript variant MDM2b, mRNA [NM_006879]	hsa-miR-663	-1	2.1637	1.4646	1.13448	1.09017	1.75215	0.27	0.97	1.08	1.38	0.92
NM_005919	MEF2B	MADS box transcription enhancer factor 2, polypeptide B (myocyte enhancer factor 2B) (MEF2B), mRNA [NM_005919]	hsa-miR-181a-2*	-1	1.42358	1.18497	0.953094	1.40598	2.76445	-1.15	-0.66	-0.39	-1.08	NA
NM_005920	MEF2D	MADS box transcription enhancer factor 2, polypeptide D (myocyte enhancer factor 2D) (MEF2D), mRNA [NM_005920]	hsa-miR-34b*	-1	0.308079	0.309331	0.303364	0.225488	0.217373	NA	0.81	1.54	2.22	NA
NM_002402	MEST	mesoderm specific transcript homolog (mouse) (MEST), transcript variant 1, mRNA [NM_002402]	hsa-miR-34b*	-1	-0.521613	-0.640678	-0.698113	-0.744187	-0.402715	NA	0.81	1.54	2.22	NA
NM_004225	MFHAS1	maligNAt fibrous histiocytoma amplified sequence 1 (MFHAS1), mRNA [NM_004225]	hsa-miR-200a	-1	-0.381047	-0.296536	-0.690964	-0.589412	-0.594547	NA	-0.71	-0.26	-0.57	NA
NM_144973	MGC24039	hypothetical protein MGC24039 (MGC24039), mRNA [NM_144973]	hsa-miR-135a*	-1	-0.663475	-0.759034	-0.688725	-1.37869	-1.56242	0.15	0.74	0.52	1.36	1.4
NM_144973	MGC24039	hypothetical protein MGC24039 (MGC24039), mRNA [NM_144973]	hsa-miR-345	-1	-0.663475	-0.759034	-0.688725	-1.37869	-1.56242	0.05	0.76	0.46	NA	NA
NM_144973	MGC24039	hypothetical protein MGC24039 (MGC24039), mRNA [NM_144973]	hsa-miR-513c	-1	-0.663475	-0.759034	-0.688725	-1.37869	-1.56242	0.03	1.19	0.61	NA	NA
NM_198159	MITF	microphthalmia-associated transcription factor (MITF), transcript variant 1, mRNA [NM_198159]	hsa-miR-34b*	-1	1.11528	1.13487	1.03355	0.467193	1.50957	NA	0.81	1.54	2.22	NA
NM_014048	MKL2	MKL/myocardin-like 2 (MKL2), mRNA [NM_014048]	hsa-miR-200a	-1	0.671788	0.493678	0.450264	0.481945	0.691415	NA	-0.71	-0.26	-0.57	NA
NM_016034	MRPS2	mitochondrial ribosomal protein S2 (MRPS2), nuclear gene encoding mitochondrial protein, mRNA [NM_016034]	hsa-let-7i*	-1	-0.257502	-0.326329	-0.397881	-0.227069	-0.268464	NA	-0.6	-0.13	-0.7	NA
NM_003828	MTMR1	myotubularin related protein 1 (MTMR1), mRNA [NM_003828]	hsa-miR-345	-1	-0.382298	-0.477821	-0.476086	-0.876139	-0.904287	0.05	0.76	0.46	NA	NA
NM_003828	MTMR1	myotubularin related protein 1 (MTMR1), mRNA [NM_003828]	hsa-miR-513c	-1	-0.382298	-0.477821	-0.476086	-0.876139	-0.904287	0.03	1.19	0.61	NA	NA
NM_001080416	MYBL1	v-myb myeloblastosis viral oncogene homolog (avian)-like 1 (MYBL1), mRNA [NM_001080416]	hsa-miR-494	-1	-0.602526	-1.1554	-0.692323	-1.76268	-1.52394	0	0.97	0.51	1.51	1.44
NM_005468	NAALADL1	N-acetylated alpha-linked acidic dipeptidase-like 1 (NAALADL1), mRNA [NM_005468]	hsa-miR-34b*	-1	-0.876584	-0.28533	-0.79472	-0.931389	-0.66405	NA	0.81	1.54	2.22	NA
NM_005468	NAALADL1	N-acetylated alpha-linked acidic dipeptidase-like 1 (NAALADL1), mRNA [NM_005468]	hsa-miR-650	-1	-0.876584	-0.28533	-0.79472	-0.931389	-0.66405	-0.05	-2.3	-0.63	NA	NA
NM_003581	NCK2	NCK adaptor protein 2 (NCK2), transcript variant 1, mRNA [NM_003581]	hsa-miR-10a	-1	-0.599004	-0.262286	-0.726835	-0.593224	-0.640477	-0.47	-1.03	-0.27	-0.76	-0.43
NM_003581	NCK2	NCK adaptor protein 2 (NCK2), transcript variant 1, mRNA [NM_003581]	hsa-miR-200a	-1	-0.599004	-0.262286	-0.726835	-0.593224	-0.640477	NA	-0.71	-0.26	-0.57	NA
NM_003581	NCK2	NCK adaptor protein 2 (NCK2), transcript variant 1, mRNA [NM_003581]	hsa-miR-99a	-1	-0.599004	-0.262286	-0.726835	-0.593224	-0.640477	-0.52	-1.04	-0.04	-0.66	-0.28
NM_018092	NETO2	neuropilin (NRP) and tolloid (TLL)-like 2 (NETO2), mRNA [NM_018092]	hsa-miR-345	-1	0.495168	0.255817	0.444782	0.384773	0.396265	0.05	0.76	0.46	NA	NA
NM_003298	NR2C2	nuclear receptor subfamily 2, group C, member 2 (NR2C2), mRNA [NM_003298]	hsa-let-7i*	-1	-0.256528	-0.394403	-0.419759	-0.287873	-0.446099	NA	-0.6	-0.13	-0.7	NA
NM_003298	NR2C2	nuclear receptor subfamily 2, group C, member 2 (NR2C2), mRNA [NM_003298]	hsa-miR-181a-2*	-1	-0.256528	-0.394403	-0.419759	-0.287873	-0.446099	-1.15	-0.66	-0.39	-1.08	NA
NM_018283	NUDT15	nudix (nucleoside diphosphate linked moiety X)-type motif 15 (NUDT15), mRNA [NM_018283]	hsa-miR-424*	-1	1.11181	1.09965	1.35684	0.649437	0.885304	2.03	2.11	1.98	2.6	NA
NM_024923	NUP210	nucleoporin 210kDa (NUP210), mRNA [NM_024923]	hsa-let-7i*	-1	-0.83951	-0.436729	-0.631956	-0.325801	-0.601549	NA	-0.6	-0.13	-0.7	NA
NM_024923	NUP210	nucleoporin 210kDa (NUP210), mRNA [NM_024923]	hsa-miR-650	-1	-0.83951	-0.436729	-0.631956	-0.325801	-0.601549	-0.05	-2.3	-0.63	NA	NA
NM_024923	NUP210	nucleoporin 210kDa (NUP210), mRNA [NM_024923]	hsa-miR-7-1*	-1	-0.83951	-0.436729	-0.631956	-0.325801	-0.601549	-0.16	-0.56	-0.17	-0.59	-0.54
NM_024923	NUP210	nucleoporin 210kDa (NUP210), mRNA [NM_024923]	hsa-miR-886-3p	-1	-0.83951	-0.436729	-0.631956	-0.325801	-0.601549	0.22	-1.13	-0.82	-1.39	-1.04
NM_024928	OBFC1	oligonucleotide/oligosaccharide-binding fold containing 1 (OBFC1), mRNA [NM_024928]	hsa-miR-345	-1	-0.414446	-0.860565	-0.665812	-1.46704	-1.0772	0.05	0.76	0.46	NA	NA
NM_017784	OSBPL10	oxysterol binding protein-like 10 (OSBPL10), mRNA [NM_017784]	hsa-miR-200a	-1	-0.668812	-0.433928	-0.975373	-0.903095	-0.67347	NA	-0.71	-0.26	-0.57	NA
NM_017554	PARP14	poly (ADP-ribose) polymerase family, member 14 (PARP14), mRNA [NM_017554]	hsa-miR-135a*	-1	-0.841379	-1.3464	-1.08434	-1.47674	-1.73879	0.15	0.74	0.52	1.36	1.4
NM_017554	PARP14	poly (ADP-ribose) polymerase family, member 14 (PARP14), mRNA [NM_017554]	hsa-miR-345	-1	-0.841379	-1.3464	-1.08434	-1.47674	-1.73879	0.05	0.76	0.46	NA	NA
NM_017554	PARP14	poly (ADP-ribose) polymerase family, member 14 (PARP14), mRNA [NM_017554]	hsa-miR-513c	-1	-0.841379	-1.3464	-1.08434	-1.47674	-1.73879	0.03	1.19	0.61	NA	NA
NM_002583	PAWR	PRKC, apoptosis, WT1, regulator (PAWR), mRNA [NM_002583]	hsa-miR-494	-1	-0.284396	-1.32137	-0.986005	-1.44119	-1.39938	0	0.97	0.51	1.51	1.44
NM_002583	PAWR	PRKC, apoptosis, WT1, regulator (PAWR), mRNA [NM_002583]	hsa-miR-513c	-1	-0.284396	-1.32137	-0.986005	-1.44119	-1.39938	0.03	1.19	0.61	NA	NA
NM_002592	PCNA	proliferating cell nuclear antigen (PCNA), transcript variant 1, mRNA [NM_002592]	hsa-miR-34b*	-1	1.59879	1.34559	1.33703	1.28762	1.34724	NA	0.81	1.54	2.22	NA
NM_025208	PDGFD	platelet derived growth factor D (PDGFD), transcript variant 1, mRNA [NM_025208]	hsa-miR-10a	-1	-1.99772	-1.12334	NA	-1.68397	-2.07384	-0.47	-1.03	-0.27	-0.76	-0.43
NM_025208	PDGFD	platelet derived growth factor D (PDGFD), transcript variant 1, mRNA [NM_025208]	hsa-miR-144	-1	-1.99772	-1.12334	NA	-1.68397	-2.07384	-0.15	-1.19	-0.37	-0.97	NA
NM_025208	PDGFD	platelet derived growth factor D (PDGFD), transcript variant 1, mRNA [NM_025208]	hsa-miR-99a	-1	-1.99772	-1.12334	NA	-1.68397	-2.07384	-0.52	-1.04	-0.04	-0.66	-0.28
NM_021830	PEO1	progressive external ophthalmoplegia 1 (PEO1), mRNA [NM_021830]	hsa-miR-34b*	-1	-0.895488	-0.918503	-1.04343	-1.20673	-1.25392	NA	0.81	1.54	2.22	NA
NM_021965	PGM5	phosphoglucomutase 5 (PGM5), mRNA [NM_021965]	hsa-miR-221*	-1	0.869574	NA	NA	1.13519	1.37896	-0.26	-0.89	-0.08	-0.7	-0.82
NM_021965	PGM5	phosphoglucomutase 5 (PGM5), mRNA [NM_021965]	hsa-miR-29b-1*	-1	0.869574	NA	NA	1.13519	1.37896	-0.42	-1.15	-0.08	-1.26	-1.48
NM_021965	PGM5	phosphoglucomutase 5 (PGM5), mRNA [NM_021965]	hsa-miR-940	-1	0.869574	NA	NA	1.13519	1.37896	0.78	1	0.97	0.61	0.24
NM_017712	PGPEP1	pyroglutamyl-peptidase I (PGPEP1), mRNA [NM_017712]	hsa-let-7i*	-1	0.494486	0.588852	0.414419	0.642857	0.546648	NA	-0.6	-0.13	-0.7	NA
NM_015288	PHF15	PHD finger protein 15 (PHF15), mRNA [NM_015288]	hsa-miR-200a	-1	-0.445735	-0.30503	-0.818584	-0.484362	-0.61522	NA	-0.71	-0.26	-0.57	NA
NM_012396	PHLDA3	pleckstrin homology-like domain, family A, member 3 (PHLDA3), mRNA [NM_012396]	hsa-miR-200a	-1	3.47526	3.51894	2.9983	3.02621	3.58477	NA	-0.71	-0.26	-0.57	NA
NM_006622	PLK2	polo-like kinase 2 (Drosophila) (PLK2), mRNA [NM_006622]	hsa-miR-513c	-1	2.34421	1.51319	1.53335	3.27388	3.17647	0.03	1.19	0.61	NA	NA
NM_000535	PMS2	PMS2 postmeiotic segregation increased 2 (S. cerevisiae) (PMS2), transcript variant 1, mRNA [NM_000535]	hsa-miR-424*	-1	-0.403776	-0.466895	-0.292157	-0.583472	-0.405399	2.03	2.11	1.98	2.6	NA
NM_006228	PNOC	prepronociceptin (PNOC), mRNA [NM_006228]	hsa-miR-34b*	-1	-0.650304	-0.71055	-0.943171	-1.18845	-0.461785	NA	0.81	1.54	2.22	NA
NM_007055	POLR3A	polymerase (RNA) III (DNA directed) polypeptide A, 155kDa (POLR3A), mRNA [NM_007055]	hsa-let-7i*	-1	-0.375627	-0.449864	-0.51128	-0.309809	-0.591477	NA	-0.6	-0.13	-0.7	NA
NM_001722	POLR3D	polymerase (RNA) III (DNA directed) polypeptide D, 44kDa (POLR3D), mRNA [NM_001722]	hsa-miR-34b*	-1	-0.288935	-0.592538	-0.700067	-0.933495	-0.794968	NA	0.81	1.54	2.22	NA
NM_001722	POLR3D	polymerase (RNA) III (DNA directed) polypeptide D, 44kDa (POLR3D), mRNA [NM_001722]	hsa-miR-923	-1	-0.288935	-0.592538	-0.700067	-0.933495	-0.794968	0	0.43	0.79	1.91	1.38
NM_017739	POMGNT1	protein O-linked mannose beta1,2-N-acetylglucosaminyltransferase (POMGNT1), mRNA [NM_017739]	hsa-miR-650	-1	-0.28988	-0.201172	-0.280538	-0.340234	-0.330052	-0.05	-2.3	-0.63	NA	NA
NM_006235	POU2AF1	POU domain, class 2, associating factor 1 (POU2AF1), mRNA [NM_006235]	hsa-miR-34b*	-1	-0.650156	-0.438675	-0.801944	-1.0131	-0.90253	NA	0.81	1.54	2.22	NA
NM_017650	PPP1R9A	protein phosphatase 1, regulatory (inhibitor) subunit 9A (PPP1R9A), mRNA [NM_017650]	hsa-miR-144	-1	-2.61282	-0.84842	-1.62225	-1.51649	-2.87424	-0.15	-1.19	-0.37	-0.97	NA
NM_017650	PPP1R9A	protein phosphatase 1, regulatory (inhibitor) subunit 9A (PPP1R9A), mRNA [NM_017650]	hsa-miR-200a	-1	-2.61282	-0.84842	-1.62225	-1.51649	-2.87424	NA	-0.71	-0.26	-0.57	NA
NM_017650	PPP1R9A	protein phosphatase 1, regulatory (inhibitor) subunit 9A (PPP1R9A), mRNA [NM_017650]	hsa-miR-650	-1	-2.61282	-0.84842	-1.62225	-1.51649	-2.87424	-0.05	-2.3	-0.63	NA	NA
NM_002718	PPP2R3A	protein phosphatase 2 (formerly 2A), regulatory subunit B'', alpha (PPP2R3A), transcript variant 1, mRNA [NM_002718]	hsa-miR-34b*	-1	0.572068	0.511677	0.4283	0.381873	0.701697	NA	0.81	1.54	2.22	NA
NM_005041	PRF1	perforin 1 (pore forming protein) (PRF1), transcript variant 1, mRNA [NM_005041]	hsa-miR-34b*	-1	-1.68049	-1.09378	-2.08677	-3.15301	-3.26522	NA	0.81	1.54	2.22	NA
NM_153026	PRICKLE1	prickle homolog 1 (Drosophila) (PRICKLE1), mRNA [NM_153026]	hsa-miR-27a	-1	-0.967179	-0.964163	NA	-1.46381	-1.70113	0.46	0.33	0.29	0.98	1.13
NM_006263	PSME1	proteasome (prosome, macropain) activator subunit 1 (PA28 alpha) (PSME1), transcript variant 1, mRNA [NM_006263]	hsa-miR-513c	-1	-0.283697	-0.814061	-0.612518	-0.73029	-0.970928	0.03	1.19	0.61	NA	NA
NM_003463	PTP4A1	protein tyrosine phosphatase type IVA, member 1 (PTP4A1), mRNA [NM_003463]	hsa-miR-27a	-1	0.730121	1.38525	1.59899	0.723671	0.644651	0.46	0.33	0.29	0.98	1.13
NM_002830	PTPN4	protein tyrosine phosphatase, non-receptor type 4 (megakaryocyte) (PTPN4), mRNA [NM_002830]	hsa-miR-34b*	-1	-0.861315	-0.449454	-0.590411	-1.22988	-1.23366	NA	0.81	1.54	2.22	NA
NM_080588	PTPN7	protein tyrosine phosphatase, non-receptor type 7 (PTPN7), transcript variant 2, mRNA [NM_080588]	hsa-miR-34b*	-1	-0.349789	-0.493803	-0.687172	-0.88506	-0.747122	NA	0.81	1.54	2.22	NA
NM_080588	PTPN7	protein tyrosine phosphatase, non-receptor type 7 (PTPN7), transcript variant 2, mRNA [NM_080588]	hsa-miR-923	-1	-0.349789	-0.493803	-0.687172	-0.88506	-0.747122	0	0.43	0.79	1.91	1.38
NM_005608	PTPRCAP	protein tyrosine phosphatase, receptor type, C-associated protein (PTPRCAP), mRNA [NM_005608]	hsa-miR-34b*	-1	-0.702042	-0.552224	-0.664938	-1.07155	-1.27067	NA	0.81	1.54	2.22	NA
NM_005608	PTPRCAP	protein tyrosine phosphatase, receptor type, C-associated protein (PTPRCAP), mRNA [NM_005608]	hsa-miR-650	-1	-0.702042	-0.552224	-0.664938	-1.07155	-1.27067	-0.05	-2.3	-0.63	NA	NA
NM_002840	PTPRF	protein tyrosine phosphatase, receptor type, F (PTPRF), transcript variant 1, mRNA [NM_002840]	hsa-miR-34b*	-1	1.86458	2.32961	1.32894	1.31436	0.685045	NA	0.81	1.54	2.22	NA
NM_016577	RAB6B	RAB6B, member RAS oncogene family (RAB6B), mRNA [NM_016577]	hsa-miR-200a	-1	-0.597896	-0.240871	-0.635319	-0.446937	-0.392345	NA	-0.71	-0.26	-0.57	NA
NM_016577	RAB6B	RAB6B, member RAS oncogene family (RAB6B), mRNA [NM_016577]	hsa-miR-221*	-1	-0.597896	-0.240871	-0.635319	-0.446937	-0.392345	-0.26	-0.89	-0.08	-0.7	-0.82
NM_177403	RAB7B	RAB7B, member RAS oncogene family (RAB7B), mRNA [NM_177403]	hsa-let-7i*	-1	1.35728	1.88493	0.768959	2.05124	NA	NA	-0.6	-0.13	-0.7	NA
NM_177403	RAB7B	RAB7B, member RAS oncogene family (RAB7B), mRNA [NM_177403]	hsa-miR-29b-1*	-1	1.35728	1.88493	0.768959	2.05124	NA	-0.42	-1.15	-0.08	-1.26	-1.48
NM_152663	RALGPS2	Ral GEF with PH domain and SH3 binding motif 2 (RALGPS2), transcript variant 2, mRNA [NM_152663]	hsa-miR-27a	-1	-1.2096	-0.873858	NA	-1.36335	-1.66761	0.46	0.33	0.29	0.98	1.13
NM_014310	RASD2	RASD family, member 2 (RASD2), mRNA [NM_014310]	hsa-miR-424*	-1	0.835302	0.531226	NA	0.529623	0.644175	2.03	2.11	1.98	2.6	NA
NM_014310	RASD2	RASD family, member 2 (RASD2), mRNA [NM_014310]	hsa-miR-663	-1	0.835302	0.531226	NA	0.529623	0.644175	0.27	0.97	1.08	1.38	0.92
NM_020211	RGMA	RGM domain family, member A (RGMA), mRNA [NM_020211]	hsa-miR-135a*	-1	1.8894	1.36434	1.84727	1.22318	0.972026	0.15	0.74	0.52	1.36	1.4
NM_020211	RGMA	RGM domain family, member A (RGMA), mRNA [NM_020211]	hsa-miR-345	-1	1.8894	1.36434	1.84727	1.22318	0.972026	0.05	0.76	0.46	NA	NA
NM_020211	RGMA	RGM domain family, member A (RGMA), mRNA [NM_020211]	hsa-miR-513c	-1	1.8894	1.36434	1.84727	1.22318	0.972026	0.03	1.19	0.61	NA	NA
NM_134427	RGS3	regulator of G-protein signalling 3 (RGS3), transcript variant 4, mRNA [NM_134427]	hsa-miR-34b*	-1	-1.27349	-0.693671	-1.10989	-1.28097	-1.46862	NA	0.81	1.54	2.22	NA
NM_134427	RGS3	regulator of G-protein signalling 3 (RGS3), transcript variant 4, mRNA [NM_134427]	hsa-miR-650	-1	-1.27349	-0.693671	-1.10989	-1.28097	-1.46862	-0.05	-2.3	-0.63	NA	NA
NM_019034	RHOF	ras homolog gene family, member F (in filopodia) (RHOF), mRNA [NM_019034]	hsa-miR-200a	-1	-0.657422	-0.385699	-0.888347	-0.860885	-0.546053	NA	-0.71	-0.26	-0.57	NA
NM_020914	RNF213	ring finger protein 213 (RNF213), mRNA [NM_020914]	hsa-miR-34b*	-1	-0.926983	-0.703142	-0.805763	-0.989803	-1.71568	NA	0.81	1.54	2.22	NA
NM_020914	RNF213	ring finger protein 213 (RNF213), mRNA [NM_020914]	hsa-miR-650	-1	-0.926983	-0.703142	-0.805763	-0.989803	-1.71568	-0.05	-2.3	-0.63	NA	NA
NM_006711	RNPS1	RNA binding protein S1, serine-rich domain (RNPS1), transcript variant 1, mRNA [NM_006711]	hsa-miR-144	-1	-0.418653	-0.273884	-0.33063	-0.321502	-0.337796	-0.15	-1.19	-0.37	-0.97	NA
NM_006711	RNPS1	RNA binding protein S1, serine-rich domain (RNPS1), transcript variant 1, mRNA [NM_006711]	hsa-miR-200a	-1	-0.418653	-0.273884	-0.33063	-0.321502	-0.337796	NA	-0.71	-0.26	-0.57	NA
NM_006711	RNPS1	RNA binding protein S1, serine-rich domain (RNPS1), transcript variant 1, mRNA [NM_006711]	hsa-miR-650	-1	-0.418653	-0.273884	-0.33063	-0.321502	-0.337796	-0.05	-2.3	-0.63	NA	NA
NM_015169	RRS1	RRS1 ribosome biogenesis regulator homolog (S. cerevisiae) (RRS1), mRNA [NM_015169]	hsa-miR-200a	-1	-0.285765	-0.710924	-0.923934	-0.919187	-0.818045	NA	-0.71	-0.26	-0.57	NA
NM_004350	RUNX3	runt-related transcription factor 3 (RUNX3), transcript variant 2, mRNA [NM_004350]	hsa-miR-34b*	-1	-0.549331	-0.518965	-0.667342	-0.844705	-0.916895	NA	0.81	1.54	2.22	NA
NM_003707	RUVBL1	RuvB-like 1 (E. coli) (RUVBL1), mRNA [NM_003707]	hsa-miR-650	-1	-0.576119	-0.395044	-0.434272	-0.8778	-0.607062	-0.05	-2.3	-0.63	NA	NA
NM_001017373	SAMD3	sterile alpha motif domain containing 3 (SAMD3), transcript variant 1, mRNA [NM_001017373]	hsa-miR-34b*	-1	-1.07691	-0.670682	-1.00226	-1.5665	-1.07318	NA	0.81	1.54	2.22	NA
NM_030962	SBF2	SET binding factor 2 (SBF2), mRNA [NM_030962]	hsa-miR-650	-1	0.464726	0.692709	0.599007	0.896201	0.827805	-0.05	-2.3	-0.63	NA	NA
NM_006745	SC4MOL	sterol-C4-methyl oxidase-like (SC4MOL), transcript variant 1, mRNA [NM_006745]	hsa-miR-27a	-1	-0.663547	-0.515489	-0.400682	-0.937596	-1.08293	0.46	0.33	0.29	0.98	1.13
NM_006455	SC65	synaptonemal complex protein SC65 (SC65), mRNA [NM_006455]	hsa-miR-221*	-1	-0.78669	-0.519719	-1.02219	-0.78185	-0.721052	-0.26	-0.89	-0.08	-0.7	-0.82
NM_005063	SCD	stearoyl-CoA desaturase (delta-9-desaturase) (SCD), mRNA [NM_005063]	hsa-miR-424*	-1	-0.679568	-0.962883	-0.433542	-1.27955	-1.54027	2.03	2.11	1.98	2.6	NA
NM_020163	SEMA3G	sema domain, immunoglobulin domain (Ig), short basic domain, secreted, (semaphorin) 3G (SEMA3G), mRNA [NM_020163]	hsa-miR-181a-2*	-1	-0.891027	NA	-2.69757	-1.92769	-1.8462	-1.15	-0.66	-0.39	-1.08	NA
NM_020163	SEMA3G	sema domain, immunoglobulin domain (Ig), short basic domain, secreted, (semaphorin) 3G (SEMA3G), mRNA [NM_020163]	hsa-miR-95	-1	-0.891027	NA	-2.69757	-1.92769	-1.8462	-0.8	-0.8	0	-0.52	-0.69
NM_015640	SERBP1	SERPINE1 mRNA binding protein 1 (SERBP1), transcript variant 4, mRNA [NM_015640]	hsa-miR-345	-1	-0.259575	-0.468705	-0.466269	-0.329474	-0.535978	0.05	0.76	0.46	NA	NA
NM_015640	SERBP1	SERPINE1 mRNA binding protein 1 (SERBP1), transcript variant 4, mRNA [NM_015640]	hsa-miR-513c	-1	-0.259575	-0.468705	-0.466269	-0.329474	-0.535978	0.03	1.19	0.61	NA	NA
NM_198833	SERPINB8	serpin peptidase inhibitor, clade B (ovalbumin), member 8 (SERPINB8), transcript variant 2, mRNA [NM_198833]	hsa-let-7i*	-1	0.349806	0.857763	0.820959	0.915527	1.07172	NA	-0.6	-0.13	-0.7	NA
NM_198833	SERPINB8	serpin peptidase inhibitor, clade B (ovalbumin), member 8 (SERPINB8), transcript variant 2, mRNA [NM_198833]	hsa-miR-650	-1	0.349806	0.857763	0.820959	0.915527	1.07172	-0.05	-2.3	-0.63	NA	NA
NM_005489	SH2D3C	SH2 domain containing 3C (SH2D3C), transcript variant 1, mRNA [NM_005489]	hsa-miR-10a	-1	-0.726063	-0.362879	-1.27981	-0.694957	-0.762633	-0.47	-1.03	-0.27	-0.76	-0.43
NM_005489	SH2D3C	SH2 domain containing 3C (SH2D3C), transcript variant 1, mRNA [NM_005489]	hsa-miR-99a	-1	-0.726063	-0.362879	-1.27981	-0.694957	-0.762633	-0.52	-1.04	-0.04	-0.66	-0.28
NM_020209	SHD	Src homology 2 domain containing transforming protein D (SHD), mRNA [NM_020209]	hsa-miR-34b*	-1	-0.316598	-0.256022	-0.31138	-0.37378	-0.387722	NA	0.81	1.54	2.22	NA
NM_017875	SLC25A38	solute carrier family 25, member 38 (SLC25A38), mRNA [NM_017875]	hsa-miR-34b*	-1	-0.456703	-0.375494	-0.375641	-0.385051	-0.239651	NA	0.81	1.54	2.22	NA
NM_017875	SLC25A38	solute carrier family 25, member 38 (SLC25A38), mRNA [NM_017875]	hsa-miR-650	-1	-0.456703	-0.375494	-0.375641	-0.385051	-0.239651	-0.05	-2.3	-0.63	NA	NA
NM_006516	SLC2A1	solute carrier family 2 (facilitated glucose transporter), member 1 (SLC2A1), mRNA [NM_006516]	hsa-miR-34b*	-1	-0.776352	-0.341481	-0.579832	-0.938206	-0.666093	NA	0.81	1.54	2.22	NA
NM_006516	SLC2A1	solute carrier family 2 (facilitated glucose transporter), member 1 (SLC2A1), mRNA [NM_006516]	hsa-miR-650	-1	-0.776352	-0.341481	-0.579832	-0.938206	-0.666093	-0.05	-2.3	-0.63	NA	NA
NM_003039	SLC2A5	solute carrier family 2 (facilitated glucose/fructose transporter), member 5 (SLC2A5), mRNA [NM_003039]	hsa-miR-345	-1	-0.225099	-1.38767	-1.33056	-1.62915	-1.462	0.05	0.76	0.46	NA	NA
NM_003039	SLC2A5	solute carrier family 2 (facilitated glucose/fructose transporter), member 5 (SLC2A5), mRNA [NM_003039]	hsa-miR-494	-1	-0.225099	-1.38767	-1.33056	-1.62915	-1.462	0	0.97	0.51	1.51	1.44
NM_003039	SLC2A5	solute carrier family 2 (facilitated glucose/fructose transporter), member 5 (SLC2A5), mRNA [NM_003039]	hsa-miR-513c	-1	-0.225099	-1.38767	-1.33056	-1.62915	-1.462	0.03	1.19	0.61	NA	NA
NM_020428	SLC44A2	solute carrier family 44, member 2 (SLC44A2), mRNA [NM_020428]	hsa-miR-34b*	-1	-0.678964	-0.377482	-0.481587	-0.79713	-0.840481	NA	0.81	1.54	2.22	NA
NM_020428	SLC44A2	solute carrier family 44, member 2 (SLC44A2), mRNA [NM_020428]	hsa-miR-650	-1	-0.678964	-0.377482	-0.481587	-0.79713	-0.840481	-0.05	-2.3	-0.63	NA	NA
NM_003043	SLC6A6	solute carrier family 6 (neurotransmitter transporter, taurine), member 6 (SLC6A6), mRNA [NM_003043]	hsa-let-7i*	-1	0.34936	0.777548	0.467713	0.867854	0.970331	NA	-0.6	-0.13	-0.7	NA
NM_003043	SLC6A6	solute carrier family 6 (neurotransmitter transporter, taurine), member 6 (SLC6A6), mRNA [NM_003043]	hsa-miR-650	-1	0.34936	0.777548	0.467713	0.867854	0.970331	-0.05	-2.3	-0.63	NA	NA
NM_003983	SLC7A6	solute carrier family 7 (cationic amino acid transporter, y+ system), member 6 (SLC7A6), transcript variant 1, mRNA [NM_003983]	hsa-miR-196b	-1	1.08455	1.10025	1.43179	1.57047	1.40038	-0.27	-0.33	-0.71	-0.94	-0.55
NM_144682	SLFN13	schlafen family member 13 (SLFN13), mRNA [NM_144682]	hsa-miR-34b*	-1	-0.804826	-0.858796	-1.15102	-2.26494	-2.13426	NA	0.81	1.54	2.22	NA
NM_144682	SLFN13	schlafen family member 13 (SLFN13), mRNA [NM_144682]	hsa-miR-923	-1	-0.804826	-0.858796	-1.15102	-2.26494	-2.13426	0	0.43	0.79	1.91	1.38
NM_134269	SMTN	smoothelin (SMTN), transcript variant 2, mRNA [NM_134269]	hsa-miR-144	-1	0.633429	1.35264	0.743025	1.23827	1.26688	-0.15	-1.19	-0.37	-0.97	NA
NM_134269	SMTN	smoothelin (SMTN), transcript variant 2, mRNA [NM_134269]	hsa-miR-650	-1	0.633429	1.35264	0.743025	1.23827	1.26688	-0.05	-2.3	-0.63	NA	NA
NM_003107	SOX4	SRY (sex determining region Y)-box 4 (SOX4), mRNA [NM_003107]	hsa-let-7i*	-1	0.837549	1.29004	0.760268	1.4645	1.96078	NA	-0.6	-0.13	-0.7	NA
NM_003107	SOX4	SRY (sex determining region Y)-box 4 (SOX4), mRNA [NM_003107]	hsa-miR-29b-1*	-1	0.837549	1.29004	0.760268	1.4645	1.96078	-0.42	-1.15	-0.08	-1.26	-1.48
NM_007237	SP140	SP140 nuclear body protein (SP140), transcript variant 1, mRNA [NM_007237]	hsa-miR-34b*	-1	-0.459314	-0.41678	-0.708507	-1.01384	-1.12993	NA	0.81	1.54	2.22	NA
NM_153023	SPATA13	spermatogenesis associated 13 (SPATA13), mRNA [NM_153023]	hsa-miR-135a*	-1	-0.540032	-0.958664	-0.62924	-1.09491	-1.64495	0.15	0.74	0.52	1.36	1.4
NM_153023	SPATA13	spermatogenesis associated 13 (SPATA13), mRNA [NM_153023]	hsa-miR-345	-1	-0.540032	-0.958664	-0.62924	-1.09491	-1.64495	0.05	0.76	0.46	NA	NA
NM_153023	SPATA13	spermatogenesis associated 13 (SPATA13), mRNA [NM_153023]	hsa-miR-513c	-1	-0.540032	-0.958664	-0.62924	-1.09491	-1.64495	0.03	1.19	0.61	NA	NA
NM_012445	SPON2	spondin 2, extracellular matrix protein (SPON2), mRNA [NM_012445]	hsa-miR-650	-1	-1.6294	-1.107	-1.15392	-3.08487	-2.55174	-0.05	-2.3	-0.63	NA	NA
NM_001035235	SRA1	steroid receptor RNA activator 1 (SRA1), mRNA [NM_001035235]	hsa-miR-513c	-1	0.714263	0.674949	0.689711	0.822572	0.734028	0.03	1.19	0.61	NA	NA
NM_007315	STAT1	signal transducer and activator of transcription 1, 91kDa (STAT1), transcript variant alpha, mRNA [NM_007315]	hsa-miR-345	-1	-0.242906	-1.67795	-1.40436	-1.14605	-1.59443	0.05	0.76	0.46	NA	NA
NM_007315	STAT1	signal transducer and activator of transcription 1, 91kDa (STAT1), transcript variant alpha, mRNA [NM_007315]	hsa-miR-513c	-1	-0.242906	-1.67795	-1.40436	-1.14605	-1.59443	0.03	1.19	0.61	NA	NA
NM_003152	STAT5A	signal transducer and activator of transcription 5A (STAT5A), mRNA [NM_003152]	hsa-miR-424*	-1	-0.420065	-0.662582	-0.39798	-0.68678	-0.870852	2.03	2.11	1.98	2.6	NA
NM_080836	STK35	serine/threonine kinase 35 (STK35), mRNA [NM_080836]	hsa-miR-144	-1	-0.658349	-0.31355	-0.547474	-0.426991	-0.570403	-0.15	-1.19	-0.37	-0.97	NA
NM_080836	STK35	serine/threonine kinase 35 (STK35), mRNA [NM_080836]	hsa-miR-200a	-1	-0.658349	-0.31355	-0.547474	-0.426991	-0.570403	NA	-0.71	-0.26	-0.57	NA
NM_080836	STK35	serine/threonine kinase 35 (STK35), mRNA [NM_080836]	hsa-miR-650	-1	-0.658349	-0.31355	-0.547474	-0.426991	-0.570403	-0.05	-2.3	-0.63	NA	NA
NM_003898	SYNJ2	synaptojanin 2 (SYNJ2), mRNA [NM_003898]	hsa-miR-196b	-1	-0.813783	-0.629038	-0.386898	-0.290941	-0.61191	-0.27	-0.33	-0.71	-0.94	-0.55
NM_033394	TANC1	tetratricopeptide repeat, ankyrin repeat and coiled-coil containing 1 (TANC1), mRNA [NM_033394]	hsa-miR-34b*	-1	1.78212	1.09306	0.953965	0.858236	1.24967	NA	0.81	1.54	2.22	NA
NM_003190	TAPBP	TAP binding protein (tapasin) (TAPBP), transcript variant 1, mRNA [NM_003190]	hsa-miR-200a	-1	-0.343046	-0.508567	-1.0098	-0.796425	-0.984558	NA	-0.71	-0.26	-0.57	NA
NM_021966	TCL1A	T-cell leukemia/lymphoma 1A (TCL1A), mRNA [NM_021966]	hsa-miR-34b*	-1	-0.440268	-1.18683	-1.47325	-1.79543	-1.60688	NA	0.81	1.54	2.22	NA
NM_021966	TCL1A	T-cell leukemia/lymphoma 1A (TCL1A), mRNA [NM_021966]	hsa-miR-923	-1	-0.440268	-1.18683	-1.47325	-1.79543	-1.60688	0	0.43	0.79	1.91	1.38
NM_003243	TGFBR3	transforming growth factor, beta receptor III (TGFBR3), mRNA [NM_003243]	hsa-miR-34b*	-1	-1.38638	-0.930213	-0.952478	-1.82189	-1.17176	NA	0.81	1.54	2.22	NA
NM_003243	TGFBR3	transforming growth factor, beta receptor III (TGFBR3), mRNA [NM_003243]	hsa-miR-650	-1	-1.38638	-0.930213	-0.952478	-1.82189	-1.17176	-0.05	-2.3	-0.63	NA	NA
NM_003265	TLR3	toll-like receptor 3 (TLR3), mRNA [NM_003265]	hsa-miR-200a	-1	-0.938048	-0.794776	-1.64482	-1.31762	-2.52271	NA	-0.71	-0.26	-0.57	NA
NM_018295	TMEM140	transmembrane protein 140 (TMEM140), mRNA [NM_018295]	hsa-miR-34b*	-1	-0.655202	-0.985975	-1.39508	-2.16991	-2.36675	NA	0.81	1.54	2.22	NA
NM_018247	TMEM30A	transmembrane protein 30A (TMEM30A), mRNA [NM_018247]	hsa-miR-345	-1	1.45263	1.29688	1.36862	1.53043	1.79874	0.05	0.76	0.46	NA	NA
NM_018247	TMEM30A	transmembrane protein 30A (TMEM30A), mRNA [NM_018247]	hsa-miR-513c	-1	1.45263	1.29688	1.36862	1.53043	1.79874	0.03	1.19	0.61	NA	NA
NM_018247	TMEM30A	transmembrane protein 30A (TMEM30A), mRNA [NM_018247]	hsa-miR-940	-1	1.45263	1.29688	1.36862	1.53043	1.79874	0.78	1	0.97	0.61	0.24
NM_003842	TNFRSF10B	tumor necrosis factor receptor superfamily, member 10b (TNFRSF10B), transcript variant 1, mRNA [NM_003842]	hsa-miR-650	-1	1.66576	1.94399	1.82569	2.00893	1.92467	-0.05	-2.3	-0.63	NA	NA
NM_003842	TNFRSF10B	tumor necrosis factor receptor superfamily, member 10b (TNFRSF10B), transcript variant 1, mRNA [NM_003842]	hsa-miR-7-1*	-1	1.66576	1.94399	1.82569	2.00893	1.92467	-0.16	-0.56	-0.17	-0.59	-0.54
NM_003842	TNFRSF10B	tumor necrosis factor receptor superfamily, member 10b (TNFRSF10B), transcript variant 1, mRNA [NM_003842]	hsa-miR-886-3p	-1	1.66576	1.94399	1.82569	2.00893	1.92467	0.22	-1.13	-0.82	-1.39	-1.04
NM_003326	TNFSF4	tumor necrosis factor (ligand) superfamily, member 4 (tax-transcriptionally activated glycoprotein 1, 34kDa) (TNFSF4), mRNA [NM_003326]	hsa-miR-135a*	-1	3.56103	2.60842	3.26037	2.15888	1.23132	0.15	0.74	0.52	1.36	1.4
NM_003326	TNFSF4	tumor necrosis factor (ligand) superfamily, member 4 (tax-transcriptionally activated glycoprotein 1, 34kDa) (TNFSF4), mRNA [NM_003326]	hsa-miR-345	-1	3.56103	2.60842	3.26037	2.15888	1.23132	0.05	0.76	0.46	NA	NA
NM_003326	TNFSF4	tumor necrosis factor (ligand) superfamily, member 4 (tax-transcriptionally activated glycoprotein 1, 34kDa) (TNFSF4), mRNA [NM_003326]	hsa-miR-513c	-1	3.56103	2.60842	3.26037	2.15888	1.23132	0.03	1.19	0.61	NA	NA
NM_000546	TP53	tumor protein p53 (Li-Fraumeni syndrome) (TP53), mRNA [NM_000546]	hsa-miR-200a	-1	-0.336007	-0.677526	-1.26039	-0.764183	-0.904961	NA	-0.71	-0.26	-0.57	NA
NM_176880	TRA16	TR4 orphan receptor associated protein TRA16 (TRA16), mRNA [NM_176880]	hsa-miR-345	-1	-0.214075	-0.559451	-0.537388	-0.558374	-0.671071	0.05	0.76	0.46	NA	NA
NM_176880	TRA16	TR4 orphan receptor associated protein TRA16 (TRA16), mRNA [NM_176880]	hsa-miR-513c	-1	-0.214075	-0.559451	-0.537388	-0.558374	-0.671071	0.03	1.19	0.61	NA	NA
NM_014788	TRIM14	tripartite motif-containing 14 (TRIM14), transcript variant 1, mRNA [NM_014788]	hsa-miR-34b*	-1	-0.483239	-0.684852	-0.820247	-0.822159	-1.32049	NA	0.81	1.54	2.22	NA
NM_016102	TRIM17	tripartite motif-containing 17 (TRIM17), transcript variant 1, mRNA [NM_016102]	hsa-miR-144	-1	-1.33794	-0.358209	-1.21061	-0.993257	-1.00365	-0.15	-1.19	-0.37	-0.97	NA
NM_016102	TRIM17	tripartite motif-containing 17 (TRIM17), transcript variant 1, mRNA [NM_016102]	hsa-miR-650	-1	-1.33794	-0.358209	-1.21061	-0.993257	-1.00365	-0.05	-2.3	-0.63	NA	NA
NM_018700	TRIM36	tripartite motif-containing 36 (TRIM36), transcript variant 1, mRNA [NM_018700]	hsa-let-7i*	-1	0.872622	0.893064	0.859041	1.62703	1.41359	NA	-0.6	-0.13	-0.7	NA
NM_018700	TRIM36	tripartite motif-containing 36 (TRIM36), transcript variant 1, mRNA [NM_018700]	hsa-miR-363	-1	0.872622	0.893064	0.859041	1.62703	1.41359	-0.54	-0.62	-0.13	-0.8	-0.72
NM_033034	TRIM5	tripartite motif-containing 5 (TRIM5), transcript variant alpha, mRNA [NM_033034]	hsa-let-7i*	-1	-0.689759	-1.09508	-1.34687	-0.324872	-1.16436	NA	-0.6	-0.13	-0.7	NA
NM_030961	TRIM56	tripartite motif-containing 56 (TRIM56), mRNA [NM_030961]	hsa-miR-34b*	-1	-0.278335	-0.408595	-0.481187	-0.564894	-0.726581	NA	0.81	1.54	2.22	NA
NM_152275	TTC30A	tetratricopeptide repeat domain 30A (TTC30A), mRNA [NM_152275]	hsa-miR-940	-1	NA	0.551008	0.773888	0.834946	NA	0.78	1	0.97	0.61	0.24
NM_018961	UBASH3A	ubiquitin associated and SH3 domain containing, A (UBASH3A), transcript variant 1, mRNA [NM_018961]	hsa-let-7i*	-1	-0.416539	-0.341099	-0.496666	-0.300539	-0.352148	NA	-0.6	-0.13	-0.7	NA
NM_181803	UBE2C	ubiquitin-conjugating enzyme E2C (UBE2C), transcript variant 6, mRNA [NM_181803]	hsa-miR-34b*	-1	-0.935984	-1.37488	-1.40825	-1.92699	-1.35128	NA	0.81	1.54	2.22	NA
NM_181803	UBE2C	ubiquitin-conjugating enzyme E2C (UBE2C), transcript variant 6, mRNA [NM_181803]	hsa-miR-663	-1	-0.935984	-1.37488	-1.40825	-1.92699	-1.35128	0.27	0.97	1.08	1.38	0.92
NM_001076683	UBTF	upstream binding transcription factor, RNA polymerase I (UBTF), transcript variant 2, mRNA [NM_001076683]	hsa-miR-345	-1	-0.238632	-0.411113	-0.374967	-0.349052	-0.452055	0.05	0.76	0.46	NA	NA
NM_003360	UGT8	UDP glycosyltransferase 8 (UDP-galactose ceramide galactosyltransferase) (UGT8), mRNA [NM_003360]	hsa-miR-483-5p	-1	-0.433232	-0.96749	NA	-0.936001	-0.961793	0.54	1.46	0.5	0.89	1.43
NM_173561	UNC5CL	unc-5 homolog C (C. elegans)-like (UNC5CL), mRNA [NM_173561]	hsa-miR-345	-1	0.413173	0.316137	0.325044	0.536016	0.555409	0.05	0.76	0.46	NA	NA
NM_173561	UNC5CL	unc-5 homolog C (C. elegans)-like (UNC5CL), mRNA [NM_173561]	hsa-miR-513c	-1	0.413173	0.316137	0.325044	0.536016	0.555409	0.03	1.19	0.61	NA	NA
NM_173561	UNC5CL	unc-5 homolog C (C. elegans)-like (UNC5CL), mRNA [NM_173561]	hsa-miR-940	-1	0.413173	0.316137	0.325044	0.536016	0.555409	0.78	1	0.97	0.61	0.24
NM_018218	USP40	ubiquitin specific peptidase 40 (USP40), mRNA [NM_018218]	hsa-miR-200a	-1	0.538223	0.423875	0.308197	0.340567	0.525376	NA	-0.71	-0.26	-0.57	NA
NM_138959	VANGL1	vang-like 1 (van gogh, Drosophila) (VANGL1), mRNA [NM_138959]	hsa-miR-181a-2*	-1	1.26939	0.828034	NA	0.915924	0.668617	-1.15	-0.66	-0.39	-1.08	NA
NM_182566	VMO1	vitelline membrane outer layer 1 homolog (chicken) (VMO1), mRNA [NM_182566]	hsa-miR-650	-1	0.54324	1.35471	0.731789	1.68928	1.45346	-0.05	-2.3	-0.63	NA	NA
NM_014703	VPRBP	Vpr (HIV-1) binding protein (VPRBP), mRNA [NM_014703]	hsa-let-7i*	-1	-0.432844	-0.530213	-0.641681	-0.477853	-0.411379	NA	-0.6	-0.13	-0.7	NA
NM_014703	VPRBP	Vpr (HIV-1) binding protein (VPRBP), mRNA [NM_014703]	hsa-miR-181a-2*	-1	-0.432844	-0.530213	-0.641681	-0.477853	-0.411379	-1.15	-0.66	-0.39	-1.08	NA
NM_152718	VWCE	von Willebrand factor C and EGF domains (VWCE), mRNA [NM_152718]	hsa-miR-424*	-1	4.07846	4.04719	4.89005	2.1061	3.31891	2.03	2.11	1.98	2.6	NA
NM_001008726	WDR89	WD repeat domain 89 (WDR89), transcript variant 1, mRNA [NM_001008726]	hsa-miR-345	-1	-0.376656	-0.519403	-0.423374	-0.722688	-0.692501	0.05	0.76	0.46	NA	NA
NM_001008726	WDR89	WD repeat domain 89 (WDR89), transcript variant 1, mRNA [NM_001008726]	hsa-miR-494	-1	-0.376656	-0.519403	-0.423374	-0.722688	-0.692501	0	0.97	0.51	1.51	1.44
NM_001008726	WDR89	WD repeat domain 89 (WDR89), transcript variant 1, mRNA [NM_001008726]	hsa-miR-513c	-1	-0.376656	-0.519403	-0.423374	-0.722688	-0.692501	0.03	1.19	0.61	NA	NA
NM_003390	WEE1	WEE1 homolog (S. pombe) (WEE1), mRNA [NM_003390]	hsa-miR-34b*	-1	-0.460639	-0.343782	-0.556806	-0.962981	-0.630529	NA	0.81	1.54	2.22	NA
NM_003387	WIPF1	WAS/WASL interacting protein family, member 1 (WIPF1), transcript variant 1, mRNA [NM_003387]	hsa-let-7i*	-1	-0.602407	-0.377041	-0.895466	-0.356232	-0.695685	NA	-0.6	-0.13	-0.7	NA
NM_002995	XCL1	chemokine (C motif) ligand 1 (XCL1), mRNA [NM_002995]	hsa-miR-494	-1	-1.80176	-2.47929	-1.93035	-4.72286	-3.36807	0	0.97	0.51	1.51	1.44
NM_002995	XCL1	chemokine (C motif) ligand 1 (XCL1), mRNA [NM_002995]	hsa-miR-513c	-1	-1.80176	-2.47929	-1.93035	-4.72286	-3.36807	0.03	1.19	0.61	NA	NA
NM_003175	XCL2	chemokine (C motif) ligand 2 (XCL2), mRNA [NM_003175]	hsa-miR-494	-1	-1.71298	-2.48143	-1.90543	-4.70301	-3.29551	0	0.97	0.51	1.51	1.44
NM_004628	XPC	xeroderma pigmentosum, complementation group C (XPC), mRNA [NM_004628]	hsa-miR-200a	-1	1.04198	1.38506	0.685928	1.00831	1.19747	NA	-0.71	-0.26	-0.57	NA
NM_020750	XPO5	exportin 5 (XPO5), mRNA [NM_020750]	hsa-miR-34b*	-1	-0.566837	-0.415002	-0.485384	-0.53678	-0.802332	NA	0.81	1.54	2.22	NA
NM_020750	XPO5	exportin 5 (XPO5), mRNA [NM_020750]	hsa-miR-650	-1	-0.566837	-0.415002	-0.485384	-0.53678	-0.802332	-0.05	-2.3	-0.63	NA	NA
NM_152735	ZBTB9	zinc finger and BTB domain containing 9 (ZBTB9), mRNA [NM_152735]	hsa-miR-34b*	-1	-0.487096	-0.179938	-0.515852	-0.532303	-0.495304	NA	0.81	1.54	2.22	NA
NM_178566	ZDHHC21	zinc finger, DHHC-type containing 21 (ZDHHC21), mRNA [NM_178566]	hsa-miR-513c	-1	-0.301366	-0.483703	-0.377096	-0.387201	-0.688758	0.03	1.19	0.61	NA	NA
NM_030751	ZEB1	zinc finger E-box binding homeobox 1 (ZEB1), mRNA [NM_030751]	hsa-miR-188-5p	-1	-0.529675	-1.0101	-0.573782	-0.709813	-0.777694	-0.02	1.15	0.24	0.83	0.9
NM_030751	ZEB1	zinc finger E-box binding homeobox 1 (ZEB1), mRNA [NM_030751]	hsa-miR-513c	-1	-0.529675	-1.0101	-0.573782	-0.709813	-0.777694	0.03	1.19	0.61	NA	NA
NM_024645	ZMAT4	zinc finger, matrin type 4 (ZMAT4), mRNA [NM_024645]	hsa-miR-144	-1	-2.64007	-0.864736	-1.9649	-1.2133	-1.05596	-0.15	-1.19	-0.37	-0.97	NA
NM_024645	ZMAT4	zinc finger, matrin type 4 (ZMAT4), mRNA [NM_024645]	hsa-miR-200a	-1	-2.64007	-0.864736	-1.9649	-1.2133	-1.05596	NA	-0.71	-0.26	-0.57	NA
NM_024645	ZMAT4	zinc finger, matrin type 4 (ZMAT4), mRNA [NM_024645]	hsa-miR-650	-1	-2.64007	-0.864736	-1.9649	-1.2133	-1.05596	-0.05	-2.3	-0.63	NA	NA
NM_015655	ZNF337	zinc finger protein 337 (ZNF337), mRNA [NM_015655]	hsa-miR-200a	-1	0.505594	0.474241	0.374231	0.453619	0.28066	NA	-0.71	-0.26	-0.57	NA
NM_014910	ZNF507	zinc finger protein 507 (ZNF507), mRNA [NM_014910]	hsa-miR-34b*	-1	-1.09346	-0.598071	-0.686962	-0.788193	-0.973908	NA	0.81	1.54	2.22	NA
NM_014910	ZNF507	zinc finger protein 507 (ZNF507), mRNA [NM_014910]	hsa-miR-650	-1	-1.09346	-0.598071	-0.686962	-0.788193	-0.973908	-0.05	-2.3	-0.63	NA	NA
NM_024804	ZNF669	zinc finger protein 669 (ZNF669), mRNA [NM_024804]	hsa-miR-345	-1	-0.367697	-0.556445	-0.459968	-0.331909	-0.430143	0.05	0.76	0.46	NA	NA
NM_030895	ZNF696	zinc finger protein 696 (ZNF696), mRNA [NM_030895]	hsa-miR-200a	-1	-0.544302	-0.315649	-0.700873	-0.42885	-0.499246	NA	-0.71	-0.26	-0.57	NA
NM_001004302	ZNF783	zinc finger protein 783 (ZNF783), mRNA [NM_001004302]	hsa-miR-345	-1	-0.267193	-0.421628	-0.379326	-0.251372	-0.361411	0.05	0.76	0.46	NA	NA
NM_001004302	ZNF783	zinc finger protein 783 (ZNF783), mRNA [NM_001004302]	hsa-miR-513c	-1	-0.267193	-0.421628	-0.379326	-0.251372	-0.361411	0.03	1.19	0.61	NA	NA
NM_021035	ZNFX1	zinc finger, NFX1-type containing 1 (ZNFX1), mRNA [NM_021035]	hsa-let-7i*	-1	-0.436753	-0.880382	-1.30773	-0.819061	-1.5149	NA	-0.6	-0.13	-0.7	NA
NM_021035	ZNFX1	zinc finger, NFX1-type containing 1 (ZNFX1), mRNA [NM_021035]	hsa-miR-181a-2*	-1	-0.436753	-0.880382	-1.30773	-0.819061	-1.5149	-1.15	-0.66	-0.39	-1.08	NA
NM_138765	BAX	BCL2-associated X protein (BAX), transcript variant sigma, mRNA [NM_138765]	hsa-miR-598	-0.925	1.67864	1.88414	1.4334	1.82797	1.4439	-0.72	-0.81	-0.34	-0.72	-0.55
NM_000626	CD79B	CD79b molecule, immunoglobulin-associated beta (CD79B), transcript variant 1, mRNA [NM_000626]	hsa-miR-95	-0.925	-0.688349	-0.702893	-1.18797	-0.907957	-0.828623	-0.8	-0.8	0	-0.52	-0.69
NM_001407	CELSR3	cadherin, EGF LAG seven-pass G-type receptor 3 (flamingo homolog, Drosophila) (CELSR3), mRNA [NM_001407]	hsa-miR-598	-0.925	-0.6734	-0.539443	-0.956934	-0.600964	-0.700225	-0.72	-0.81	-0.34	-0.72	-0.55
NM_002024	FMR1	fragile X mental retardation 1 (FMR1), mRNA [NM_002024]	hsa-miR-95	-0.925	-0.299443	-0.288626	-0.533046	-0.44746	-0.394642	-0.8	-0.8	0	-0.52	-0.69
NM_006674	HCP5	HLA complex P5 (HCP5), mRNA [NM_006674]	hsa-miR-95	-0.925	-0.411115	-0.528282	-0.667222	-0.663621	-0.649297	-0.8	-0.8	0	-0.52	-0.69
NM_017596	KIF21B	kinesin family member 21B (KIF21B), mRNA [NM_017596]	hsa-miR-598	-0.925	-0.727017	-0.356524	-0.996475	-0.475989	-0.823983	-0.72	-0.81	-0.34	-0.72	-0.55
NM_005356	LCK	lymphocyte-specific protein tyrosine kinase (LCK), transcript variant 2, mRNA [NM_005356]	hsa-miR-598	-0.925	-0.577713	-0.28583	-0.590882	-0.336673	-0.583965	-0.72	-0.81	-0.34	-0.72	-0.55
NM_004225	MFHAS1	maligNAt fibrous histiocytoma amplified sequence 1 (MFHAS1), mRNA [NM_004225]	hsa-miR-598	-0.925	-0.381047	-0.296536	-0.690964	-0.589412	-0.594547	-0.72	-0.81	-0.34	-0.72	-0.55
NM_017784	OSBPL10	oxysterol binding protein-like 10 (OSBPL10), mRNA [NM_017784]	hsa-miR-95	-0.925	-0.668812	-0.433928	-0.975373	-0.903095	-0.67347	-0.8	-0.8	0	-0.52	-0.69
NM_015288	PHF15	PHD finger protein 15 (PHF15), mRNA [NM_015288]	hsa-miR-598	-0.925	-0.445735	-0.30503	-0.818584	-0.484362	-0.61522	-0.72	-0.81	-0.34	-0.72	-0.55
NM_144710	SEPT10	septin 10 (SEPT10), transcript variant 1, mRNA [NM_144710]	hsa-miR-10a	-0.9	0.870358	1.1936	0.751531	0.968806	0.723502	-0.47	-1.03	-0.27	-0.76	-0.43
NM_001606	ABCA2	ATP-binding cassette, sub-family A (ABC1), member 2 (ABCA2), transcript variant 1, mRNA [NM_001606]	hsa-miR-7-1*	-0.9	-0.690101	-0.36843	-0.517546	-0.358985	-0.648813	-0.16	-0.56	-0.17	-0.59	-0.54
NM_001606	ABCA2	ATP-binding cassette, sub-family A (ABC1), member 2 (ABCA2), transcript variant 1, mRNA [NM_001606]	hsa-miR-886-3p	-0.9	-0.690101	-0.36843	-0.517546	-0.358985	-0.648813	0.22	-1.13	-0.82	-1.39	-1.04
NM_003786	ABCC3	ATP-binding cassette, sub-family C (CFTR/MRP), member 3 (ABCC3), mRNA [NM_003786]	hsa-miR-923	-0.9	1.11468	0.803454	0.585412	0.46426	0.758939	0	0.43	0.79	1.91	1.38
NM_005159	ACTC1	actin, alpha, cardiac muscle 1 (ACTC1), mRNA [NM_005159]	hsa-miR-363	-0.9	-0.408586	-0.379419	-0.533517	-0.306464	-0.388809	-0.54	-0.62	-0.13	-0.8	-0.72
NM_005159	ACTC1	actin, alpha, cardiac muscle 1 (ACTC1), mRNA [NM_005159]	hsa-miR-7-1*	-0.9	-0.408586	-0.379419	-0.533517	-0.306464	-0.388809	-0.16	-0.56	-0.17	-0.59	-0.54
NM_005165	ALDOC	aldolase C, fructose-bisphosphate (ALDOC), mRNA [NM_005165]	hsa-miR-221*	-0.9	-0.453206	-0.381997	-0.82108	-0.507245	-0.409974	-0.26	-0.89	-0.08	-0.7	-0.82
NM_001155	ANXA6	annexin A6 (ANXA6), transcript variant 1, mRNA [NM_001155]	hsa-miR-221*	-0.9	-0.620591	-0.222661	-0.730113	-0.488029	-0.595052	-0.26	-0.89	-0.08	-0.7	-0.82
NM_001039569	AP1S3	adaptor-related protein complex 1, sigma 3 subunit (AP1S3), mRNA [NM_001039569]	hsa-miR-27a	-0.9	-0.945497	-0.740406	-0.938829	-1.15345	-1.1685	0.46	0.33	0.29	0.98	1.13
NM_004644	AP3B2	adaptor-related protein complex 3, beta 2 subunit (AP3B2), mRNA [NM_004644]	hsa-miR-7	-0.9	0.383938	0.482002	0.466604	0.659883	0.477008	-0.22	-0.57	-0.41	-0.66	-0.38
NM_145343	APOL1	apolipoprotein L, 1 (APOL1), transcript variant 2, mRNA [NM_145343]	hsa-miR-135a*	-0.9	-0.503554	-1.02761	-1.06517	-1.5832	-1.97458	0.15	0.74	0.52	1.36	1.4
NM_145343	APOL1	apolipoprotein L, 1 (APOL1), transcript variant 2, mRNA [NM_145343]	hsa-miR-923	-0.9	-0.503554	-1.02761	-1.06517	-1.5832	-1.97458	0	0.43	0.79	1.91	1.38
NM_145637	APOL2	apolipoprotein L, 2 (APOL2), transcript variant beta, mRNA [NM_145637]	hsa-miR-135a*	-0.9	-0.465894	-1.04505	-1.80558	-1.94865	-2.28843	0.15	0.74	0.52	1.36	1.4
NM_145637	APOL2	apolipoprotein L, 2 (APOL2), transcript variant beta, mRNA [NM_145637]	hsa-miR-923	-0.9	-0.465894	-1.04505	-1.80558	-1.94865	-2.28843	0	0.43	0.79	1.91	1.38
NM_030641	APOL6	apolipoprotein L, 6 (APOL6), mRNA [NM_030641]	hsa-miR-135a*	-0.9	-0.737624	-1.25413	-1.28959	-1.45007	-1.99312	0.15	0.74	0.52	1.36	1.4
NM_030641	APOL6	apolipoprotein L, 6 (APOL6), mRNA [NM_030641]	hsa-miR-923	-0.9	-0.737624	-1.25413	-1.28959	-1.45007	-1.99312	0	0.43	0.79	1.91	1.38
NM_153213	ARHGEF19	Rho guanine nucleotide exchange factor (GEF) 19 (ARHGEF19), mRNA [NM_153213]	hsa-miR-135a*	-0.9	-0.287756	-0.625468	-0.535131	-0.593775	-0.806088	0.15	0.74	0.52	1.36	1.4
NM_153213	ARHGEF19	Rho guanine nucleotide exchange factor (GEF) 19 (ARHGEF19), mRNA [NM_153213]	hsa-miR-188-5p	-0.9	-0.287756	-0.625468	-0.535131	-0.593775	-0.806088	-0.02	1.15	0.24	0.83	0.9
NM_004311	ARL3	ADP-ribosylation factor-like 3 (ARL3), mRNA [NM_004311]	hsa-miR-29b-1*	-0.9	0.376752	0.603183	0.423957	0.764916	0.873209	-0.42	-1.15	-0.08	-1.26	-1.48
NM_006828	ASCC3	activating signal cointegrator 1 complex subunit 3 (ASCC3), transcript variant 1, mRNA [NM_006828]	hsa-miR-494	-0.9	1.21372	1.07232	1.33571	0.293387	0.82172	0	0.97	0.51	1.51	1.44
NM_000051	ATM	ataxia telangiectasia mutated (includes complementation groups A, C and D) (ATM), transcript variant 1, mRNA [NM_000051]	hsa-miR-27a	-0.9	-0.500475	-0.460356	-0.482193	-0.509393	-0.605877	0.46	0.33	0.29	0.98	1.13
NM_020452	ATP8B2	ATPase, Class I, type 8B, member 2 (ATP8B2), transcript variant 1, mRNA [NM_020452]	hsa-miR-7-1*	-0.9	-0.863627	-0.451843	-0.805235	-0.483652	-0.672863	-0.16	-0.56	-0.17	-0.59	-0.54
NM_020452	ATP8B2	ATPase, Class I, type 8B, member 2 (ATP8B2), transcript variant 1, mRNA [NM_020452]	hsa-miR-886-3p	-0.9	-0.863627	-0.451843	-0.805235	-0.483652	-0.672863	0.22	-1.13	-0.82	-1.39	-1.04
NM_024830	AYTL2	acyltransferase like 2 (AYTL2), mRNA [NM_024830]	hsa-miR-34a	-0.9	-0.409537	-0.359342	-0.291776	-0.4498	-0.28455	2.22	1.66	1.97	2.43	1.54
NM_018644	B3GAT1	beta-1,3-glucuronyltransferase 1 (glucuronosyltransferase P) (B3GAT1), transcript variant 1, mRNA [NM_018644]	hsa-miR-923	-0.9	-0.946073	-0.462979	-1.1234	-1.56515	-1.51041	0	0.43	0.79	1.91	1.38
NM_017935	BANK1	B-cell scaffold protein with ankyrin repeats 1 (BANK1), mRNA [NM_017935]	hsa-miR-135a*	-0.9	-0.446845	-1.02487	-1.08647	-1.69401	-1.81441	0.15	0.74	0.52	1.36	1.4
NM_020235	BBX	bobby sox homolog (Drosophila) (BBX), mRNA [NM_020235]	hsa-miR-483-5p	-0.9	-0.376643	-0.619499	-0.406583	-0.515434	-0.600735	0.54	1.46	0.5	0.89	1.43
NM_022893	BCL11A	B-cell CLL/lymphoma 11A (zinc finger protein) (BCL11A), transcript variant 1, mRNA [NM_022893]	hsa-miR-27a	-0.9	-1.6754	-0.895777	-0.648368	-1.27438	-1.80505	0.46	0.33	0.29	0.98	1.13
NM_001012271	BIRC5	baculoviral IAP repeat-containing 5 (survivin) (BIRC5), transcript variant 3, mRNA [NM_001012271]	hsa-miR-135a*	-0.9	-0.908592	-1.81625	-1.27517	-2.71703	-2.17123	0.15	0.74	0.52	1.36	1.4
NM_014962	BTBD3	BTB (POZ) domain containing 3 (BTBD3), transcript variant 1, mRNA [NM_014962]	hsa-miR-1225-5p	-0.9	0.9167	0.629816	0.906651	0.648739	1.38428	0.14	0.95	0.57	0.73	0.56
NM_007048	BTN3A1	butyrophilin, subfamily 3, member A1 (BTN3A1), mRNA [NM_007048]	hsa-miR-663	-0.9	-0.355325	-0.410503	-0.729959	-0.788239	-0.441107	0.27	0.97	1.08	1.38	0.92
NM_007048	BTN3A1	butyrophilin, subfamily 3, member A1 (BTN3A1), mRNA [NM_007048]	hsa-miR-923	-0.9	-0.355325	-0.410503	-0.729959	-0.788239	-0.441107	0	0.43	0.79	1.91	1.38
NM_020375	C12orf5	chromosome 12 open reading frame 5 (C12orf5), mRNA [NM_020375]	hsa-miR-494	-0.9	1.57883	1.42356	1.27573	0.542865	0.992505	0	0.97	0.51	1.51	1.44
NM_152259	C15orf42	chromosome 15 open reading frame 42 (C15orf42), mRNA [NM_152259]	hsa-miR-494	-0.9	-0.934103	-1.36904	-0.619477	-1.94208	-1.66748	0	0.97	0.51	1.51	1.44
NM_152308	C16orf75	chromosome 16 open reading frame 75 (C16orf75), mRNA [NM_152308]	hsa-miR-494	-0.9	-0.511989	-0.749903	-0.756062	-1.18202	-1.16028	0	0.97	0.51	1.51	1.44
NM_153211	C18orf17	chromosome 18 open reading frame 17 (C18orf17), mRNA [NM_153211]	hsa-miR-494	-0.9	-0.293083	-0.36968	-0.300049	-0.408893	-0.430763	0	0.97	0.51	1.51	1.44
NM_001733	C1R	complement component 1, r subcomponent (C1R), mRNA [NM_001733]	hsa-miR-27a	-0.9	-1.01963	-0.749271	-0.99772	-1.82719	-2.16006	0.46	0.33	0.29	0.98	1.13
NM_015864	C6orf32	chromosome 6 open reading frame 32 (C6orf32), mRNA [NM_015864]	hsa-miR-7	-0.9	-0.83289	-0.326866	-0.517509	-0.450323	-0.655995	-0.22	-0.57	-0.41	-0.66	-0.38
NM_172364	CACNA2D4	calcium channel, voltage-dependent, alpha 2/delta subunit 4 (CACNA2D4), mRNA [NM_172364]	hsa-miR-29b-1*	-0.9	0.874249	0.727516	0.458747	1.15777	1.46109	-0.42	-1.15	-0.08	-1.26	-1.48
NM_172364	CACNA2D4	calcium channel, voltage-dependent, alpha 2/delta subunit 4 (CACNA2D4), mRNA [NM_172364]	hsa-miR-940	-0.9	0.874249	0.727516	0.458747	1.15777	1.46109	0.78	1	0.97	0.61	0.24
NM_033212	CCDC102A	coiled-coil domain containing 102A (CCDC102A), mRNA [NM_033212]	hsa-miR-923	-0.9	-0.97144	-0.897116	-1.07755	-2.1209	-2.10018	0	0.43	0.79	1.91	1.38
NM_024296	CCDC28B	coiled-coil domain containing 28B (CCDC28B), mRNA [NM_024296]	hsa-miR-29b-1*	-0.9	-0.633112	-0.732714	-0.924077	-0.630052	-0.625974	-0.42	-1.15	-0.08	-1.26	-1.48
NM_015621	CCDC69	coiled-coil domain containing 69 (CCDC69), mRNA [NM_015621]	hsa-miR-10a	-0.9	-0.712577	-0.334238	-0.80878	-0.517186	-0.888489	-0.47	-1.03	-0.27	-0.76	-0.43
NM_001759	CCND2	cyclin D2 (CCND2), mRNA [NM_001759]	hsa-miR-135a*	-0.9	-0.432285	-0.539968	-0.51444	-1.05908	-0.812275	0.15	0.74	0.52	1.36	1.4
NM_001759	CCND2	cyclin D2 (CCND2), mRNA [NM_001759]	hsa-miR-923	-0.9	-0.432285	-0.539968	-0.51444	-1.05908	-0.812275	0	0.43	0.79	1.91	1.38
NM_001782	CD72	CD72 molecule (CD72), mRNA [NM_001782]	hsa-miR-923	-0.9	-0.492555	-0.953872	-1.48519	-1.69714	-1.8999	0	0.43	0.79	1.91	1.38
NM_001783	CD79A	CD79a molecule, immunoglobulin-associated alpha (CD79A), transcript variant 1, mRNA [NM_001783]	hsa-miR-221*	-0.9	-0.716221	-0.673355	-1.10459	-0.993797	-0.70591	-0.26	-0.89	-0.08	-0.7	-0.82
NM_012072	CD93	CD93 molecule (CD93), mRNA [NM_012072]	hsa-miR-7-1*	-0.9	0.711121	1.07652	0.888666	1.80775	0.844799	-0.16	-0.56	-0.17	-0.59	-0.54
NM_012072	CD93	CD93 molecule (CD93), mRNA [NM_012072]	hsa-miR-886-3p	-0.9	0.711121	1.07652	0.888666	1.80775	0.844799	0.22	-1.13	-0.82	-1.39	-1.04
NM_001786	CDC2	cell division cycle 2, G1 to S and G2 to M (CDC2), transcript variant 1, mRNA [NM_001786]	hsa-miR-494	-0.9	-0.58539	-1.15019	-0.881604	-1.9585	-1.96439	0	0.97	0.51	1.51	1.44
NM_031942	CDCA7	cell division cycle associated 7 (CDCA7), transcript variant 1, mRNA [NM_031942]	hsa-miR-494	-0.9	-0.568105	-1.12251	-0.645204	-1.32509	-1.00762	0	0.97	0.51	1.51	1.44
NM_003885	CDK5R1	cyclin-dependent kinase 5, regulatory subunit 1 (p35) (CDK5R1), mRNA [NM_003885]	hsa-miR-494	-0.9	1.16078	0.88791	1.42821	0.559466	0.673018	0	0.97	0.51	1.51	1.44
NM_152272	CHMP7	CHMP family, member 7 (CHMP7), mRNA [NM_152272]	hsa-miR-663	-0.9	-0.354167	-0.497616	-0.784252	-0.677128	-0.367066	0.27	0.97	1.08	1.38	0.92
NM_006493	CLN5	ceroid-lipofuscinosis, neuronal 5 (CLN5), mRNA [NM_006493]	hsa-miR-221*	-0.9	0.366867	0.458482	0.290174	0.453166	0.595073	-0.26	-0.89	-0.08	-0.7	-0.82
NM_006493	CLN5	ceroid-lipofuscinosis, neuronal 5 (CLN5), mRNA [NM_006493]	hsa-miR-29b-1*	-0.9	0.366867	0.458482	0.290174	0.453166	0.595073	-0.42	-1.15	-0.08	-1.26	-1.48
NM_020939	CPNE5	copine V (CPNE5), mRNA [NM_020939]	hsa-miR-135a*	-0.9	-0.832014	-0.858794	-1.17764	-1.39784	-1.74351	0.15	0.74	0.52	1.36	1.4
NM_020939	CPNE5	copine V (CPNE5), mRNA [NM_020939]	hsa-miR-923	-0.9	-0.832014	-0.858794	-1.17764	-1.39784	-1.74351	0	0.43	0.79	1.91	1.38
NM_001337	CX3CR1	chemokine (C-X3-C motif) receptor 1 (CX3CR1), mRNA [NM_001337]	hsa-miR-34a	-0.9	-1.62028	-1.56307	-1.7772	-3.40595	-1.47026	2.22	1.66	1.97	2.43	1.54
NM_001565	CXCL10	chemokine (C-X-C motif) ligand 10 (CXCL10), mRNA [NM_001565]	hsa-miR-188-5p	-0.9	-1.71752	-4.94838	-4.30152	-3.19959	-4.47122	-0.02	1.15	0.24	0.83	0.9
NM_017707	DDEFL1	development and differentiation enhancing factor-like 1 (DDEFL1), mRNA [NM_017707]	hsa-miR-10a	-0.9	0.708197	1.00412	0.616231	1.00719	0.680074	-0.47	-1.03	-0.27	-0.76	-0.43
NM_021120	DLG3	discs, large homolog 3 (neuroendocrine-dlg, Drosophila) (DLG3), transcript variant 1, mRNA [NM_021120]	hsa-miR-923	-0.9	-1.03309	-0.26076	-1.17586	-1.32642	-1.26127	0	0.43	0.79	1.91	1.38
NM_005220	DLX3	distal-less homeobox 3 (DLX3), mRNA [NM_005220]	hsa-miR-483-5p	-0.9	0.846795	0.392359	0.646395	0.548733	0.45698	0.54	1.46	0.5	0.89	1.43
NM_015263	DMXL2	Dmx-like 2 (DMXL2), mRNA [NM_015263]	hsa-miR-29b-1*	-0.9	0.731573	0.859515	0.754884	1.20315	1.30886	-0.42	-1.15	-0.08	-1.26	-1.48
NM_004947	DOCK3	dedicator of cytokinesis 3 (DOCK3), mRNA [NM_004947]	hsa-miR-196b	-0.9	0.4387	0.537511	1.08588	0.74962	0.713583	-0.27	-0.33	-0.71	-0.94	-0.55
NM_173660	DOK7	docking protein 7 (DOK7), mRNA [NM_173660]	hsa-miR-886-3p	-0.9	-1.08958	-0.610618	-0.797448	-0.751003	-0.773197	0.22	-1.13	-0.82	-1.39	-1.04
NM_001946	DUSP6	dual specificity phosphatase 6 (DUSP6), transcript variant 1, mRNA [NM_001946]	hsa-miR-363	-0.9	1.32226	1.13002	0.943346	2.31946	2.13509	-0.54	-0.62	-0.13	-0.8	-0.72
NM_005225	E2F1	E2F transcription factor 1 (E2F1), mRNA [NM_005225]	hsa-miR-923	-0.9	-0.477502	-0.904269	-0.962652	-1.15877	-1.66462	0	0.43	0.79	1.91	1.38
NM_001951	E2F5	E2F transcription factor 5, p130-binding (E2F5), mRNA [NM_001951]	hsa-miR-494	-0.9	-0.810553	-1.62304	-1.40854	-1.65954	-1.96759	0	0.97	0.51	1.51	1.44
NM_004879	EI24	etoposide induced 2.4 mRNA (EI24), transcript variant 1, mRNA [NM_004879]	hsa-miR-940	-0.9	0.516282	0.31231	0.486596	0.586771	0.559788	0.78	1	0.97	0.61	0.24
NM_022725	FANCF	Fanconi anemia, complementation group F (FANCF), mRNA [NM_022725]	hsa-miR-135a*	-0.9	-0.478251	-0.617613	-0.368574	-0.635157	-0.679825	0.15	0.74	0.52	1.36	1.4
NM_022725	FANCF	Fanconi anemia, complementation group F (FANCF), mRNA [NM_022725]	hsa-miR-27a	-0.9	-0.478251	-0.617613	-0.368574	-0.635157	-0.679825	0.46	0.33	0.29	0.98	1.13
NM_032447	FBN3	fibrillin 3 (FBN3), mRNA [NM_032447]	hsa-miR-940	-0.9	0.568593	0.532651	0.419142	0.601148	0.748803	0.78	1	0.97	0.61	0.24
NM_030764	FCRL2	Fc receptor-like 2 (FCRL2), transcript variant 2, mRNA [NM_030764]	hsa-miR-135a*	-0.9	-0.333263	-0.431077	-0.858382	-0.902236	-0.923108	0.15	0.74	0.52	1.36	1.4
NM_032738	FCRLA	Fc receptor-like A (FCRLA), mRNA [NM_032738]	hsa-miR-135a*	-0.9	-0.449688	-0.604922	-1.10868	-1.15802	-1.33336	0.15	0.74	0.52	1.36	1.4
NM_032738	FCRLA	Fc receptor-like A (FCRLA), mRNA [NM_032738]	hsa-miR-923	-0.9	-0.449688	-0.604922	-1.10868	-1.15802	-1.33336	0	0.43	0.79	1.91	1.38
NM_201555	FHL2	four and a half LIM domains 2 (FHL2), transcript variant 2, mRNA [NM_201555]	hsa-miR-27a	-0.9	2.51101	2.96876	3.04192	1.19839	1.60217	0.46	0.33	0.29	0.98	1.13
NM_015675	GADD45B	growth arrest and DNA-damage-inducible, beta (GADD45B), mRNA [NM_015675]	hsa-miR-135a*	-0.9	-0.538665	-0.982271	-1.27324	-1.76188	-2.2078	0.15	0.74	0.52	1.36	1.4
NM_015675	GADD45B	growth arrest and DNA-damage-inducible, beta (GADD45B), mRNA [NM_015675]	hsa-miR-923	-0.9	-0.538665	-0.982271	-1.27324	-1.76188	-2.2078	0	0.43	0.79	1.91	1.38
NM_002053	GBP1	guanylate binding protein 1, interferon-inducible, 67kDa (GBP1), mRNA [NM_002053]	hsa-miR-135a*	-0.9	-0.709806	-2.34316	-2.36007	-3.03353	-4.28682	0.15	0.74	0.52	1.36	1.4
NM_018284	GBP3	guanylate binding protein 3 (GBP3), mRNA [NM_018284]	hsa-miR-494	-0.9	-0.489045	-1.38926	-0.987772	-1.50397	-1.6937	0	0.97	0.51	1.51	1.44
NM_052941	GBP4	guanylate binding protein 4 (GBP4), mRNA [NM_052941]	hsa-miR-135a*	-0.9	-0.583835	-2.2467	-1.99514	-3.58328	-3.5577	0.15	0.74	0.52	1.36	1.4
NM_052941	GBP4	guanylate binding protein 4 (GBP4), mRNA [NM_052941]	hsa-miR-923	-0.9	-0.583835	-2.2467	-1.99514	-3.58328	-3.5577	0	0.43	0.79	1.91	1.38
NM_013267	GLS2	glutaminase 2 (liver, mitochondrial) (GLS2), nuclear gene encoding mitochondrial protein, mRNA [NM_013267]	hsa-miR-363	-0.9	1.76627	2.07718	1.87745	2.31662	2.12179	-0.54	-0.62	-0.13	-0.8	-0.72
NM_013267	GLS2	glutaminase 2 (liver, mitochondrial) (GLS2), nuclear gene encoding mitochondrial protein, mRNA [NM_013267]	hsa-miR-886-3p	-0.9	1.76627	2.07718	1.87745	2.31662	2.12179	0.22	-1.13	-0.82	-1.39	-1.04
NM_032777	GPR124	G protein-coupled receptor 124 (GPR124), mRNA [NM_032777]	hsa-miR-27a	-0.9	0.543404	1.01675	0.866297	0.510381	0.422356	0.46	0.33	0.29	0.98	1.13
NM_002084	GPX3	glutathione peroxidase 3 (plasma) (GPX3), mRNA [NM_002084]	hsa-miR-7-1*	-0.9	0.529482	1.26599	0.779448	1.15953	1.02001	-0.16	-0.56	-0.17	-0.59	-0.54
NM_021064	HIST1H2AG	histone cluster 1, H2ag (HIST1H2AG), mRNA [NM_021064]	hsa-miR-29b-1*	-0.9	0.496724	0.49405	0.416761	0.52522	0.532493	-0.42	-1.15	-0.08	-1.26	-1.48
NM_021064	HIST1H2AG	histone cluster 1, H2ag (HIST1H2AG), mRNA [NM_021064]	hsa-miR-940	-0.9	0.496724	0.49405	0.416761	0.52522	0.532493	0.78	1	0.97	0.61	0.24
NM_003495	HIST1H4I	histone cluster 1, H4i (HIST1H4I), mRNA [NM_003495]	hsa-miR-7	-0.9	0.51981	0.697548	0.721683	0.782791	0.664842	-0.22	-0.57	-0.41	-0.66	-0.38
NM_012484	HMMR	hyaluroNA-mediated motility receptor (RHAMM) (HMMR), transcript variant 1, mRNA [NM_012484]	hsa-miR-494	-0.9	-0.289771	-0.729579	-0.556571	-0.85004	-1.05959	0	0.97	0.51	1.51	1.44
NM_032303	HSDL2	hydroxysteroid dehydrogenase like 2 (HSDL2), mRNA [NM_032303]	hsa-miR-940	-0.9	0.532955	0.416835	0.548716	0.793647	0.961116	0.78	1	0.97	0.61	0.24
NM_019859	HTR7	5-hydroxytryptamine (serotonin) receptor 7 (adenylate cyclase-coupled) (HTR7), transcript variant d, mRNA [NM_019859]	hsa-miR-29b-1*	-0.9	0.602487	0.802468	0.797448	1.1168	1.55464	-0.42	-1.15	-0.08	-1.26	-1.48
NM_001079526	IKZF2	IKAROS family zinc finger 2 (Helios) (IKZF2), transcript variant 2, mRNA [NM_001079526]	hsa-miR-135a*	-0.9	-0.306255	-0.501933	-0.555269	-0.787659	-0.872398	0.15	0.74	0.52	1.36	1.4
NM_001079526	IKZF2	IKAROS family zinc finger 2 (Helios) (IKZF2), transcript variant 2, mRNA [NM_001079526]	hsa-miR-923	-0.9	-0.306255	-0.501933	-0.555269	-0.787659	-0.872398	0	0.43	0.79	1.91	1.38
NM_001559	IL12RB2	interleukin 12 receptor, beta 2 (IL12RB2), mRNA [NM_001559]	hsa-miR-135a*	-0.9	-1.75119	-2.27609	-2.46873	-4.86283	-5.07079	0.15	0.74	0.52	1.36	1.4
NM_007199	IRAK3	interleukin-1 receptor-associated kinase 3 (IRAK3), mRNA [NM_007199]	hsa-miR-135a*	-0.9	0.928422	0.915328	0.818642	0.595216	0.561237	0.15	0.74	0.52	1.36	1.4
NM_007199	IRAK3	interleukin-1 receptor-associated kinase 3 (IRAK3), mRNA [NM_007199]	hsa-miR-923	-0.9	0.928422	0.915328	0.818642	0.595216	0.561237	0	0.43	0.79	1.91	1.38
NM_002198	IRF1	interferon regulatory factor 1 (IRF1), mRNA [NM_002198]	hsa-miR-135a*	-0.9	-0.680189	-1.50361	-2.13496	-2.33337	-2.8458	0.15	0.74	0.52	1.36	1.4
NM_002198	IRF1	interferon regulatory factor 1 (IRF1), mRNA [NM_002198]	hsa-miR-923	-0.9	-0.680189	-1.50361	-2.13496	-2.33337	-2.8458	0	0.43	0.79	1.91	1.38
NM_022767	ISG20L1	interferon stimulated exonuclease gene 20kDa-like 1 (ISG20L1), mRNA [NM_022767]	hsa-miR-135a*	-0.9	2.49279	2.25658	2.09921	2.0687	1.82818	0.15	0.74	0.52	1.36	1.4
NM_022767	ISG20L1	interferon stimulated exonuclease gene 20kDa-like 1 (ISG20L1), mRNA [NM_022767]	hsa-miR-923	-0.9	2.49279	2.25658	2.09921	2.0687	1.82818	0	0.43	0.79	1.91	1.38
NM_004972	JAK2	Janus kinase 2 (a protein tyrosine kinase) (JAK2), mRNA [NM_004972]	hsa-miR-494	-0.9	-0.355159	-0.722117	-0.647044	-0.757591	-1.10493	0	0.97	0.51	1.51	1.44
NM_006854	KDELR2	KDEL (Lys-Asp-Glu-Leu) endoplasmic reticulum protein retention receptor 2 (KDELR2), mRNA [NM_006854]	hsa-miR-29b-1*	-0.9	0.300458	0.316923	0.316244	0.327856	0.465849	-0.42	-1.15	-0.08	-1.26	-1.48
NM_015005	KIAA0284	KIAA0284 (KIAA0284), mRNA [NM_015005]	hsa-miR-27a	-0.9	0.743058	1.16687	1.16803	1.03474	0.482184	0.46	0.33	0.29	0.98	1.13
NM_002263	KIFC1	kinesin family member C1 (KIFC1), mRNA [NM_002263]	hsa-miR-135a*	-0.9	-0.568496	-0.656832	-0.532357	-0.928541	-0.952794	0.15	0.74	0.52	1.36	1.4
NM_012314	KIR2DS4	killer cell immunoglobulin-like receptor, two domains, short cytoplasmic tail, 4 (KIR2DS4), mRNA [NM_012314]	hsa-miR-27a	-0.9	-1.14019	-0.973183	-1.07513	-1.91068	-2.75495	0.46	0.33	0.29	0.98	1.13
NM_013289	KIR3DL1	killer cell immunoglobulin-like receptor, three domains, long cytoplasmic tail, 1 (KIR3DL1), mRNA [NM_013289]	hsa-miR-27a	-0.9	-1.38123	-1.27814	-1.17635	-1.95095	-1.90095	0.46	0.33	0.29	0.98	1.13
NM_005564	LCN2	lipocalin 2 (oncogene 24p3) (LCN2), mRNA [NM_005564]	hsa-miR-923	-0.9	-0.897492	-0.68321	-0.933726	-1.89513	-1.80681	0	0.43	0.79	1.91	1.38
NM_030576	LIMD2	LIM domain containing 2 (LIMD2), mRNA [NM_030576]	hsa-miR-1225-5p	-0.9	-0.373554	-0.519989	-0.473593	-0.533482	-0.403987	0.14	0.95	0.57	0.73	0.56
NM_030576	LIMD2	LIM domain containing 2 (LIMD2), mRNA [NM_030576]	hsa-miR-663	-0.9	-0.373554	-0.519989	-0.473593	-0.533482	-0.403987	0.27	0.97	1.08	1.38	0.92
NM_001076680	LOC201229	hypothetical protein LOC201229 (LOC201229), mRNA [NM_001076680]	hsa-miR-494	-0.9	0.770833	0.614156	0.674315	0.37675	0.641396	0	0.97	0.51	1.51	1.44
NM_001013717	LOC441108	hypothetical gene supported by AK128882 (LOC441108), mRNA [NM_001013717]	hsa-miR-135a*	-0.9	-0.817769	-1.38651	-1.10554	-1.37494	-1.61759	0.15	0.74	0.52	1.36	1.4
NM_001013717	LOC441108	hypothetical gene supported by AK128882 (LOC441108), mRNA [NM_001013717]	hsa-miR-188-5p	-0.9	-0.817769	-1.38651	-1.10554	-1.37494	-1.61759	-0.02	1.15	0.24	0.83	0.9
NM_138402	LOC93349	hypothetical protein BC004921 (LOC93349), mRNA [NM_138402]	hsa-miR-483-5p	-0.9	-0.408803	-0.669961	-0.30991	-0.573593	-0.524304	0.54	1.46	0.5	0.89	1.43
NM_006726	LRBA	LPS-responsive vesicle trafficking, beach and anchor containing (LRBA), mRNA [NM_006726]	hsa-miR-135a*	-0.9	-0.384077	-0.502705	-0.324526	-0.721198	-0.793991	0.15	0.74	0.52	1.36	1.4
NM_006726	LRBA	LPS-responsive vesicle trafficking, beach and anchor containing (LRBA), mRNA [NM_006726]	hsa-miR-27a	-0.9	-0.384077	-0.502705	-0.324526	-0.721198	-0.793991	0.46	0.33	0.29	0.98	1.13
NM_024548	LRRIQ2	leucine-rich repeats and IQ motif containing 2 (LRRIQ2), mRNA [NM_024548]	hsa-miR-221*	-0.9	-0.690987	-0.321288	-0.757806	-0.438316	-0.50783	-0.26	-0.89	-0.08	-0.7	-0.82
NM_024548	LRRIQ2	leucine-rich repeats and IQ motif containing 2 (LRRIQ2), mRNA [NM_024548]	hsa-miR-99a	-0.9	-0.690987	-0.321288	-0.757806	-0.438316	-0.50783	-0.52	-1.04	-0.04	-0.66	-0.28
NM_021070	LTBP3	latent transforming growth factor beta binding protein 3 (LTBP3), mRNA [NM_021070]	hsa-miR-34a	-0.9	0.4075	0.72281	0.535005	0.476819	0.728991	2.22	1.66	1.97	2.43	1.54
NM_177457	LYNX1	Ly6/neurotoxin 1 (LYNX1), transcript variant 3, mRNA [NM_177457]	hsa-miR-940	-0.9	0.763251	0.467405	0.845046	0.929736	1.07808	0.78	1	0.97	0.61	0.24
NM_002359	MAFG	v-maf musculoaponeurotic fibrosarcoma oncogene homolog G (avian) (MAFG), transcript variant 1, mRNA [NM_002359]	hsa-miR-7	-0.9	0.330866	0.522433	0.451026	0.519638	0.442153	-0.22	-0.57	-0.41	-0.66	-0.38
NM_145686	MAP4K4	mitogen-activated protein kinase kinase kinase kinase 4 (MAP4K4), transcript variant 2, mRNA [NM_145686]	hsa-miR-940	-0.9	0.835353	0.774701	1.00993	1.05647	1.38072	0.78	1	0.97	0.61	0.24
NM_153487	MDGA1	MAM domain containing glycosylphosphatidylinositol anchor 1 (MDGA1), mRNA [NM_153487]	hsa-miR-135a*	-0.9	-0.747054	-1.043	-0.691545	-1.07226	-1.55365	0.15	0.74	0.52	1.36	1.4
NM_153487	MDGA1	MAM domain containing glycosylphosphatidylinositol anchor 1 (MDGA1), mRNA [NM_153487]	hsa-miR-27a	-0.9	-0.747054	-1.043	-0.691545	-1.07226	-1.55365	0.46	0.33	0.29	0.98	1.13
NM_004225	MFHAS1	maligNAt fibrous histiocytoma amplified sequence 1 (MFHAS1), mRNA [NM_004225]	hsa-miR-10a	-0.9	-0.381047	-0.296536	-0.690964	-0.589412	-0.594547	-0.47	-1.03	-0.27	-0.76	-0.43
NM_004225	MFHAS1	maligNAt fibrous histiocytoma amplified sequence 1 (MFHAS1), mRNA [NM_004225]	hsa-miR-99a	-0.9	-0.381047	-0.296536	-0.690964	-0.589412	-0.594547	-0.52	-1.04	-0.04	-0.66	-0.28
NM_144973	MGC24039	hypothetical protein MGC24039 (MGC24039), mRNA [NM_144973]	hsa-miR-494	-0.9	-0.663475	-0.759034	-0.688725	-1.37869	-1.56242	0	0.97	0.51	1.51	1.44
NM_198159	MITF	microphthalmia-associated transcription factor (MITF), transcript variant 1, mRNA [NM_198159]	hsa-miR-34a	-0.9	1.11528	1.13487	1.03355	0.467193	1.50957	2.22	1.66	1.97	2.43	1.54
NM_033467	MMEL1	membrane metallo-endopeptidase-like 1 (MMEL1), mRNA [NM_033467]	hsa-miR-27a	-0.9	0.618347	0.793731	0.928914	0.430979	0.505697	0.46	0.33	0.29	0.98	1.13
NM_003828	MTMR1	myotubularin related protein 1 (MTMR1), mRNA [NM_003828]	hsa-miR-494	-0.9	-0.382298	-0.477821	-0.476086	-0.876139	-0.904287	0	0.97	0.51	1.51	1.44
NM_152673	MUC20	mucin 20, cell surface associated (MUC20), mRNA [NM_152673]	hsa-miR-483-5p	-0.9	0.58599	0.491775	0.940872	0.569934	0.372318	0.54	1.46	0.5	0.89	1.43
NM_001080416	MYBL1	v-myb myeloblastosis viral oncogene homolog (avian)-like 1 (MYBL1), mRNA [NM_001080416]	hsa-miR-135a*	-0.9	-0.602526	-1.1554	-0.692323	-1.76268	-1.52394	0.15	0.74	0.52	1.36	1.4
NM_001080416	MYBL1	v-myb myeloblastosis viral oncogene homolog (avian)-like 1 (MYBL1), mRNA [NM_001080416]	hsa-miR-923	-0.9	-0.602526	-1.1554	-0.692323	-1.76268	-1.52394	0	0.43	0.79	1.91	1.38
NM_005468	NAALADL1	N-acetylated alpha-linked acidic dipeptidase-like 1 (NAALADL1), mRNA [NM_005468]	hsa-miR-34a	-0.9	-0.876584	-0.28533	-0.79472	-0.931389	-0.66405	2.22	1.66	1.97	2.43	1.54
NM_006403	NEDD9	neural precursor cell expressed, developmentally down-regulated 9 (NEDD9), transcript variant 1, mRNA [NM_006403]	hsa-miR-27a	-0.9	-0.955047	-0.831429	-0.345026	-1.37397	-1.0978	0.46	0.33	0.29	0.98	1.13
NM_018092	NETO2	neuropilin (NRP) and tolloid (TLL)-like 2 (NETO2), mRNA [NM_018092]	hsa-miR-1225-5p	-0.9	0.495168	0.255817	0.444782	0.384773	0.396265	0.14	0.95	0.57	0.73	0.56
NM_018283	NUDT15	nudix (nucleoside diphosphate linked moiety X)-type motif 15 (NUDT15), mRNA [NM_018283]	hsa-miR-494	-0.9	1.11181	1.09965	1.35684	0.649437	0.885304	0	0.97	0.51	1.51	1.44
NM_024923	NUP210	nucleoporin 210kDa (NUP210), mRNA [NM_024923]	hsa-miR-7	-0.9	-0.83951	-0.436729	-0.631956	-0.325801	-0.601549	-0.22	-0.57	-0.41	-0.66	-0.38
NM_002561	P2RX5	purinergic receptor P2X, ligand-gated ion channel, 5 (P2RX5), transcript variant 1, mRNA [NM_002561]	hsa-miR-923	-0.9	-0.810728	-1.1339	-1.21672	-1.95902	-2.76302	0	0.43	0.79	1.91	1.38
NM_017554	PARP14	poly (ADP-ribose) polymerase family, member 14 (PARP14), mRNA [NM_017554]	hsa-miR-494	-0.9	-0.841379	-1.3464	-1.08434	-1.47674	-1.73879	0	0.97	0.51	1.51	1.44
NM_002583	PAWR	PRKC, apoptosis, WT1, regulator (PAWR), mRNA [NM_002583]	hsa-miR-135a*	-0.9	-0.284396	-1.32137	-0.986005	-1.44119	-1.39938	0.15	0.74	0.52	1.36	1.4
NM_014801	PCNXL2	pecanex-like 2 (Drosophila) (PCNXL2), transcript variant 1, mRNA [NM_014801]	hsa-miR-886-3p	-0.9	0.542132	0.607147	0.520717	0.787259	0.596928	0.22	-1.13	-0.82	-1.39	-1.04
NM_021830	PEO1	progressive external ophthalmoplegia 1 (PEO1), mRNA [NM_021830]	hsa-miR-923	-0.9	-0.895488	-0.918503	-1.04343	-1.20673	-1.25392	0	0.43	0.79	1.91	1.38
NM_017712	PGPEP1	pyroglutamyl-peptidase I (PGPEP1), mRNA [NM_017712]	hsa-miR-363	-0.9	0.494486	0.588852	0.414419	0.642857	0.546648	-0.54	-0.62	-0.13	-0.8	-0.72
NM_017712	PGPEP1	pyroglutamyl-peptidase I (PGPEP1), mRNA [NM_017712]	hsa-miR-7-1*	-0.9	0.494486	0.588852	0.414419	0.642857	0.546648	-0.16	-0.56	-0.17	-0.59	-0.54
NM_017712	PGPEP1	pyroglutamyl-peptidase I (PGPEP1), mRNA [NM_017712]	hsa-miR-886-3p	-0.9	0.494486	0.588852	0.414419	0.642857	0.546648	0.22	-1.13	-0.82	-1.39	-1.04
NM_015288	PHF15	PHD finger protein 15 (PHF15), mRNA [NM_015288]	hsa-miR-10a	-0.9	-0.445735	-0.30503	-0.818584	-0.484362	-0.61522	-0.47	-1.03	-0.27	-0.76	-0.43
NM_015288	PHF15	PHD finger protein 15 (PHF15), mRNA [NM_015288]	hsa-miR-99a	-0.9	-0.445735	-0.30503	-0.818584	-0.484362	-0.61522	-0.52	-1.04	-0.04	-0.66	-0.28
NM_003629	PIK3R3	phosphoinositide-3-kinase, regulatory subunit 3 (p55, gamma) (PIK3R3), mRNA [NM_003629]	hsa-miR-483-5p	-0.9	-0.631333	-1.18671	-0.494475	-1.16983	-1.52768	0.54	1.46	0.5	0.89	1.43
NM_181805	PKIG	protein kinase (cAMP-dependent, catalytic) inhibitor gamma (PKIG), transcript variant 1, mRNA [NM_181805]	hsa-miR-923	-0.9	-0.574726	-0.519272	-0.797821	-1.39659	-0.849284	0	0.43	0.79	1.91	1.38
NM_198681	PLEKHG5	pleckstrin homology domain containing, family G (with RhoGef domain) member 5 (PLEKHG5), transcript variant 2, mRNA [NM_198681]	hsa-miR-483-5p	-0.9	0.690926	0.555693	0.981695	0.790913	0.566735	0.54	1.46	0.5	0.89	1.43
NM_006228	PNOC	prepronociceptin (PNOC), mRNA [NM_006228]	hsa-miR-663	-0.9	-0.650304	-0.71055	-0.943171	-1.18845	-0.461785	0.27	0.97	1.08	1.38	0.92
NM_001722	POLR3D	polymerase (RNA) III (DNA directed) polypeptide D, 44kDa (POLR3D), mRNA [NM_001722]	hsa-miR-494	-0.9	-0.288935	-0.592538	-0.700067	-0.933495	-0.794968	0	0.97	0.51	1.51	1.44
NM_006235	POU2AF1	POU domain, class 2, associating factor 1 (POU2AF1), mRNA [NM_006235]	hsa-miR-923	-0.9	-0.650156	-0.438675	-0.801944	-1.0131	-0.90253	0	0.43	0.79	1.91	1.38
NM_002718	PPP2R3A	protein phosphatase 2 (formerly 2A), regulatory subunit B'', alpha (PPP2R3A), transcript variant 1, mRNA [NM_002718]	hsa-miR-663	-0.9	0.572068	0.511677	0.4283	0.381873	0.701697	0.27	0.97	1.08	1.38	0.92
NM_004159	PSMB8	proteasome (prosome, macropain) subunit, beta type, 8 (large multifunctional peptidase 7) (PSMB8), transcript variant 1, mRNA [NM_004159]	hsa-miR-135a*	-0.9	-0.329456	-0.807536	-0.927868	-1.0235	-1.24452	0.15	0.74	0.52	1.36	1.4
NM_004159	PSMB8	proteasome (prosome, macropain) subunit, beta type, 8 (large multifunctional peptidase 7) (PSMB8), transcript variant 1, mRNA [NM_004159]	hsa-miR-923	-0.9	-0.329456	-0.807536	-0.927868	-1.0235	-1.24452	0	0.43	0.79	1.91	1.38
NM_000953	PTGDR	prostaglandin D2 receptor (DP) (PTGDR), mRNA [NM_000953]	hsa-miR-34a	-0.9	-1.39906	-1.17377	-1.15924	-2.23011	-0.922614	2.22	1.66	1.97	2.43	1.54
NM_002830	PTPN4	protein tyrosine phosphatase, non-receptor type 4 (megakaryocyte) (PTPN4), mRNA [NM_002830]	hsa-miR-27a	-0.9	-0.861315	-0.449454	-0.590411	-1.22988	-1.23366	0.46	0.33	0.29	0.98	1.13
NM_080588	PTPN7	protein tyrosine phosphatase, non-receptor type 7 (PTPN7), transcript variant 2, mRNA [NM_080588]	hsa-miR-494	-0.9	-0.349789	-0.493803	-0.687172	-0.88506	-0.747122	0	0.97	0.51	1.51	1.44
NM_181701	QSOX2	quiescin Q6-like 1 (QSCN6L1), mRNA [NM_181701]	hsa-miR-483-5p	-0.9	-0.349975	-0.505511	-0.346016	-0.413311	-0.409373	0.54	1.46	0.5	0.89	1.43
NM_213589	RAPH1	Ras association (RalGDS/AF-6) and pleckstrin homology domains 1 (RAPH1), transcript variant 1, mRNA [NM_213589]	hsa-miR-196b	-0.9	0.867316	1.15392	1.29735	2.62328	2.33294	-0.27	-0.33	-0.71	-0.94	-0.55
NM_004585	RARRES3	retinoic acid receptor responder (tazarotene induced) 3 (RARRES3), mRNA [NM_004585]	hsa-miR-494	-0.9	-0.754087	-1.02746	-0.81454	-1.77831	-2.00887	0	0.97	0.51	1.51	1.44
NM_145313	RASGEF1A	RasGEF domain family, member 1A (RASGEF1A), mRNA [NM_145313]	hsa-miR-196b	-0.9	-0.70433	-0.428544	-0.405109	-0.311566	-0.57869	-0.27	-0.33	-0.71	-0.94	-0.55
NM_145313	RASGEF1A	RasGEF domain family, member 1A (RASGEF1A), mRNA [NM_145313]	hsa-miR-7	-0.9	-0.70433	-0.428544	-0.405109	-0.311566	-0.57869	-0.22	-0.57	-0.41	-0.66	-0.38
NM_005611	RBL2	retinoblastoma-like 2 (p130) (RBL2), mRNA [NM_005611]	hsa-miR-196b	-0.9	0.420014	0.568915	1.00006	0.932691	0.609458	-0.27	-0.33	-0.71	-0.94	-0.55
NM_020211	RGMA	RGM domain family, member A (RGMA), mRNA [NM_020211]	hsa-miR-494	-0.9	1.8894	1.36434	1.84727	1.22318	0.972026	0	0.97	0.51	1.51	1.44
NM_134427	RGS3	regulator of G-protein signalling 3 (RGS3), transcript variant 4, mRNA [NM_134427]	hsa-miR-27a	-0.9	-1.27349	-0.693671	-1.10989	-1.28097	-1.46862	0.46	0.33	0.29	0.98	1.13
NM_019034	RHOF	ras homolog gene family, member F (in filopodia) (RHOF), mRNA [NM_019034]	hsa-miR-221*	-0.9	-0.657422	-0.385699	-0.888347	-0.860885	-0.546053	-0.26	-0.89	-0.08	-0.7	-0.82
NM_020914	RNF213	ring finger protein 213 (RNF213), mRNA [NM_020914]	hsa-miR-27a	-0.9	-0.926983	-0.703142	-0.805763	-0.989803	-1.71568	0.46	0.33	0.29	0.98	1.13
NM_006711	RNPS1	RNA binding protein S1, serine-rich domain (RNPS1), transcript variant 1, mRNA [NM_006711]	hsa-miR-7	-0.9	-0.418653	-0.273884	-0.33063	-0.321502	-0.337796	-0.22	-0.57	-0.41	-0.66	-0.38
NM_030962	SBF2	SET binding factor 2 (SBF2), mRNA [NM_030962]	hsa-miR-363	-0.9	0.464726	0.692709	0.599007	0.896201	0.827805	-0.54	-0.62	-0.13	-0.8	-0.72
NM_030962	SBF2	SET binding factor 2 (SBF2), mRNA [NM_030962]	hsa-miR-7-1*	-0.9	0.464726	0.692709	0.599007	0.896201	0.827805	-0.16	-0.56	-0.17	-0.59	-0.54
NM_030962	SBF2	SET binding factor 2 (SBF2), mRNA [NM_030962]	hsa-miR-886-3p	-0.9	0.464726	0.692709	0.599007	0.896201	0.827805	0.22	-1.13	-0.82	-1.39	-1.04
NM_005063	SCD	stearoyl-CoA desaturase (delta-9-desaturase) (SCD), mRNA [NM_005063]	hsa-miR-135a*	-0.9	-0.679568	-0.962883	-0.433542	-1.27955	-1.54027	0.15	0.74	0.52	1.36	1.4
NM_005063	SCD	stearoyl-CoA desaturase (delta-9-desaturase) (SCD), mRNA [NM_005063]	hsa-miR-27a	-0.9	-0.679568	-0.962883	-0.433542	-1.27955	-1.54027	0.46	0.33	0.29	0.98	1.13
NM_001756	SERPINA6	serpin peptidase inhibitor, clade A (alpha-1 antiproteinase, antitrypsin), member 6 (SERPINA6), mRNA [NM_001756]	hsa-miR-940	-0.9	0.697015	0.524113	1.03031	1.12609	1.50884	0.78	1	0.97	0.61	0.24
NM_198833	SERPINB8	serpin peptidase inhibitor, clade B (ovalbumin), member 8 (SERPINB8), transcript variant 2, mRNA [NM_198833]	hsa-miR-29b-1*	-0.9	0.349806	0.857763	0.820959	0.915527	1.07172	-0.42	-1.15	-0.08	-1.26	-1.48
NM_017875	SLC25A38	solute carrier family 25, member 38 (SLC25A38), mRNA [NM_017875]	hsa-miR-34a	-0.9	-0.456703	-0.375494	-0.375641	-0.385051	-0.239651	2.22	1.66	1.97	2.43	1.54
NM_003039	SLC2A5	solute carrier family 2 (facilitated glucose/fructose transporter), member 5 (SLC2A5), mRNA [NM_003039]	hsa-miR-135a*	-0.9	-0.225099	-1.38767	-1.33056	-1.62915	-1.462	0.15	0.74	0.52	1.36	1.4
NM_020428	SLC44A2	solute carrier family 44, member 2 (SLC44A2), mRNA [NM_020428]	hsa-miR-27a	-0.9	-0.678964	-0.377482	-0.481587	-0.79713	-0.840481	0.46	0.33	0.29	0.98	1.13
NM_003043	SLC6A6	solute carrier family 6 (neurotransmitter transporter, taurine), member 6 (SLC6A6), mRNA [NM_003043]	hsa-miR-29b-1*	-0.9	0.34936	0.777548	0.467713	0.867854	0.970331	-0.42	-1.15	-0.08	-1.26	-1.48
NM_004252	SLC9A3R1	solute carrier family 9 (sodium/hydrogen exchanger), member 3 regulator 1 (SLC9A3R1), mRNA [NM_004252]	hsa-miR-196b	-0.9	-0.710585	-0.513932	-0.356686	-0.459723	-0.471296	-0.27	-0.33	-0.71	-0.94	-0.55
NM_144682	SLFN13	schlafen family member 13 (SLFN13), mRNA [NM_144682]	hsa-miR-494	-0.9	-0.804826	-0.858796	-1.15102	-2.26494	-2.13426	0	0.97	0.51	1.51	1.44
NM_173354	SNF1LK	SNF1-like kinase (SNF1LK), mRNA [NM_173354]	hsa-miR-483-5p	-0.9	-0.651196	-1.09966	-0.62389	-0.774397	-1.21819	0.54	1.46	0.5	0.89	1.43
NM_003107	SOX4	SRY (sex determining region Y)-box 4 (SOX4), mRNA [NM_003107]	hsa-miR-363	-0.9	0.837549	1.29004	0.760268	1.4645	1.96078	-0.54	-0.62	-0.13	-0.8	-0.72
NM_153023	SPATA13	spermatogenesis associated 13 (SPATA13), mRNA [NM_153023]	hsa-miR-494	-0.9	-0.540032	-0.958664	-0.62924	-1.09491	-1.64495	0	0.97	0.51	1.51	1.44
NM_001035235	SRA1	steroid receptor RNA activator 1 (SRA1), mRNA [NM_001035235]	hsa-miR-940	-0.9	0.714263	0.674949	0.689711	0.822572	0.734028	0.78	1	0.97	0.61	0.24
NM_007315	STAT1	signal transducer and activator of transcription 1, 91kDa (STAT1), transcript variant alpha, mRNA [NM_007315]	hsa-miR-188-5p	-0.9	-0.242906	-1.67795	-1.40436	-1.14605	-1.59443	-0.02	1.15	0.24	0.83	0.9
NM_003152	STAT5A	signal transducer and activator of transcription 5A (STAT5A), mRNA [NM_003152]	hsa-miR-135a*	-0.9	-0.420065	-0.662582	-0.39798	-0.68678	-0.870852	0.15	0.74	0.52	1.36	1.4
NM_003152	STAT5A	signal transducer and activator of transcription 5A (STAT5A), mRNA [NM_003152]	hsa-miR-27a	-0.9	-0.420065	-0.662582	-0.39798	-0.68678	-0.870852	0.46	0.33	0.29	0.98	1.13
NM_080836	STK35	serine/threonine kinase 35 (STK35), mRNA [NM_080836]	hsa-miR-7	-0.9	-0.658349	-0.31355	-0.547474	-0.426991	-0.570403	-0.22	-0.57	-0.41	-0.66	-0.38
NM_021966	TCL1A	T-cell leukemia/lymphoma 1A (TCL1A), mRNA [NM_021966]	hsa-miR-494	-0.9	-0.440268	-1.18683	-1.47325	-1.79543	-1.60688	0	0.97	0.51	1.51	1.44
NM_018295	TMEM140	transmembrane protein 140 (TMEM140), mRNA [NM_018295]	hsa-miR-135a*	-0.9	-0.655202	-0.985975	-1.39508	-2.16991	-2.36675	0.15	0.74	0.52	1.36	1.4
NM_018295	TMEM140	transmembrane protein 140 (TMEM140), mRNA [NM_018295]	hsa-miR-923	-0.9	-0.655202	-0.985975	-1.39508	-2.16991	-2.36675	0	0.43	0.79	1.91	1.38
NM_003842	TNFRSF10B	tumor necrosis factor receptor superfamily, member 10b (TNFRSF10B), transcript variant 1, mRNA [NM_003842]	hsa-miR-7	-0.9	1.66576	1.94399	1.82569	2.00893	1.92467	-0.22	-0.57	-0.41	-0.66	-0.38
NM_001192	TNFRSF17	tumor necrosis factor receptor superfamily, member 17 (TNFRSF17), mRNA [NM_001192]	hsa-miR-494	-0.9	-0.854066	-0.965992	-0.615281	-1.22833	-1.10408	0	0.97	0.51	1.51	1.44
NM_003326	TNFSF4	tumor necrosis factor (ligand) superfamily, member 4 (tax-transcriptionally activated glycoprotein 1, 34kDa) (TNFSF4), mRNA [NM_003326]	hsa-miR-494	-0.9	3.56103	2.60842	3.26037	2.15888	1.23132	0	0.97	0.51	1.51	1.44
NM_001003395	TPD52L1	tumor protein D52-like 1 (TPD52L1), transcript variant 2, mRNA [NM_001003395]	hsa-miR-27a	-0.9	-2.56411	-2.05175	-1.22221	-2.08585	-2.59346	0.46	0.33	0.29	0.98	1.13
NM_014788	TRIM14	tripartite motif-containing 14 (TRIM14), transcript variant 1, mRNA [NM_014788]	hsa-miR-135a*	-0.9	-0.483239	-0.684852	-0.820247	-0.822159	-1.32049	0.15	0.74	0.52	1.36	1.4
NM_014788	TRIM14	tripartite motif-containing 14 (TRIM14), transcript variant 1, mRNA [NM_014788]	hsa-miR-923	-0.9	-0.483239	-0.684852	-0.820247	-0.822159	-1.32049	0	0.43	0.79	1.91	1.38
NM_016102	TRIM17	tripartite motif-containing 17 (TRIM17), transcript variant 1, mRNA [NM_016102]	hsa-miR-886-3p	-0.9	-1.33794	-0.358209	-1.21061	-0.993257	-1.00365	0.22	-1.13	-0.82	-1.39	-1.04
NM_018700	TRIM36	tripartite motif-containing 36 (TRIM36), transcript variant 1, mRNA [NM_018700]	hsa-miR-29b-1*	-0.9	0.872622	0.893064	0.859041	1.62703	1.41359	-0.42	-1.15	-0.08	-1.26	-1.48
NM_030961	TRIM56	tripartite motif-containing 56 (TRIM56), mRNA [NM_030961]	hsa-miR-135a*	-0.9	-0.278335	-0.408595	-0.481187	-0.564894	-0.726581	0.15	0.74	0.52	1.36	1.4
NM_030961	TRIM56	tripartite motif-containing 56 (TRIM56), mRNA [NM_030961]	hsa-miR-923	-0.9	-0.278335	-0.408595	-0.481187	-0.564894	-0.726581	0	0.43	0.79	1.91	1.38
NM_012171	TSPAN17	tetraspanin 17 (TSPAN17), transcript variant 1, mRNA [NM_012171]	hsa-miR-10a	-0.9	-0.663613	-0.370651	-0.771762	-0.500403	-0.911306	-0.47	-1.03	-0.27	-0.76	-0.43
NM_012171	TSPAN17	tetraspanin 17 (TSPAN17), transcript variant 1, mRNA [NM_012171]	hsa-miR-99a	-0.9	-0.663613	-0.370651	-0.771762	-0.500403	-0.911306	-0.52	-1.04	-0.04	-0.66	-0.28
NM_018961	UBASH3A	ubiquitin associated and SH3 domain containing, A (UBASH3A), transcript variant 1, mRNA [NM_018961]	hsa-miR-363	-0.9	-0.416539	-0.341099	-0.496666	-0.300539	-0.352148	-0.54	-0.62	-0.13	-0.8	-0.72
NM_018961	UBASH3A	ubiquitin associated and SH3 domain containing, A (UBASH3A), transcript variant 1, mRNA [NM_018961]	hsa-miR-7-1*	-0.9	-0.416539	-0.341099	-0.496666	-0.300539	-0.352148	-0.16	-0.56	-0.17	-0.59	-0.54
NM_198183	UBE2L6	ubiquitin-conjugating enzyme E2L 6 (UBE2L6), transcript variant 2, mRNA [NM_198183]	hsa-miR-135a*	-0.9	-0.579128	-1.3502	-1.58683	-1.71557	-1.79149	0.15	0.74	0.52	1.36	1.4
NM_018218	USP40	ubiquitin specific peptidase 40 (USP40), mRNA [NM_018218]	hsa-miR-663	-0.9	0.538223	0.423875	0.308197	0.340567	0.525376	0.27	0.97	1.08	1.38	0.92
NM_001008726	WDR89	WD repeat domain 89 (WDR89), transcript variant 1, mRNA [NM_001008726]	hsa-miR-135a*	-0.9	-0.376656	-0.519403	-0.423374	-0.722688	-0.692501	0.15	0.74	0.52	1.36	1.4
NM_001008726	WDR89	WD repeat domain 89 (WDR89), transcript variant 1, mRNA [NM_001008726]	hsa-miR-923	-0.9	-0.376656	-0.519403	-0.423374	-0.722688	-0.692501	0	0.43	0.79	1.91	1.38
NM_003390	WEE1	WEE1 homolog (S. pombe) (WEE1), mRNA [NM_003390]	hsa-miR-923	-0.9	-0.460639	-0.343782	-0.556806	-0.962981	-0.630529	0	0.43	0.79	1.91	1.38
NM_003387	WIPF1	WAS/WASL interacting protein family, member 1 (WIPF1), transcript variant 1, mRNA [NM_003387]	hsa-miR-10a	-0.9	-0.602407	-0.377041	-0.895466	-0.356232	-0.695685	-0.47	-1.03	-0.27	-0.76	-0.43
NM_002995	XCL1	chemokine (C motif) ligand 1 (XCL1), mRNA [NM_002995]	hsa-miR-135a*	-0.9	-1.80176	-2.47929	-1.93035	-4.72286	-3.36807	0.15	0.74	0.52	1.36	1.4
NM_003175	XCL2	chemokine (C motif) ligand 2 (XCL2), mRNA [NM_003175]	hsa-miR-135a*	-0.9	-1.71298	-2.48143	-1.90543	-4.70301	-3.29551	0.15	0.74	0.52	1.36	1.4
NM_004628	XPC	xeroderma pigmentosum, complementation group C (XPC), mRNA [NM_004628]	hsa-miR-221*	-0.9	1.04198	1.38506	0.685928	1.00831	1.19747	-0.26	-0.89	-0.08	-0.7	-0.82
NM_006006	ZBTB16	zinc finger and BTB domain containing 16 (ZBTB16), transcript variant 1, mRNA [NM_006006]	hsa-miR-221*	-0.9	-0.882707	-0.360738	-0.746279	-0.715503	-0.475918	-0.26	-0.89	-0.08	-0.7	-0.82
NM_153746	ZDHHC14	zinc finger, DHHC-type containing 14 (ZDHHC14), transcript variant 2, mRNA [NM_153746]	hsa-miR-363	-0.9	-0.772821	-0.789264	-0.842265	-0.39134	-0.551105	-0.54	-0.62	-0.13	-0.8	-0.72
NM_178566	ZDHHC21	zinc finger, DHHC-type containing 21 (ZDHHC21), mRNA [NM_178566]	hsa-miR-135a*	-0.9	-0.301366	-0.483703	-0.377096	-0.387201	-0.688758	0.15	0.74	0.52	1.36	1.4
NM_178566	ZDHHC21	zinc finger, DHHC-type containing 21 (ZDHHC21), mRNA [NM_178566]	hsa-miR-188-5p	-0.9	-0.301366	-0.483703	-0.377096	-0.387201	-0.688758	-0.02	1.15	0.24	0.83	0.9
NM_030751	ZEB1	zinc finger E-box binding homeobox 1 (ZEB1), mRNA [NM_030751]	hsa-miR-483-5p	-0.9	-0.529675	-1.0101	-0.573782	-0.709813	-0.777694	0.54	1.46	0.5	0.89	1.43
NM_024645	ZMAT4	zinc finger, matrin type 4 (ZMAT4), mRNA [NM_024645]	hsa-miR-221*	-0.9	-2.64007	-0.864736	-1.9649	-1.2133	-1.05596	-0.26	-0.89	-0.08	-0.7	-0.82
NM_030895	ZNF696	zinc finger protein 696 (ZNF696), mRNA [NM_030895]	hsa-miR-10a	-0.9	-0.544302	-0.315649	-0.700873	-0.42885	-0.499246	-0.47	-1.03	-0.27	-0.76	-0.43
NM_030895	ZNF696	zinc finger protein 696 (ZNF696), mRNA [NM_030895]	hsa-miR-221*	-0.9	-0.544302	-0.315649	-0.700873	-0.42885	-0.499246	-0.26	-0.89	-0.08	-0.7	-0.82
NM_030895	ZNF696	zinc finger protein 696 (ZNF696), mRNA [NM_030895]	hsa-miR-99a	-0.9	-0.544302	-0.315649	-0.700873	-0.42885	-0.499246	-0.52	-1.04	-0.04	-0.66	-0.28
NM_145005	C9orf72	chromosome 9 open reading frame 72 (C9orf72), transcript variant 2, mRNA [NM_145005]	hsa-miR-873	-0.85	0.743298	0.529537	0.670452	0.862625	0.889411	-1	-0.57	-0.57	-1.23	-1.23
NM_172364	CACNA2D4	calcium channel, voltage-dependent, alpha 2/delta subunit 4 (CACNA2D4), mRNA [NM_172364]	hsa-miR-873	-0.85	0.874249	0.727516	0.458747	1.15777	1.46109	-1	-0.57	-0.57	-1.23	-1.23
NM_007261	CD300A	CD300a molecule (CD300A), mRNA [NM_007261]	hsa-miR-873	-0.85	-1.06457	-1.22908	-1.22483	-0.953141	-0.42718	-1	-0.57	-0.57	-1.23	-1.23
NM_001946	DUSP6	dual specificity phosphatase 6 (DUSP6), transcript variant 1, mRNA [NM_001946]	hsa-miR-873	-0.85	1.32226	1.13002	0.943346	2.31946	2.13509	-1	-0.57	-0.57	-1.23	-1.23
NM_004879	EI24	etoposide induced 2.4 mRNA (EI24), transcript variant 1, mRNA [NM_004879]	hsa-miR-873	-0.85	0.516282	0.31231	0.486596	0.586771	0.559788	-1	-0.57	-0.57	-1.23	-1.23
NM_032447	FBN3	fibrillin 3 (FBN3), mRNA [NM_032447]	hsa-miR-873	-0.85	0.568593	0.532651	0.419142	0.601148	0.748803	-1	-0.57	-0.57	-1.23	-1.23
NM_181425	FXN	frataxin (FXN), nuclear gene encoding mitochondrial protein, transcript variant 2, mRNA [NM_181425]	hsa-miR-873	-0.85	-0.44762	-0.631721	-0.591643	-0.438427	-0.345075	-1	-0.57	-0.57	-1.23	-1.23
NM_021064	HIST1H2AG	histone cluster 1, H2ag (HIST1H2AG), mRNA [NM_021064]	hsa-miR-873	-0.85	0.496724	0.49405	0.416761	0.52522	0.532493	-1	-0.57	-0.57	-1.23	-1.23
NM_018084	KIAA1212	KIAA1212 (KIAA1212), mRNA [NM_018084]	hsa-miR-873	-0.85	1.05156	0.793928	0.954443	1.17627	1.78252	-1	-0.57	-0.57	-1.23	-1.23
NM_178835	LOC152485	hypothetical protein LOC152485 (LOC152485), mRNA [NM_178835]	hsa-miR-873	-0.85	-0.776351	-0.932317	NA	-0.433833	-0.433788	-1	-0.57	-0.57	-1.23	-1.23
NM_025208	PDGFD	platelet derived growth factor D (PDGFD), transcript variant 1, mRNA [NM_025208]	hsa-miR-598	-0.85	-1.99772	-1.12334	NA	-1.68397	-2.07384	-0.72	-0.81	-0.34	-0.72	-0.55
NM_005391	PDK3	pyruvate dehydrogenase kinase, isozyme 3 (PDK3), mRNA [NM_005391]	hsa-miR-873	-0.85	-0.523347	-0.561929	-0.692436	-0.249557	-0.41974	-1	-0.57	-0.57	-1.23	-1.23
NM_006622	PLK2	polo-like kinase 2 (Drosophila) (PLK2), mRNA [NM_006622]	hsa-miR-873	-0.85	2.34421	1.51319	1.53335	3.27388	3.17647	-1	-0.57	-0.57	-1.23	-1.23
NM_153026	PRICKLE1	prickle homolog 1 (Drosophila) (PRICKLE1), mRNA [NM_153026]	hsa-miR-598	-0.85	-0.967179	-0.964163	NA	-1.46381	-1.70113	-0.72	-0.81	-0.34	-0.72	-0.55
NM_152663	RALGPS2	Ral GEF with PH domain and SH3 binding motif 2 (RALGPS2), transcript variant 2, mRNA [NM_152663]	hsa-miR-598	-0.85	-1.2096	-0.873858	NA	-1.36335	-1.66761	-0.72	-0.81	-0.34	-0.72	-0.55
NM_001035235	SRA1	steroid receptor RNA activator 1 (SRA1), mRNA [NM_001035235]	hsa-miR-873	-0.85	0.714263	0.674949	0.689711	0.822572	0.734028	-1	-0.57	-0.57	-1.23	-1.23
NM_018247	TMEM30A	transmembrane protein 30A (TMEM30A), mRNA [NM_018247]	hsa-miR-873	-0.85	1.45263	1.29688	1.36862	1.53043	1.79874	-1	-0.57	-0.57	-1.23	-1.23
NM_173561	UNC5CL	unc-5 homolog C (C. elegans)-like (UNC5CL), mRNA [NM_173561]	hsa-miR-873	-0.85	0.413173	0.316137	0.325044	0.536016	0.555409	-1	-0.57	-0.57	-1.23	-1.23
NM_144710	SEPT10	septin 10 (SEPT10), transcript variant 1, mRNA [NM_144710]	hsa-miR-598	-0.825	0.870358	1.1936	0.751531	0.968806	0.723502	-0.72	-0.81	-0.34	-0.72	-0.55
NM_007048	BTN3A1	butyrophilin, subfamily 3, member A1 (BTN3A1), mRNA [NM_007048]	hsa-miR-95	-0.825	-0.355325	-0.410503	-0.729959	-0.788239	-0.441107	-0.8	-0.8	0	-0.52	-0.69
NM_015621	CCDC69	coiled-coil domain containing 69 (CCDC69), mRNA [NM_015621]	hsa-miR-598	-0.825	-0.712577	-0.334238	-0.80878	-0.517186	-0.888489	-0.72	-0.81	-0.34	-0.72	-0.55
NM_001771	CD22	CD22 molecule (CD22), mRNA [NM_001771]	hsa-miR-95	-0.825	-0.495345	-0.768098	-1.37781	-0.936	-0.992149	-0.8	-0.8	0	-0.52	-0.69
NM_003806	HRK	harakiri, BCL2 interacting protein (contains only BH3 domain) (HRK), mRNA [NM_003806]	hsa-miR-95	-0.825	-0.899532	-0.645569	-1.12018	-1.2498	-1.08237	-0.8	-0.8	0	-0.52	-0.69
NM_139354	MATK	megakaryocyte-associated tyrosine kinase (MATK), transcript variant 3, mRNA [NM_139354]	hsa-miR-95	-0.825	-1.17562	-0.807971	-1.52396	-2.22605	-1.47322	-0.8	-0.8	0	-0.52	-0.69
NM_015288	PHF15	PHD finger protein 15 (PHF15), mRNA [NM_015288]	hsa-miR-95	-0.825	-0.445735	-0.30503	-0.818584	-0.484362	-0.61522	-0.8	-0.8	0	-0.52	-0.69
NM_003190	TAPBP	TAP binding protein (tapasin) (TAPBP), transcript variant 1, mRNA [NM_003190]	hsa-miR-95	-0.825	-0.343046	-0.508567	-1.0098	-0.796425	-0.984558	-0.8	-0.8	0	-0.52	-0.69
NM_000546	TP53	tumor protein p53 (Li-Fraumeni syndrome) (TP53), mRNA [NM_000546]	hsa-miR-95	-0.825	-0.336007	-0.677526	-1.26039	-0.764183	-0.904961	-0.8	-0.8	0	-0.52	-0.69
NM_016399	TRIAP1	TP53 regulated inhibitor of apoptosis 1 (TRIAP1), mRNA [NM_016399]	hsa-miR-95	-0.825	1.62795	1.67314	1.45598	1.31403	1.59701	-0.8	-0.8	0	-0.52	-0.69
NM_152735	ZBTB9	zinc finger and BTB domain containing 9 (ZBTB9), mRNA [NM_152735]	hsa-miR-95	-0.825	-0.487096	-0.179938	-0.515852	-0.532303	-0.495304	-0.8	-0.8	0	-0.52	-0.69
NM_144710	SEPT10	septin 10 (SEPT10), transcript variant 1, mRNA [NM_144710]	hsa-miR-144	-0.8	0.870358	1.1936	0.751531	0.968806	0.723502	-0.15	-1.19	-0.37	-0.97	NA
NM_020731	AHRR	aryl-hydrocarbon receptor repressor (AHRR), mRNA [NM_020731]	hsa-miR-424*	-0.8	0.791231	0.652748	0.741338	0.469325	1.16867	2.03	2.11	1.98	2.6	NA
NM_020661	AICDA	activation-induced cytidine deaminase (AICDA), mRNA [NM_020661]	hsa-miR-135a*	-0.8	-0.654087	-2.85414	NA	-2.10335	-3.14798	0.15	0.74	0.52	1.36	1.4
NM_020661	AICDA	activation-induced cytidine deaminase (AICDA), mRNA [NM_020661]	hsa-miR-188-5p	-0.8	-0.654087	-2.85414	NA	-2.10335	-3.14798	-0.02	1.15	0.24	0.83	0.9
NM_020661	AICDA	activation-induced cytidine deaminase (AICDA), mRNA [NM_020661]	hsa-miR-483-5p	-0.8	-0.654087	-2.85414	NA	-2.10335	-3.14798	0.54	1.46	0.5	0.89	1.43
NM_023016	ANKRD57	ankyrin repeat domain 57 (ANKRD57), mRNA [NM_023016]	hsa-miR-144	-0.8	0.347851	1.21945	0.951096	0.917879	0.702082	-0.15	-1.19	-0.37	-0.97	NA
NM_001155	ANXA6	annexin A6 (ANXA6), transcript variant 1, mRNA [NM_001155]	hsa-miR-886-3p	-0.8	-0.620591	-0.222661	-0.730113	-0.488029	-0.595052	0.22	-1.13	-0.82	-1.39	-1.04
NM_004644	AP3B2	adaptor-related protein complex 3, beta 2 subunit (AP3B2), mRNA [NM_004644]	hsa-miR-144	-0.8	0.383938	0.482002	0.466604	0.659883	0.477008	-0.15	-1.19	-0.37	-0.97	NA
NM_145343	APOL1	apolipoprotein L, 1 (APOL1), transcript variant 2, mRNA [NM_145343]	hsa-miR-494	-0.8	-0.503554	-1.02761	-1.06517	-1.5832	-1.97458	0	0.97	0.51	1.51	1.44
NM_145637	APOL2	apolipoprotein L, 2 (APOL2), transcript variant beta, mRNA [NM_145637]	hsa-miR-494	-0.8	-0.465894	-1.04505	-1.80558	-1.94865	-2.28843	0	0.97	0.51	1.51	1.44
NM_030641	APOL6	apolipoprotein L, 6 (APOL6), mRNA [NM_030641]	hsa-miR-494	-0.8	-0.737624	-1.25413	-1.28959	-1.45007	-1.99312	0	0.97	0.51	1.51	1.44
NM_001660	ARF4	ADP-ribosylation factor 4 (ARF4), mRNA [NM_001660]	hsa-miR-424*	-0.8	0.304239	0.335814	0.499078	0.269957	0.323754	2.03	2.11	1.98	2.6	NA
NM_001172	ARG2	arginase, type II (ARG2), nuclear gene encoding mitochondrial protein, mRNA [NM_001172]	hsa-miR-10a	-0.8	1.15206	1.31816	0.606917	1.59329	0.534653	-0.47	-1.03	-0.27	-0.76	-0.43
NM_001007231	ARHGAP25	Rho GTPase activating protein 25 (ARHGAP25), transcript variant 1, mRNA [NM_001007231]	hsa-miR-10a	-0.8	-0.53753	-0.328556	-0.551132	-0.302776	-0.603379	-0.47	-1.03	-0.27	-0.76	-0.43
NM_153213	ARHGEF19	Rho guanine nucleotide exchange factor (GEF) 19 (ARHGEF19), mRNA [NM_153213]	hsa-miR-483-5p	-0.8	-0.287756	-0.625468	-0.535131	-0.593775	-0.806088	0.54	1.46	0.5	0.89	1.43
NM_004311	ARL3	ADP-ribosylation factor-like 3 (ARL3), mRNA [NM_004311]	hsa-miR-144	-0.8	0.376752	0.603183	0.423957	0.764916	0.873209	-0.15	-1.19	-0.37	-0.97	NA
NM_004311	ARL3	ADP-ribosylation factor-like 3 (ARL3), mRNA [NM_004311]	hsa-miR-363	-0.8	0.376752	0.603183	0.423957	0.764916	0.873209	-0.54	-0.62	-0.13	-0.8	-0.72
NM_006828	ASCC3	activating signal cointegrator 1 complex subunit 3 (ASCC3), transcript variant 1, mRNA [NM_006828]	hsa-miR-27a	-0.8	1.21372	1.07232	1.33571	0.293387	0.82172	0.46	0.33	0.29	0.98	1.13
NM_020452	ATP8B2	ATPase, Class I, type 8B, member 2 (ATP8B2), transcript variant 1, mRNA [NM_020452]	hsa-miR-221*	-0.8	-0.863627	-0.451843	-0.805235	-0.483652	-0.672863	-0.26	-0.89	-0.08	-0.7	-0.82
NM_024830	AYTL2	acyltransferase like 2 (AYTL2), mRNA [NM_024830]	hsa-miR-424*	-0.8	-0.409537	-0.359342	-0.291776	-0.4498	-0.28455	2.03	2.11	1.98	2.6	NA
NM_138765	BAX	BCL2-associated X protein (BAX), transcript variant sigma, mRNA [NM_138765]	hsa-miR-144	-0.8	1.67864	1.88414	1.4334	1.82797	1.4439	-0.15	-1.19	-0.37	-0.97	NA
NM_001012271	BIRC5	baculoviral IAP repeat-containing 5 (survivin) (BIRC5), transcript variant 3, mRNA [NM_001012271]	hsa-miR-424*	-0.8	-0.908592	-1.81625	-1.27517	-2.71703	-2.17123	2.03	2.11	1.98	2.6	NA
NM_199124	C11orf63	chromosome 11 open reading frame 63 (C11orf63), transcript variant 2, mRNA [NM_199124]	hsa-miR-196b	-0.8	-0.786868	-0.513166	NA	-0.302205	-0.667816	-0.27	-0.33	-0.71	-0.94	-0.55
NM_199124	C11orf63	chromosome 11 open reading frame 63 (C11orf63), transcript variant 2, mRNA [NM_199124]	hsa-miR-363	-0.8	-0.786868	-0.513166	NA	-0.302205	-0.667816	-0.54	-0.62	-0.13	-0.8	-0.72
NM_020375	C12orf5	chromosome 12 open reading frame 5 (C12orf5), mRNA [NM_020375]	hsa-miR-135a*	-0.8	1.57883	1.42356	1.27573	0.542865	0.992505	0.15	0.74	0.52	1.36	1.4
NM_007176	C14orf1	chromosome 14 open reading frame 1 (C14orf1), mRNA [NM_007176]	hsa-miR-923	-0.8	-0.392925	-0.323046	-0.520793	-0.539808	-0.440522	0	0.43	0.79	1.91	1.38
NM_152259	C15orf42	chromosome 15 open reading frame 42 (C15orf42), mRNA [NM_152259]	hsa-miR-135a*	-0.8	-0.934103	-1.36904	-0.619477	-1.94208	-1.66748	0.15	0.74	0.52	1.36	1.4
NM_152259	C15orf42	chromosome 15 open reading frame 42 (C15orf42), mRNA [NM_152259]	hsa-miR-27a	-0.8	-0.934103	-1.36904	-0.619477	-1.94208	-1.66748	0.46	0.33	0.29	0.98	1.13
NM_152308	C16orf75	chromosome 16 open reading frame 75 (C16orf75), mRNA [NM_152308]	hsa-miR-135a*	-0.8	-0.511989	-0.749903	-0.756062	-1.18202	-1.16028	0.15	0.74	0.52	1.36	1.4
NM_153211	C18orf17	chromosome 18 open reading frame 17 (C18orf17), mRNA [NM_153211]	hsa-miR-424*	-0.8	-0.293083	-0.36968	-0.300049	-0.408893	-0.430763	2.03	2.11	1.98	2.6	NA
NM_153211	C18orf17	chromosome 18 open reading frame 17 (C18orf17), mRNA [NM_153211]	hsa-miR-923	-0.8	-0.293083	-0.36968	-0.300049	-0.408893	-0.430763	0	0.43	0.79	1.91	1.38
NM_014388	C1orf107	chromosome 1 open reading frame 107 (C1orf107), mRNA [NM_014388]	hsa-miR-494	-0.8	-0.34213	-0.347328	-0.369863	-0.417906	-0.480051	0	0.97	0.51	1.51	1.44
NM_198920	C6orf157	chromosome 6 open reading frame 157 (C6orf157), mRNA [NM_198920]	hsa-miR-196b	-0.8	-0.449558	-0.505472	-0.217951	-0.379551	-0.39251	-0.27	-0.33	-0.71	-0.94	-0.55
NM_172364	CACNA2D4	calcium channel, voltage-dependent, alpha 2/delta subunit 4 (CACNA2D4), mRNA [NM_172364]	hsa-miR-181a-2*	-0.8	0.874249	0.727516	0.458747	1.15777	1.46109	-1.15	-0.66	-0.39	-1.08	NA
NM_144691	CAPN12	calpain 12 (CAPN12), mRNA [NM_144691]	hsa-miR-221*	-0.8	-1.02157	-0.612761	-0.968186	-0.871126	-0.591788	-0.26	-0.89	-0.08	-0.7	-0.82
NM_144691	CAPN12	calpain 12 (CAPN12), mRNA [NM_144691]	hsa-miR-29b-1*	-0.8	-1.02157	-0.612761	-0.968186	-0.871126	-0.591788	-0.42	-1.15	-0.08	-1.26	-1.48
NM_174908	CCDC50	coiled-coil domain containing 50 (CCDC50), transcript variant 1, mRNA [NM_174908]	hsa-miR-424*	-0.8	-0.389015	-0.349291	-0.250913	-0.566642	-0.491621	2.03	2.11	1.98	2.6	NA
NM_015621	CCDC69	coiled-coil domain containing 69 (CCDC69), mRNA [NM_015621]	hsa-miR-144	-0.8	-0.712577	-0.334238	-0.80878	-0.517186	-0.888489	-0.15	-1.19	-0.37	-0.97	NA
NM_001759	CCND2	cyclin D2 (CCND2), mRNA [NM_001759]	hsa-miR-424*	-0.8	-0.432285	-0.539968	-0.51444	-1.05908	-0.812275	2.03	2.11	1.98	2.6	NA
NM_000626	CD79B	CD79b molecule, immunoglobulin-associated beta (CD79B), transcript variant 1, mRNA [NM_000626]	hsa-miR-663	-0.8	-0.688349	-0.702893	-1.18797	-0.907957	-0.828623	0.27	0.97	1.08	1.38	0.92
NM_014826	CDC42BPA	CDC42 binding protein kinase alpha (DMPK-like) (CDC42BPA), transcript variant A, mRNA [NM_014826]	hsa-miR-221*	-0.8	0.255163	0.473766	0.376459	NA	0.387545	-0.26	-0.89	-0.08	-0.7	-0.82
NM_014826	CDC42BPA	CDC42 binding protein kinase alpha (DMPK-like) (CDC42BPA), transcript variant A, mRNA [NM_014826]	hsa-miR-34a	-0.8	0.255163	0.473766	0.376459	NA	0.387545	2.22	1.66	1.97	2.43	1.54
NM_014826	CDC42BPA	CDC42 binding protein kinase alpha (DMPK-like) (CDC42BPA), transcript variant A, mRNA [NM_014826]	hsa-miR-7	-0.8	0.255163	0.473766	0.376459	NA	0.387545	-0.22	-0.57	-0.41	-0.66	-0.38
NM_003504	CDC45L	CDC45 cell division cycle 45-like (S. cerevisiae) (CDC45L), mRNA [NM_003504]	hsa-miR-424*	-0.8	-0.592554	-1.56492	-0.718317	-1.76022	-1.8923	2.03	2.11	1.98	2.6	NA
NM_031942	CDCA7	cell division cycle associated 7 (CDCA7), transcript variant 1, mRNA [NM_031942]	hsa-miR-424*	-0.8	-0.568105	-1.12251	-0.645204	-1.32509	-1.00762	2.03	2.11	1.98	2.6	NA
NM_003885	CDK5R1	cyclin-dependent kinase 5, regulatory subunit 1 (p35) (CDK5R1), mRNA [NM_003885]	hsa-miR-135a*	-0.8	1.16078	0.88791	1.42821	0.559466	0.673018	0.15	0.74	0.52	1.36	1.4
NM_003885	CDK5R1	cyclin-dependent kinase 5, regulatory subunit 1 (p35) (CDK5R1), mRNA [NM_003885]	hsa-miR-27a	-0.8	1.16078	0.88791	1.42821	0.559466	0.673018	0.46	0.33	0.29	0.98	1.13
NM_000076	CDKN1C	cyclin-dependent kinase inhibitor 1C (p57, Kip2) (CDKN1C), mRNA [NM_000076]	hsa-miR-940	-0.8	1.59778	1.54078	1.69012	2.87322	2.71323	0.78	1	0.97	0.61	0.24
NM_001407	CELSR3	cadherin, EGF LAG seven-pass G-type receptor 3 (flamingo homolog, Drosophila) (CELSR3), mRNA [NM_001407]	hsa-miR-144	-0.8	-0.6734	-0.539443	-0.956934	-0.600964	-0.700225	-0.15	-1.19	-0.37	-0.97	NA
NM_152272	CHMP7	CHMP family, member 7 (CHMP7), mRNA [NM_152272]	hsa-miR-181a-2*	-0.8	-0.354167	-0.497616	-0.784252	-0.677128	-0.367066	-1.15	-0.66	-0.39	-1.08	NA
NM_000747	CHRNB1	cholinergic receptor, nicotinic, beta 1 (muscle) (CHRNB1), mRNA [NM_000747]	hsa-miR-144	-0.8	-0.69303	-0.33517	-0.431899	-0.482445	-0.463828	-0.15	-1.19	-0.37	-0.97	NA
NM_001004419	CLEC2D	C-type lectin domain family 2, member D (CLEC2D), transcript variant 2, mRNA [NM_001004419]	hsa-miR-196b	-0.8	-0.958029	-0.560239	-0.531089	-0.547394	-0.647206	-0.27	-0.33	-0.71	-0.94	-0.55
NM_016184	CLEC4A	C-type lectin domain family 4, member A (CLEC4A), transcript variant 1, mRNA [NM_016184]	hsa-miR-144	-0.8	0.730702	0.782384	0.737679	1.52196	1.39074	-0.15	-1.19	-0.37	-0.97	NA
NM_006493	CLN5	ceroid-lipofuscinosis, neuronal 5 (CLN5), mRNA [NM_006493]	hsa-miR-144	-0.8	0.366867	0.458482	0.290174	0.453166	0.595073	-0.15	-1.19	-0.37	-0.97	NA
NM_130386	COLEC12	collectin sub-family member 12 (COLEC12), mRNA [NM_130386]	hsa-miR-7	-0.8	0.9645	1.33854	1.85601	2.37752	NA	-0.22	-0.57	-0.41	-0.66	-0.38
NM_020939	CPNE5	copine V (CPNE5), mRNA [NM_020939]	hsa-miR-494	-0.8	-0.832014	-0.858794	-1.17764	-1.39784	-1.74351	0	0.97	0.51	1.51	1.44
NM_001565	CXCL10	chemokine (C-X-C motif) ligand 10 (CXCL10), mRNA [NM_001565]	hsa-miR-181a-2*	-0.8	-1.71752	-4.94838	-4.30152	-3.19959	-4.47122	-1.15	-0.66	-0.39	-1.08	NA
NM_002416	CXCL9	chemokine (C-X-C motif) ligand 9 (CXCL9), mRNA [NM_002416]	hsa-miR-181a-2*	-0.8	-1.97074	-5.7989	-4.35029	-4.10679	-6.21609	-1.15	-0.66	-0.39	-1.08	NA
NM_002416	CXCL9	chemokine (C-X-C motif) ligand 9 (CXCL9), mRNA [NM_002416]	hsa-miR-188-5p	-0.8	-1.97074	-5.7989	-4.35029	-4.10679	-6.21609	-0.02	1.15	0.24	0.83	0.9
NM_001360	DHCR7	7-dehydrocholesterol reductase (DHCR7), mRNA [NM_001360]	hsa-miR-424*	-0.8	-0.448543	-0.618217	-0.596682	-0.905865	-1.16622	2.03	2.11	1.98	2.6	NA
NM_001360	DHCR7	7-dehydrocholesterol reductase (DHCR7), mRNA [NM_001360]	hsa-miR-923	-0.8	-0.448543	-0.618217	-0.596682	-0.905865	-1.16622	0	0.43	0.79	1.91	1.38
NM_015263	DMXL2	Dmx-like 2 (DMXL2), mRNA [NM_015263]	hsa-miR-144	-0.8	0.731573	0.859515	0.754884	1.20315	1.30886	-0.15	-1.19	-0.37	-0.97	NA
NM_015263	DMXL2	Dmx-like 2 (DMXL2), mRNA [NM_015263]	hsa-miR-363	-0.8	0.731573	0.859515	0.754884	1.20315	1.30886	-0.54	-0.62	-0.13	-0.8	-0.72
NM_175630	DNMT3A	DNA (cytosine-5-)-methyltransferase 3 alpha (DNMT3A), transcript variant 4, mRNA [NM_175630]	hsa-miR-424*	-0.8	-0.653293	-0.64057	-0.304274	-0.859851	-1.05123	2.03	2.11	1.98	2.6	NA
NM_001946	DUSP6	dual specificity phosphatase 6 (DUSP6), transcript variant 1, mRNA [NM_001946]	hsa-miR-181a-2*	-0.8	1.32226	1.13002	0.943346	2.31946	2.13509	-1.15	-0.66	-0.39	-1.08	NA
NM_001946	DUSP6	dual specificity phosphatase 6 (DUSP6), transcript variant 1, mRNA [NM_001946]	hsa-miR-29b-1*	-0.8	1.32226	1.13002	0.943346	2.31946	2.13509	-0.42	-1.15	-0.08	-1.26	-1.48
NM_001946	DUSP6	dual specificity phosphatase 6 (DUSP6), transcript variant 1, mRNA [NM_001946]	hsa-miR-940	-0.8	1.32226	1.13002	0.943346	2.31946	2.13509	0.78	1	0.97	0.61	0.24
NM_001951	E2F5	E2F transcription factor 5, p130-binding (E2F5), mRNA [NM_001951]	hsa-miR-424*	-0.8	-0.810553	-1.62304	-1.40854	-1.65954	-1.96759	2.03	2.11	1.98	2.6	NA
NM_001951	E2F5	E2F transcription factor 5, p130-binding (E2F5), mRNA [NM_001951]	hsa-miR-923	-0.8	-0.810553	-1.62304	-1.40854	-1.65954	-1.96759	0	0.43	0.79	1.91	1.38
NM_021783	EDA2R	ectodysplasin A2 receptor (EDA2R), mRNA [NM_021783]	hsa-miR-188-5p	-0.8	2.48085	1.0991	NA	2.97995	1.7599	-0.02	1.15	0.24	0.83	0.9
NM_021783	EDA2R	ectodysplasin A2 receptor (EDA2R), mRNA [NM_021783]	hsa-miR-483-5p	-0.8	2.48085	1.0991	NA	2.97995	1.7599	0.54	1.46	0.5	0.89	1.43
NM_030760	EDG8	endothelial differentiation, sphingolipid G-protein-coupled receptor, 8 (EDG8), mRNA [NM_030760]	hsa-miR-34a	-0.8	-1.85042	-0.92644	-2.43328	-2.86011	-1.51527	2.22	1.66	1.97	2.43	1.54
NM_014600	EHD3	EH-domain containing 3 (EHD3), mRNA [NM_014600]	hsa-miR-144	-0.8	-0.721149	-0.344417	-0.408567	-0.630128	-0.533693	-0.15	-1.19	-0.37	-0.97	NA
NM_014936	ENPP4	ectonucleotide pyrophosphatase/phosphodiesterase 4 (putative function) (ENPP4), mRNA [NM_014936]	hsa-miR-27a	-0.8	-0.891568	-0.504299	-0.65161	-1.25344	-1.08724	0.46	0.33	0.29	0.98	1.13
NM_021572	ENPP5	ectonucleotide pyrophosphatase/phosphodiesterase 5 (putative function) (ENPP5), mRNA [NM_021572]	hsa-miR-27a	-0.8	-1.26877	-0.332251	-0.84577	-1.52348	-1.30232	0.46	0.33	0.29	0.98	1.13
NM_005238	ETS1	v-ets erythroblastosis virus E26 oncogene homolog 1 (avian) (ETS1), mRNA [NM_005238]	hsa-miR-27a	-0.8	-0.718732	-0.296368	-0.683522	-1.00055	-0.928035	0.46	0.33	0.29	0.98	1.13
NM_022725	FANCF	Fanconi anemia, complementation group F (FANCF), mRNA [NM_022725]	hsa-miR-494	-0.8	-0.478251	-0.617613	-0.368574	-0.635157	-0.679825	0	0.97	0.51	1.51	1.44
NM_032447	FBN3	fibrillin 3 (FBN3), mRNA [NM_032447]	hsa-miR-363	-0.8	0.568593	0.532651	0.419142	0.601148	0.748803	-0.54	-0.62	-0.13	-0.8	-0.72
NM_030764	FCRL2	Fc receptor-like 2 (FCRL2), transcript variant 2, mRNA [NM_030764]	hsa-miR-494	-0.8	-0.333263	-0.431077	-0.858382	-0.902236	-0.923108	0	0.97	0.51	1.51	1.44
NM_052939	FCRL3	Fc receptor-like 3 (FCRL3), mRNA [NM_052939]	hsa-miR-424*	-0.8	-1.2944	-1.23578	-0.901586	-1.7069	-2.14352	2.03	2.11	1.98	2.6	NA
NM_201555	FHL2	four and a half LIM domains 2 (FHL2), transcript variant 2, mRNA [NM_201555]	hsa-miR-424*	-0.8	2.51101	2.96876	3.04192	1.19839	1.60217	2.03	2.11	1.98	2.6	NA
NM_001080401	FLJ40125	hypothetical protein FLJ40125 (FLJ40125), mRNA [NM_001080401]	hsa-miR-424*	-0.8	0.386703	0.296565	0.559491	0.354893	0.535726	2.03	2.11	1.98	2.6	NA
NM_207380	FLJ43339	FLJ43339 protein (FLJ43339), mRNA [NM_207380]	hsa-miR-221*	-0.8	0.737094	0.766622	0.455219	0.716276	0.857715	-0.26	-0.89	-0.08	-0.7	-0.82
NM_004479	FUT7	fucosyltransferase 7 (alpha (1,3) fucosyltransferase) (FUT7), mRNA [NM_004479]	hsa-miR-181a-2*	-0.8	-0.543799	-0.913255	-1.52691	-0.913526	-1.25289	-1.15	-0.66	-0.39	-1.08	NA
NM_000808	GABRA3	gamma-aminobutyric acid (GABA) A receptor, alpha 3 (GABRA3), mRNA [NM_000808]	hsa-miR-424*	-0.8	-0.618813	-0.944143	-0.877549	-1.06886	-0.508141	2.03	2.11	1.98	2.6	NA
NM_013445	GAD1	glutamate decarboxylase 1 (brain, 67kDa) (GAD1), transcript variant GAD25, mRNA [NM_013445]	hsa-miR-424*	-0.8	0.689135	0.6462	0.677003	0.635839	0.444896	2.03	2.11	1.98	2.6	NA
NM_015675	GADD45B	growth arrest and DNA-damage-inducible, beta (GADD45B), mRNA [NM_015675]	hsa-miR-494	-0.8	-0.538665	-0.982271	-1.27324	-1.76188	-2.2078	0	0.97	0.51	1.51	1.44
NM_024572	GALNT14	UDP-N-acetyl-alpha-D-galactosamine:polypeptide N-acetylgalactosaminyltransferase 14 (GalNAc-T14) (GALNT14), mRNA [NM_024572]	hsa-miR-144	-0.8	-1.04939	-0.633036	-0.992401	-0.412639	-0.550087	-0.15	-1.19	-0.37	-0.97	NA
NM_024572	GALNT14	UDP-N-acetyl-alpha-D-galactosamine:polypeptide N-acetylgalactosaminyltransferase 14 (GalNAc-T14) (GALNT14), mRNA [NM_024572]	hsa-miR-29b-1*	-0.8	-1.04939	-0.633036	-0.992401	-0.412639	-0.550087	-0.42	-1.15	-0.08	-1.26	-1.48
NM_002053	GBP1	guanylate binding protein 1, interferon-inducible, 67kDa (GBP1), mRNA [NM_002053]	hsa-miR-494	-0.8	-0.709806	-2.34316	-2.36007	-3.03353	-4.28682	0	0.97	0.51	1.51	1.44
NM_018284	GBP3	guanylate binding protein 3 (GBP3), mRNA [NM_018284]	hsa-miR-424*	-0.8	-0.489045	-1.38926	-0.987772	-1.50397	-1.6937	2.03	2.11	1.98	2.6	NA
NM_052941	GBP4	guanylate binding protein 4 (GBP4), mRNA [NM_052941]	hsa-miR-424*	-0.8	-0.583835	-2.2467	-1.99514	-3.58328	-3.5577	2.03	2.11	1.98	2.6	NA
NM_004864	GDF15	growth differentiation factor 15 (GDF15), mRNA [NM_004864]	hsa-miR-144	-0.8	0.899702	2.07721	1.75766	1.42621	1.85348	-0.15	-1.19	-0.37	-0.97	NA
NM_153212	GJB4	gap junction protein, beta 4 (GJB4), mRNA [NM_153212]	hsa-miR-181a-2*	-0.8	0.922639	0.780671	0.744964	0.966602	0.426695	-1.15	-0.66	-0.39	-1.08	NA
NM_013267	GLS2	glutaminase 2 (liver, mitochondrial) (GLS2), nuclear gene encoding mitochondrial protein, mRNA [NM_013267]	hsa-miR-144	-0.8	1.76627	2.07718	1.87745	2.31662	2.12179	-0.15	-1.19	-0.37	-0.97	NA
NM_013267	GLS2	glutaminase 2 (liver, mitochondrial) (GLS2), nuclear gene encoding mitochondrial protein, mRNA [NM_013267]	hsa-miR-29b-1*	-0.8	1.76627	2.07718	1.87745	2.31662	2.12179	-0.42	-1.15	-0.08	-1.26	-1.48
NM_007353	GNA12	guanine nucleotide binding protein (G protein) alpha 12 (GNA12), mRNA [NM_007353]	hsa-miR-196b	-0.8	0.420241	0.362749	0.852471	0.82729	0.649053	-0.27	-0.33	-0.71	-0.94	-0.55
NM_153837	GPR114	G protein-coupled receptor 114 (GPR114), mRNA [NM_153837]	hsa-miR-27a	-0.8	-0.987357	-0.772652	-0.893809	-2.23067	-1.59994	0.46	0.33	0.29	0.98	1.13
NM_001505	GPR30	G protein-coupled receptor 30 (GPR30), transcript variant 2, mRNA [NM_001505]	hsa-miR-494	-0.8	-1.27356	-1.57595	-1.63471	-1.70218	-2.31878	0	0.97	0.51	1.51	1.44
NM_020400	GPR92	G protein-coupled receptor 92 (GPR92), mRNA [NM_020400]	hsa-miR-221*	-0.8	-0.91563	-0.488607	-0.774581	-0.722351	-0.435834	-0.26	-0.89	-0.08	-0.7	-0.82
NM_020400	GPR92	G protein-coupled receptor 92 (GPR92), mRNA [NM_020400]	hsa-miR-29b-1*	-0.8	-0.91563	-0.488607	-0.774581	-0.722351	-0.435834	-0.42	-1.15	-0.08	-1.26	-1.48
NM_002084	GPX3	glutathione peroxidase 3 (plasma) (GPX3), mRNA [NM_002084]	hsa-miR-221*	-0.8	0.529482	1.26599	0.779448	1.15953	1.02001	-0.26	-0.89	-0.08	-0.7	-0.82
NM_002084	GPX3	glutathione peroxidase 3 (plasma) (GPX3), mRNA [NM_002084]	hsa-miR-7	-0.8	0.529482	1.26599	0.779448	1.15953	1.02001	-0.22	-0.57	-0.41	-0.66	-0.38
NM_000856	GUCY1A3	guanylate cyclase 1, soluble, alpha 3 (GUCY1A3), mRNA [NM_000856]	hsa-miR-144	-0.8	-1.13755	-0.616424	-0.722436	-0.936924	-1.14316	-0.15	-1.19	-0.37	-0.97	NA
NM_000856	GUCY1A3	guanylate cyclase 1, soluble, alpha 3 (GUCY1A3), mRNA [NM_000856]	hsa-miR-27a	-0.8	-1.13755	-0.616424	-0.722436	-0.936924	-1.14316	0.46	0.33	0.29	0.98	1.13
NM_006674	HCP5	HLA complex P5 (HCP5), mRNA [NM_006674]	hsa-miR-181a-2*	-0.8	-0.411115	-0.528282	-0.667222	-0.663621	-0.649297	-1.15	-0.66	-0.39	-1.08	NA
NM_006674	HCP5	HLA complex P5 (HCP5), mRNA [NM_006674]	hsa-miR-663	-0.8	-0.411115	-0.528282	-0.667222	-0.663621	-0.649297	0.27	0.97	1.08	1.38	0.92
NM_014707	HDAC9	histone deacetylase 9 (HDAC9), transcript variant 3, mRNA [NM_014707]	hsa-miR-494	-0.8	-0.324738	-0.93651	NA	-1.31649	-0.86305	0	0.97	0.51	1.51	1.44
NM_014707	HDAC9	histone deacetylase 9 (HDAC9), transcript variant 3, mRNA [NM_014707]	hsa-miR-923	-0.8	-0.324738	-0.93651	NA	-1.31649	-0.86305	0	0.43	0.79	1.91	1.38
NM_021064	HIST1H2AG	histone cluster 1, H2ag (HIST1H2AG), mRNA [NM_021064]	hsa-miR-181a-2*	-0.8	0.496724	0.49405	0.416761	0.52522	0.532493	-1.15	-0.66	-0.39	-1.08	NA
NM_021064	HIST1H2AG	histone cluster 1, H2ag (HIST1H2AG), mRNA [NM_021064]	hsa-miR-363	-0.8	0.496724	0.49405	0.416761	0.52522	0.532493	-0.54	-0.62	-0.13	-0.8	-0.72
NM_002119	HLA-DOA	major histocompatibility complex, class II, DO alpha (HLA-DOA), mRNA [NM_002119]	hsa-miR-923	-0.8	-0.352216	-0.207112	-0.429351	-0.496702	-0.42797	0	0.43	0.79	1.91	1.38
NM_012484	HMMR	hyaluroNA-mediated motility receptor (RHAMM) (HMMR), transcript variant 1, mRNA [NM_012484]	hsa-miR-424*	-0.8	-0.289771	-0.729579	-0.556571	-0.85004	-1.05959	2.03	2.11	1.98	2.6	NA
NM_024015	HOXB4	homeobox B4 (HOXB4), mRNA [NM_024015]	hsa-miR-923	-0.8	-0.587717	-0.556958	-0.760235	-1.07589	-1.43991	0	0.43	0.79	1.91	1.38
NM_153201	HSPA8	heat shock 70kDa protein 8 (HSPA8), transcript variant 2, mRNA [NM_153201]	hsa-miR-181a-2*	-0.8	-0.255754	-0.57684	-0.491376	-0.451522	-0.373909	-1.15	-0.66	-0.39	-1.08	NA
NM_019859	HTR7	5-hydroxytryptamine (serotonin) receptor 7 (adenylate cyclase-coupled) (HTR7), transcript variant d, mRNA [NM_019859]	hsa-miR-144	-0.8	0.602487	0.802468	0.797448	1.1168	1.55464	-0.15	-1.19	-0.37	-0.97	NA
NM_019859	HTR7	5-hydroxytryptamine (serotonin) receptor 7 (adenylate cyclase-coupled) (HTR7), transcript variant d, mRNA [NM_019859]	hsa-miR-363	-0.8	0.602487	0.802468	0.797448	1.1168	1.55464	-0.54	-0.62	-0.13	-0.8	-0.72
NM_001079526	IKZF2	IKAROS family zinc finger 2 (Helios) (IKZF2), transcript variant 2, mRNA [NM_001079526]	hsa-miR-494	-0.8	-0.306255	-0.501933	-0.555269	-0.787659	-0.872398	0	0.97	0.51	1.51	1.44
NM_012481	IKZF3	IKAROS family zinc finger 3 (Aiolos) (IKZF3), transcript variant 1, mRNA [NM_012481]	hsa-miR-424*	-0.8	-0.822581	-0.78319	-0.605515	-1.20558	-1.73509	2.03	2.11	1.98	2.6	NA
NM_001559	IL12RB2	interleukin 12 receptor, beta 2 (IL12RB2), mRNA [NM_001559]	hsa-miR-494	-0.8	-1.75119	-2.27609	-2.46873	-4.86283	-5.07079	0	0.97	0.51	1.51	1.44
NM_000206	IL2RG	interleukin 2 receptor, gamma (severe combined immunodeficiency) (IL2RG), mRNA [NM_000206]	hsa-miR-424*	-0.8	-0.914671	-0.567227	-0.499526	-1.17534	-1.32667	2.03	2.11	1.98	2.6	NA
NM_153208	IQCK	IQ motif containing K (IQCK), mRNA [NM_153208]	hsa-miR-424*	-0.8	0.449713	0.603842	0.711899	0.299674	0.633359	2.03	2.11	1.98	2.6	NA
NM_007199	IRAK3	interleukin-1 receptor-associated kinase 3 (IRAK3), mRNA [NM_007199]	hsa-miR-494	-0.8	0.928422	0.915328	0.818642	0.595216	0.561237	0	0.97	0.51	1.51	1.44
NM_002198	IRF1	interferon regulatory factor 1 (IRF1), mRNA [NM_002198]	hsa-miR-494	-0.8	-0.680189	-1.50361	-2.13496	-2.33337	-2.8458	0	0.97	0.51	1.51	1.44
NM_002201	ISG20	interferon stimulated exonuclease gene 20kDa (ISG20), mRNA [NM_002201]	hsa-miR-923	-0.8	-1.8742	-1.66119	-2.31051	-2.84063	-4.11318	0	0.43	0.79	1.91	1.38
NM_022767	ISG20L1	interferon stimulated exonuclease gene 20kDa-like 1 (ISG20L1), mRNA [NM_022767]	hsa-miR-494	-0.8	2.49279	2.25658	2.09921	2.0687	1.82818	0	0.97	0.51	1.51	1.44
NM_004972	JAK2	Janus kinase 2 (a protein tyrosine kinase) (JAK2), mRNA [NM_004972]	hsa-miR-424*	-0.8	-0.355159	-0.722117	-0.647044	-0.757591	-1.10493	2.03	2.11	1.98	2.6	NA
NM_004972	JAK2	Janus kinase 2 (a protein tyrosine kinase) (JAK2), mRNA [NM_004972]	hsa-miR-923	-0.8	-0.355159	-0.722117	-0.647044	-0.757591	-1.10493	0	0.43	0.79	1.91	1.38
NM_006854	KDELR2	KDEL (Lys-Asp-Glu-Leu) endoplasmic reticulum protein retention receptor 2 (KDELR2), mRNA [NM_006854]	hsa-miR-144	-0.8	0.300458	0.316923	0.316244	0.327856	0.465849	-0.15	-1.19	-0.37	-0.97	NA
NM_006854	KDELR2	KDEL (Lys-Asp-Glu-Leu) endoplasmic reticulum protein retention receptor 2 (KDELR2), mRNA [NM_006854]	hsa-miR-363	-0.8	0.300458	0.316923	0.316244	0.327856	0.465849	-0.54	-0.62	-0.13	-0.8	-0.72
NM_031217	KIF18A	kinesin family member 18A (KIF18A), mRNA [NM_031217]	hsa-miR-494	-0.8	NA	-1.03404	-0.901411	-1.46795	-1.69697	0	0.97	0.51	1.51	1.44
NM_017596	KIF21B	kinesin family member 21B (KIF21B), mRNA [NM_017596]	hsa-miR-144	-0.8	-0.727017	-0.356524	-0.996475	-0.475989	-0.823983	-0.15	-1.19	-0.37	-0.97	NA
NM_002263	KIFC1	kinesin family member C1 (KIFC1), mRNA [NM_002263]	hsa-miR-494	-0.8	-0.568496	-0.656832	-0.532357	-0.928541	-0.952794	0	0.97	0.51	1.51	1.44
NM_014219	KIR2DL2	killer cell immunoglobulin-like receptor, two domains, long cytoplasmic tail, 2 (KIR2DL2), mRNA [NM_014219]	hsa-miR-27a	-0.8	-1.42594	-1.14888	-1.29904	-2.99091	-2.5161	0.46	0.33	0.29	0.98	1.13
NM_002255	KIR2DL4	killer cell immunoglobulin-like receptor, two domains, long cytoplasmic tail, 4 (KIR2DL4), transcript variant 1, mRNA [NM_002255]	hsa-miR-27a	-0.8	-1.16091	-1.10148	-1.16056	-1.80362	-1.63918	0.46	0.33	0.29	0.98	1.13
NM_172193	KLHDC1	kelch domain containing 1 (KLHDC1), mRNA [NM_172193]	hsa-miR-424*	-0.8	0.407295	0.433275	0.551357	0.401127	0.317959	2.03	2.11	1.98	2.6	NA
NM_007360	KLRK1	killer cell lectin-like receptor subfamily K, member 1 (KLRK1), mRNA [NM_007360]	hsa-miR-494	-0.8	-0.871468	-0.969417	-1.08406	-1.45866	-1.52645	0	0.97	0.51	1.51	1.44
NM_032438	L3MBTL3	l(3)mbt-like 3 (Drosophila) (L3MBTL3), transcript variant 1, mRNA [NM_032438]	hsa-miR-923	-0.8	-0.424363	-0.356393	-0.533182	-0.727068	-0.873266	0	0.43	0.79	1.91	1.38
NM_014387	LAT	linker for activation of T cells (LAT), transcript variant 1, mRNA [NM_014387]	hsa-miR-663	-0.8	-0.409918	-0.491559	-0.902303	-0.676533	-0.592681	0.27	0.97	1.08	1.38	0.92
NM_005356	LCK	lymphocyte-specific protein tyrosine kinase (LCK), transcript variant 2, mRNA [NM_005356]	hsa-miR-144	-0.8	-0.577713	-0.28583	-0.590882	-0.336673	-0.583965	-0.15	-1.19	-0.37	-0.97	NA
NM_000527	LDLR	low density lipoprotein receptor (familial hypercholesterolemia) (LDLR), mRNA [NM_000527]	hsa-miR-181a-2*	-0.8	-0.664222	-0.95438	-1.2483	-0.585941	-1.56624	-1.15	-0.66	-0.39	-1.08	NA
NM_030576	LIMD2	LIM domain containing 2 (LIMD2), mRNA [NM_030576]	hsa-miR-424*	-0.8	-0.373554	-0.519989	-0.473593	-0.533482	-0.403987	2.03	2.11	1.98	2.6	NA
NM_178835	LOC152485	hypothetical protein LOC152485 (LOC152485), mRNA [NM_178835]	hsa-miR-29b-1*	-0.8	-0.776351	-0.932317	NA	-0.433833	-0.433788	-0.42	-1.15	-0.08	-1.26	-1.48
NM_001076680	LOC201229	hypothetical protein LOC201229 (LOC201229), mRNA [NM_001076680]	hsa-miR-1225-5p	-0.8	0.770833	0.614156	0.674315	0.37675	0.641396	0.14	0.95	0.57	0.73	0.56
NM_181722	LOC285908	hypothetical protein LOC285908 (LOC285908), mRNA [NM_181722]	hsa-miR-424*	-0.8	0.438652	0.236593	0.472223	0.418302	0.526912	2.03	2.11	1.98	2.6	NA
NM_001013717	LOC441108	hypothetical gene supported by AK128882 (LOC441108), mRNA [NM_001013717]	hsa-miR-483-5p	-0.8	-0.817769	-1.38651	-1.10554	-1.37494	-1.61759	0.54	1.46	0.5	0.89	1.43
NM_138402	LOC93349	hypothetical protein BC004921 (LOC93349), mRNA [NM_138402]	hsa-miR-188-5p	-0.8	-0.408803	-0.669961	-0.30991	-0.573593	-0.524304	-0.02	1.15	0.24	0.83	0.9
NM_138402	LOC93349	hypothetical protein BC004921 (LOC93349), mRNA [NM_138402]	hsa-miR-424*	-0.8	-0.408803	-0.669961	-0.30991	-0.573593	-0.524304	2.03	2.11	1.98	2.6	NA
NM_006726	LRBA	LPS-responsive vesicle trafficking, beach and anchor containing (LRBA), mRNA [NM_006726]	hsa-miR-494	-0.8	-0.384077	-0.502705	-0.324526	-0.721198	-0.793991	0	0.97	0.51	1.51	1.44
NM_015541	LRIG1	leucine-rich repeats and immunoglobulin-like domains 1 (LRIG1), mRNA [NM_015541]	hsa-miR-424*	-0.8	-0.369473	-0.352126	-0.309593	-0.501623	-0.567076	2.03	2.11	1.98	2.6	NA
NM_033413	LRRC46	leucine rich repeat containing 46 (LRRC46), mRNA [NM_033413]	hsa-miR-144	-0.8	0.521198	0.862308	0.814387	0.665129	0.475301	-0.15	-1.19	-0.37	-0.97	NA
NM_033413	LRRC46	leucine rich repeat containing 46 (LRRC46), mRNA [NM_033413]	hsa-miR-27a	-0.8	0.521198	0.862308	0.814387	0.665129	0.475301	0.46	0.33	0.29	0.98	1.13
NM_024548	LRRIQ2	leucine-rich repeats and IQ motif containing 2 (LRRIQ2), mRNA [NM_024548]	hsa-miR-144	-0.8	-0.690987	-0.321288	-0.757806	-0.438316	-0.50783	-0.15	-1.19	-0.37	-0.97	NA
NM_024548	LRRIQ2	leucine-rich repeats and IQ motif containing 2 (LRRIQ2), mRNA [NM_024548]	hsa-miR-7-1*	-0.8	-0.690987	-0.321288	-0.757806	-0.438316	-0.50783	-0.16	-0.56	-0.17	-0.59	-0.54
NM_021070	LTBP3	latent transforming growth factor beta binding protein 3 (LTBP3), mRNA [NM_021070]	hsa-miR-144	-0.8	0.4075	0.72281	0.535005	0.476819	0.728991	-0.15	-1.19	-0.37	-0.97	NA
NM_002346	LY6E	lymphocyte antigen 6 complex, locus E (LY6E), mRNA [NM_002346]	hsa-miR-181a-2*	-0.8	-1.07603	-1.15836	-1.55946	-0.997086	-2.75646	-1.15	-0.66	-0.39	-1.08	NA
NM_002359	MAFG	v-maf musculoaponeurotic fibrosarcoma oncogene homolog G (avian) (MAFG), transcript variant 1, mRNA [NM_002359]	hsa-miR-7-1*	-0.8	0.330866	0.522433	0.451026	0.519638	0.442153	-0.16	-0.56	-0.17	-0.59	-0.54
NM_002359	MAFG	v-maf musculoaponeurotic fibrosarcoma oncogene homolog G (avian) (MAFG), transcript variant 1, mRNA [NM_002359]	hsa-miR-886-3p	-0.8	0.330866	0.522433	0.451026	0.519638	0.442153	0.22	-1.13	-0.82	-1.39	-1.04
NM_002375	MAP4	microtubule-associated protein 4 (MAP4), transcript variant 1, mRNA [NM_002375]	hsa-miR-181a-2*	-0.8	-0.395459	-0.701258	-0.869329	-0.341266	-0.809108	-1.15	-0.66	-0.39	-1.08	NA
NM_002748	MAPK6	mitogen-activated protein kinase 6 (MAPK6), mRNA [NM_002748]	hsa-miR-424*	-0.8	0.306508	0.484371	0.521058	0.300823	0.372185	2.03	2.11	1.98	2.6	NA
NM_002387	MCC	mutated in colorectal cancers (MCC), mRNA [NM_002387]	hsa-miR-181a-2*	-0.8	1.07229	1.04521	0.9343	0.944627	0.300736	-1.15	-0.66	-0.39	-1.08	NA
NM_139279	MCFD2	multiple coagulation factor deficiency 2 (MCFD2), mRNA [NM_139279]	hsa-miR-1225-5p	-0.8	0.606324	0.387316	0.553833	0.268603	0.673789	0.14	0.95	0.57	0.73	0.56
NM_139279	MCFD2	multiple coagulation factor deficiency 2 (MCFD2), mRNA [NM_139279]	hsa-miR-424*	-0.8	0.606324	0.387316	0.553833	0.268603	0.673789	2.03	2.11	1.98	2.6	NA
NM_139279	MCFD2	multiple coagulation factor deficiency 2 (MCFD2), mRNA [NM_139279]	hsa-miR-663	-0.8	0.606324	0.387316	0.553833	0.268603	0.673789	0.27	0.97	1.08	1.38	0.92
NM_153487	MDGA1	MAM domain containing glycosylphosphatidylinositol anchor 1 (MDGA1), mRNA [NM_153487]	hsa-miR-494	-0.8	-0.747054	-1.043	-0.691545	-1.07226	-1.55365	0	0.97	0.51	1.51	1.44
NM_002392	MDM2	Mdm2, transformed 3T3 cell double minute 2, p53 binding protein (mouse) (MDM2), transcript variant MDM2, mRNA [NM_002392]	hsa-miR-494	-0.8	1.11423	0.93875	1.23149	0.318237	1.04966	0	0.97	0.51	1.51	1.44
NM_005919	MEF2B	MADS box transcription enhancer factor 2, polypeptide B (myocyte enhancer factor 2B) (MEF2B), mRNA [NM_005919]	hsa-miR-940	-0.8	1.42358	1.18497	0.953094	1.40598	2.76445	0.78	1	0.97	0.61	0.24
NM_005920	MEF2D	MADS box transcription enhancer factor 2, polypeptide D (myocyte enhancer factor 2D) (MEF2D), mRNA [NM_005920]	hsa-miR-923	-0.8	0.308079	0.309331	0.303364	0.225488	0.217373	0	0.43	0.79	1.91	1.38
NM_144973	MGC24039	hypothetical protein MGC24039 (MGC24039), mRNA [NM_144973]	hsa-miR-424*	-0.8	-0.663475	-0.759034	-0.688725	-1.37869	-1.56242	2.03	2.11	1.98	2.6	NA
NM_144973	MGC24039	hypothetical protein MGC24039 (MGC24039), mRNA [NM_144973]	hsa-miR-923	-0.8	-0.663475	-0.759034	-0.688725	-1.37869	-1.56242	0	0.43	0.79	1.91	1.38
NM_014048	MKL2	MKL/myocardin-like 2 (MKL2), mRNA [NM_014048]	hsa-miR-181a-2*	-0.8	0.671788	0.493678	0.450264	0.481945	0.691415	-1.15	-0.66	-0.39	-1.08	NA
NM_014048	MKL2	MKL/myocardin-like 2 (MKL2), mRNA [NM_014048]	hsa-miR-663	-0.8	0.671788	0.493678	0.450264	0.481945	0.691415	0.27	0.97	1.08	1.38	0.92
NM_005943	MOCS1	molybdenum cofactor synthesis 1 (MOCS1), transcript variant 1, mRNA [NM_005943]	hsa-miR-7	-0.8	-1.0757	-0.729974	-0.684996	-0.470728	-1.09315	-0.22	-0.57	-0.41	-0.66	-0.38
NM_024864	MRM1	mitochondrial rRNA methyltransferase 1 homolog (S. cerevisiae) (MRM1), mRNA [NM_024864]	hsa-miR-424*	-0.8	-0.376777	-0.481548	-0.369213	-0.417411	-0.200692	2.03	2.11	1.98	2.6	NA
NM_016034	MRPS2	mitochondrial ribosomal protein S2 (MRPS2), nuclear gene encoding mitochondrial protein, mRNA [NM_016034]	hsa-miR-181a-2*	-0.8	-0.257502	-0.326329	-0.397881	-0.227069	-0.268464	-1.15	-0.66	-0.39	-1.08	NA
NM_003828	MTMR1	myotubularin related protein 1 (MTMR1), mRNA [NM_003828]	hsa-miR-424*	-0.8	-0.382298	-0.477821	-0.476086	-0.876139	-0.904287	2.03	2.11	1.98	2.6	NA
NM_003828	MTMR1	myotubularin related protein 1 (MTMR1), mRNA [NM_003828]	hsa-miR-923	-0.8	-0.382298	-0.477821	-0.476086	-0.876139	-0.904287	0	0.43	0.79	1.91	1.38
NM_152673	MUC20	mucin 20, cell surface associated (MUC20), mRNA [NM_152673]	hsa-miR-424*	-0.8	0.58599	0.491775	0.940872	0.569934	0.372318	2.03	2.11	1.98	2.6	NA
NM_001080416	MYBL1	v-myb myeloblastosis viral oncogene homolog (avian)-like 1 (MYBL1), mRNA [NM_001080416]	hsa-miR-424*	-0.8	-0.602526	-1.1554	-0.692323	-1.76268	-1.52394	2.03	2.11	1.98	2.6	NA
NM_002467	MYC	v-myc myelocytomatosis viral oncogene homolog (avian) (MYC), mRNA [NM_002467]	hsa-miR-424*	-0.8	-1.45044	-1.00287	-0.947685	-1.92203	-2.30639	2.03	2.11	1.98	2.6	NA
NM_004851	NAPSA	napsin A aspartic peptidase (NAPSA), mRNA [NM_004851]	hsa-miR-99a	-0.8	-0.498707	-0.396392	-0.76237	-0.672439	-0.877911	-0.52	-1.04	-0.04	-0.66	-0.28
NM_003581	NCK2	NCK adaptor protein 2 (NCK2), transcript variant 1, mRNA [NM_003581]	hsa-miR-144	-0.8	-0.599004	-0.262286	-0.726835	-0.593224	-0.640477	-0.15	-1.19	-0.37	-0.97	NA
NM_006403	NEDD9	neural precursor cell expressed, developmentally down-regulated 9 (NEDD9), transcript variant 1, mRNA [NM_006403]	hsa-miR-424*	-0.8	-0.955047	-0.831429	-0.345026	-1.37397	-1.0978	2.03	2.11	1.98	2.6	NA
NM_020921	NIN	ninein (GSK3B interacting protein) (NIN), transcript variant 2, mRNA [NM_020921]	hsa-miR-424*	-0.8	0.343651	0.272068	0.362391	0.32618	0.410242	2.03	2.11	1.98	2.6	NA
NM_145266	NUDCD2	NudC domain containing 2 (NUDCD2), mRNA [NM_145266]	hsa-miR-424*	-0.8	-0.291851	-0.512913	-0.345387	-0.518522	-0.348996	2.03	2.11	1.98	2.6	NA
NM_018283	NUDT15	nudix (nucleoside diphosphate linked moiety X)-type motif 15 (NUDT15), mRNA [NM_018283]	hsa-miR-135a*	-0.8	1.11181	1.09965	1.35684	0.649437	0.885304	0.15	0.74	0.52	1.36	1.4
NM_018283	NUDT15	nudix (nucleoside diphosphate linked moiety X)-type motif 15 (NUDT15), mRNA [NM_018283]	hsa-miR-27a	-0.8	1.11181	1.09965	1.35684	0.649437	0.885304	0.46	0.33	0.29	0.98	1.13
NM_024923	NUP210	nucleoporin 210kDa (NUP210), mRNA [NM_024923]	hsa-miR-144	-0.8	-0.83951	-0.436729	-0.631956	-0.325801	-0.601549	-0.15	-1.19	-0.37	-0.97	NA
NM_002561	P2RX5	purinergic receptor P2X, ligand-gated ion channel, 5 (P2RX5), transcript variant 1, mRNA [NM_002561]	hsa-miR-494	-0.8	-0.810728	-1.1339	-1.21672	-1.95902	-2.76302	0	0.97	0.51	1.51	1.44
NM_017554	PARP14	poly (ADP-ribose) polymerase family, member 14 (PARP14), mRNA [NM_017554]	hsa-miR-424*	-0.8	-0.841379	-1.3464	-1.08434	-1.47674	-1.73879	2.03	2.11	1.98	2.6	NA
NM_017554	PARP14	poly (ADP-ribose) polymerase family, member 14 (PARP14), mRNA [NM_017554]	hsa-miR-923	-0.8	-0.841379	-1.3464	-1.08434	-1.47674	-1.73879	0	0.43	0.79	1.91	1.38
NM_032051	PATZ1	POZ (BTB) and AT hook containing zinc finger 1 (PATZ1), transcript variant 4, mRNA [NM_032051]	hsa-miR-10a	-0.8	-0.370896	-0.303537	-0.449398	-0.422389	-0.454187	-0.47	-1.03	-0.27	-0.76	-0.43
NM_032051	PATZ1	POZ (BTB) and AT hook containing zinc finger 1 (PATZ1), transcript variant 4, mRNA [NM_032051]	hsa-miR-99a	-0.8	-0.370896	-0.303537	-0.449398	-0.422389	-0.454187	-0.52	-1.04	-0.04	-0.66	-0.28
NM_002583	PAWR	PRKC, apoptosis, WT1, regulator (PAWR), mRNA [NM_002583]	hsa-miR-424*	-0.8	-0.284396	-1.32137	-0.986005	-1.44119	-1.39938	2.03	2.11	1.98	2.6	NA
NM_020357	PCNP	PEST proteolytic signal containing nuclear protein (PCNP), mRNA [NM_020357]	hsa-miR-10a	-0.8	0.399754	0.424416	0.353836	0.454403	0.273441	-0.47	-1.03	-0.27	-0.76	-0.43
NM_025208	PDGFD	platelet derived growth factor D (PDGFD), transcript variant 1, mRNA [NM_025208]	hsa-miR-27a	-0.8	-1.99772	-1.12334	NA	-1.68397	-2.07384	0.46	0.33	0.29	0.98	1.13
NM_021830	PEO1	progressive external ophthalmoplegia 1 (PEO1), mRNA [NM_021830]	hsa-miR-494	-0.8	-0.895488	-0.918503	-1.04343	-1.20673	-1.25392	0	0.97	0.51	1.51	1.44
NM_002633	PGM1	phosphoglucomutase 1 (PGM1), mRNA [NM_002633]	hsa-miR-663	-0.8	-0.399355	-0.434899	-0.573442	-0.478931	-0.329083	0.27	0.97	1.08	1.38	0.92
NM_017712	PGPEP1	pyroglutamyl-peptidase I (PGPEP1), mRNA [NM_017712]	hsa-miR-10a	-0.8	0.494486	0.588852	0.414419	0.642857	0.546648	-0.47	-1.03	-0.27	-0.76	-0.43
NM_017712	PGPEP1	pyroglutamyl-peptidase I (PGPEP1), mRNA [NM_017712]	hsa-miR-99a	-0.8	0.494486	0.588852	0.414419	0.642857	0.546648	-0.52	-1.04	-0.04	-0.66	-0.28
NM_012396	PHLDA3	pleckstrin homology-like domain, family A, member 3 (PHLDA3), mRNA [NM_012396]	hsa-miR-221*	-0.8	3.47526	3.51894	2.9983	3.02621	3.58477	-0.26	-0.89	-0.08	-0.7	-0.82
NM_005026	PIK3CD	phosphoinositide-3-kinase, catalytic, delta polypeptide (PIK3CD), mRNA [NM_005026]	hsa-miR-483-5p	-0.8	-0.632516	-0.677768	-0.383413	-0.528596	-0.728136	0.54	1.46	0.5	0.89	1.43
NM_003629	PIK3R3	phosphoinositide-3-kinase, regulatory subunit 3 (p55, gamma) (PIK3R3), mRNA [NM_003629]	hsa-miR-135a*	-0.8	-0.631333	-1.18671	-0.494475	-1.16983	-1.52768	0.15	0.74	0.52	1.36	1.4
NM_003629	PIK3R3	phosphoinositide-3-kinase, regulatory subunit 3 (p55, gamma) (PIK3R3), mRNA [NM_003629]	hsa-miR-188-5p	-0.8	-0.631333	-1.18671	-0.494475	-1.16983	-1.52768	-0.02	1.15	0.24	0.83	0.9
NM_003629	PIK3R3	phosphoinositide-3-kinase, regulatory subunit 3 (p55, gamma) (PIK3R3), mRNA [NM_003629]	hsa-miR-424*	-0.8	-0.631333	-1.18671	-0.494475	-1.16983	-1.52768	2.03	2.11	1.98	2.6	NA
NM_000535	PMS2	PMS2 postmeiotic segregation increased 2 (S. cerevisiae) (PMS2), transcript variant 1, mRNA [NM_000535]	hsa-miR-494	-0.8	-0.403776	-0.466895	-0.292157	-0.583472	-0.405399	0	0.97	0.51	1.51	1.44
NM_007055	POLR3A	polymerase (RNA) III (DNA directed) polypeptide A, 155kDa (POLR3A), mRNA [NM_007055]	hsa-miR-181a-2*	-0.8	-0.375627	-0.449864	-0.51128	-0.309809	-0.591477	-1.15	-0.66	-0.39	-1.08	NA
NM_017650	PPP1R9A	protein phosphatase 1, regulatory (inhibitor) subunit 9A (PPP1R9A), mRNA [NM_017650]	hsa-miR-7	-0.8	-2.61282	-0.84842	-1.62225	-1.51649	-2.87424	-0.22	-0.57	-0.41	-0.66	-0.38
NM_005041	PRF1	perforin 1 (pore forming protein) (PRF1), transcript variant 1, mRNA [NM_005041]	hsa-miR-923	-0.8	-1.68049	-1.09378	-2.08677	-3.15301	-3.26522	0	0.43	0.79	1.91	1.38
NM_153026	PRICKLE1	prickle homolog 1 (Drosophila) (PRICKLE1), mRNA [NM_153026]	hsa-miR-10a	-0.8	-0.967179	-0.964163	NA	-1.46381	-1.70113	-0.47	-1.03	-0.27	-0.76	-0.43
NM_153026	PRICKLE1	prickle homolog 1 (Drosophila) (PRICKLE1), mRNA [NM_153026]	hsa-miR-135a*	-0.8	-0.967179	-0.964163	NA	-1.46381	-1.70113	0.15	0.74	0.52	1.36	1.4
NM_153026	PRICKLE1	prickle homolog 1 (Drosophila) (PRICKLE1), mRNA [NM_153026]	hsa-miR-99a	-0.8	-0.967179	-0.964163	NA	-1.46381	-1.70113	-0.52	-1.04	-0.04	-0.66	-0.28
NM_000953	PTGDR	prostaglandin D2 receptor (DP) (PTGDR), mRNA [NM_000953]	hsa-miR-424*	-0.8	-1.39906	-1.17377	-1.15924	-2.23011	-0.922614	2.03	2.11	1.98	2.6	NA
NM_003463	PTP4A1	protein tyrosine phosphatase type IVA, member 1 (PTP4A1), mRNA [NM_003463]	hsa-miR-424*	-0.8	0.730121	1.38525	1.59899	0.723671	0.644651	2.03	2.11	1.98	2.6	NA
NM_080588	PTPN7	protein tyrosine phosphatase, non-receptor type 7 (PTPN7), transcript variant 2, mRNA [NM_080588]	hsa-miR-135a*	-0.8	-0.349789	-0.493803	-0.687172	-0.88506	-0.747122	0.15	0.74	0.52	1.36	1.4
NM_002840	PTPRF	protein tyrosine phosphatase, receptor type, F (PTPRF), transcript variant 1, mRNA [NM_002840]	hsa-miR-923	-0.8	1.86458	2.32961	1.32894	1.31436	0.685045	0	0.43	0.79	1.91	1.38
NM_181701	QSOX2	quiescin Q6-like 1 (QSCN6L1), mRNA [NM_181701]	hsa-miR-188-5p	-0.8	-0.349975	-0.505511	-0.346016	-0.413311	-0.409373	-0.02	1.15	0.24	0.83	0.9
NM_181701	QSOX2	quiescin Q6-like 1 (QSCN6L1), mRNA [NM_181701]	hsa-miR-424*	-0.8	-0.349975	-0.505511	-0.346016	-0.413311	-0.409373	2.03	2.11	1.98	2.6	NA
NM_016577	RAB6B	RAB6B, member RAS oncogene family (RAB6B), mRNA [NM_016577]	hsa-miR-144	-0.8	-0.597896	-0.240871	-0.635319	-0.446937	-0.392345	-0.15	-1.19	-0.37	-0.97	NA
NM_177403	RAB7B	RAB7B, member RAS oncogene family (RAB7B), mRNA [NM_177403]	hsa-miR-10a	-0.8	1.35728	1.88493	0.768959	2.05124	NA	-0.47	-1.03	-0.27	-0.76	-0.43
NM_177403	RAB7B	RAB7B, member RAS oncogene family (RAB7B), mRNA [NM_177403]	hsa-miR-221*	-0.8	1.35728	1.88493	0.768959	2.05124	NA	-0.26	-0.89	-0.08	-0.7	-0.82
NM_177403	RAB7B	RAB7B, member RAS oncogene family (RAB7B), mRNA [NM_177403]	hsa-miR-7	-0.8	1.35728	1.88493	0.768959	2.05124	NA	-0.22	-0.57	-0.41	-0.66	-0.38
NM_177403	RAB7B	RAB7B, member RAS oncogene family (RAB7B), mRNA [NM_177403]	hsa-miR-7-1*	-0.8	1.35728	1.88493	0.768959	2.05124	NA	-0.16	-0.56	-0.17	-0.59	-0.54
NM_177403	RAB7B	RAB7B, member RAS oncogene family (RAB7B), mRNA [NM_177403]	hsa-miR-886-3p	-0.8	1.35728	1.88493	0.768959	2.05124	NA	0.22	-1.13	-0.82	-1.39	-1.04
NM_152663	RALGPS2	Ral GEF with PH domain and SH3 binding motif 2 (RALGPS2), transcript variant 2, mRNA [NM_152663]	hsa-miR-10a	-0.8	-1.2096	-0.873858	NA	-1.36335	-1.66761	-0.47	-1.03	-0.27	-0.76	-0.43
NM_152663	RALGPS2	Ral GEF with PH domain and SH3 binding motif 2 (RALGPS2), transcript variant 2, mRNA [NM_152663]	hsa-miR-135a*	-0.8	-1.2096	-0.873858	NA	-1.36335	-1.66761	0.15	0.74	0.52	1.36	1.4
NM_152663	RALGPS2	Ral GEF with PH domain and SH3 binding motif 2 (RALGPS2), transcript variant 2, mRNA [NM_152663]	hsa-miR-99a	-0.8	-1.2096	-0.873858	NA	-1.36335	-1.66761	-0.52	-1.04	-0.04	-0.66	-0.28
NM_014310	RASD2	RASD family, member 2 (RASD2), mRNA [NM_014310]	hsa-miR-1225-5p	-0.8	0.835302	0.531226	NA	0.529623	0.644175	0.14	0.95	0.57	0.73	0.56
NM_014310	RASD2	RASD family, member 2 (RASD2), mRNA [NM_014310]	hsa-miR-494	-0.8	0.835302	0.531226	NA	0.529623	0.644175	0	0.97	0.51	1.51	1.44
NM_014310	RASD2	RASD family, member 2 (RASD2), mRNA [NM_014310]	hsa-miR-923	-0.8	0.835302	0.531226	NA	0.529623	0.644175	0	0.43	0.79	1.91	1.38
NM_020211	RGMA	RGM domain family, member A (RGMA), mRNA [NM_020211]	hsa-miR-424*	-0.8	1.8894	1.36434	1.84727	1.22318	0.972026	2.03	2.11	1.98	2.6	NA
NM_020211	RGMA	RGM domain family, member A (RGMA), mRNA [NM_020211]	hsa-miR-923	-0.8	1.8894	1.36434	1.84727	1.22318	0.972026	0	0.43	0.79	1.91	1.38
NM_006711	RNPS1	RNA binding protein S1, serine-rich domain (RNPS1), transcript variant 1, mRNA [NM_006711]	hsa-miR-7-1*	-0.8	-0.418653	-0.273884	-0.33063	-0.321502	-0.337796	-0.16	-0.56	-0.17	-0.59	-0.54
NM_006711	RNPS1	RNA binding protein S1, serine-rich domain (RNPS1), transcript variant 1, mRNA [NM_006711]	hsa-miR-886-3p	-0.8	-0.418653	-0.273884	-0.33063	-0.321502	-0.337796	0.22	-1.13	-0.82	-1.39	-1.04
NM_015713	RRM2B	ribonucleotide reductase M2 B (TP53 inducible) (RRM2B), mRNA [NM_015713]	hsa-miR-196b	-0.8	0.659901	0.652009	0.735429	1.07626	0.958778	-0.27	-0.33	-0.71	-0.94	-0.55
NM_015713	RRM2B	ribonucleotide reductase M2 B (TP53 inducible) (RRM2B), mRNA [NM_015713]	hsa-miR-940	-0.8	0.659901	0.652009	0.735429	1.07626	0.958778	0.78	1	0.97	0.61	0.24
NM_003683	RRP1	DNA segment on chromosome 21 (unique) 2056 expressed sequence (D21S2056E), mRNA [NM_003683]	hsa-miR-663	-0.8	-0.403523	-0.458322	-0.993422	-0.777425	-0.581626	0.27	0.97	1.08	1.38	0.92
NM_015169	RRS1	RRS1 ribosome biogenesis regulator homolog (S. cerevisiae) (RRS1), mRNA [NM_015169]	hsa-miR-663	-0.8	-0.285765	-0.710924	-0.923934	-0.919187	-0.818045	0.27	0.97	1.08	1.38	0.92
NM_004350	RUNX3	runt-related transcription factor 3 (RUNX3), transcript variant 2, mRNA [NM_004350]	hsa-miR-923	-0.8	-0.549331	-0.518965	-0.667342	-0.844705	-0.916895	0	0.43	0.79	1.91	1.38
NM_003707	RUVBL1	RuvB-like 1 (E. coli) (RUVBL1), mRNA [NM_003707]	hsa-miR-27a	-0.8	-0.576119	-0.395044	-0.434272	-0.8778	-0.607062	0.46	0.33	0.29	0.98	1.13
NM_005620	S100A11	S100 calcium binding protein A11 (S100A11), mRNA [NM_005620]	hsa-miR-886-3p	-0.8	0.430771	0.529525	0.340759	0.803159	0.68207	0.22	-1.13	-0.82	-1.39	-1.04
NM_030962	SBF2	SET binding factor 2 (SBF2), mRNA [NM_030962]	hsa-miR-144	-0.8	0.464726	0.692709	0.599007	0.896201	0.827805	-0.15	-1.19	-0.37	-0.97	NA
NM_030962	SBF2	SET binding factor 2 (SBF2), mRNA [NM_030962]	hsa-miR-29b-1*	-0.8	0.464726	0.692709	0.599007	0.896201	0.827805	-0.42	-1.15	-0.08	-1.26	-1.48
NM_006745	SC4MOL	sterol-C4-methyl oxidase-like (SC4MOL), transcript variant 1, mRNA [NM_006745]	hsa-miR-424*	-0.8	-0.663547	-0.515489	-0.400682	-0.937596	-1.08293	2.03	2.11	1.98	2.6	NA
NM_005063	SCD	stearoyl-CoA desaturase (delta-9-desaturase) (SCD), mRNA [NM_005063]	hsa-miR-494	-0.8	-0.679568	-0.962883	-0.433542	-1.27955	-1.54027	0	0.97	0.51	1.51	1.44
NM_020163	SEMA3G	sema domain, immunoglobulin domain (Ig), short basic domain, secreted, (semaphorin) 3G (SEMA3G), mRNA [NM_020163]	hsa-miR-1225-5p	-0.8	-0.891027	NA	-2.69757	-1.92769	-1.8462	0.14	0.95	0.57	0.73	0.56
NM_020163	SEMA3G	sema domain, immunoglobulin domain (Ig), short basic domain, secreted, (semaphorin) 3G (SEMA3G), mRNA [NM_020163]	hsa-miR-663	-0.8	-0.891027	NA	-2.69757	-1.92769	-1.8462	0.27	0.97	1.08	1.38	0.92
NM_015640	SERBP1	SERPINE1 mRNA binding protein 1 (SERBP1), transcript variant 4, mRNA [NM_015640]	hsa-miR-181a-2*	-0.8	-0.259575	-0.468705	-0.466269	-0.329474	-0.535978	-1.15	-0.66	-0.39	-1.08	NA
NM_015640	SERBP1	SERPINE1 mRNA binding protein 1 (SERBP1), transcript variant 4, mRNA [NM_015640]	hsa-miR-188-5p	-0.8	-0.259575	-0.468705	-0.466269	-0.329474	-0.535978	-0.02	1.15	0.24	0.83	0.9
NM_198833	SERPINB8	serpin peptidase inhibitor, clade B (ovalbumin), member 8 (SERPINB8), transcript variant 2, mRNA [NM_198833]	hsa-miR-144	-0.8	0.349806	0.857763	0.820959	0.915527	1.07172	-0.15	-1.19	-0.37	-0.97	NA
NM_198833	SERPINB8	serpin peptidase inhibitor, clade B (ovalbumin), member 8 (SERPINB8), transcript variant 2, mRNA [NM_198833]	hsa-miR-363	-0.8	0.349806	0.857763	0.820959	0.915527	1.07172	-0.54	-0.62	-0.13	-0.8	-0.72
NM_005489	SH2D3C	SH2 domain containing 3C (SH2D3C), transcript variant 1, mRNA [NM_005489]	hsa-miR-144	-0.8	-0.726063	-0.362879	-1.27981	-0.694957	-0.762633	-0.15	-1.19	-0.37	-0.97	NA
NM_020808	SIPA1L2	signal-induced proliferation-associated 1 like 2 (SIPA1L2), mRNA [NM_020808]	hsa-miR-34a	-0.8	0.604067	0.960745	0.965092	0.814636	1.15629	2.22	1.66	1.97	2.43	1.54
NM_152313	SLC36A4	solute carrier family 36 (proton/amino acid symporter), member 4 (SLC36A4), mRNA [NM_152313]	hsa-miR-424*	-0.8	0.480972	0.628748	0.652416	0.333549	0.723513	2.03	2.11	1.98	2.6	NA
NM_003043	SLC6A6	solute carrier family 6 (neurotransmitter transporter, taurine), member 6 (SLC6A6), mRNA [NM_003043]	hsa-miR-144	-0.8	0.34936	0.777548	0.467713	0.867854	0.970331	-0.15	-1.19	-0.37	-0.97	NA
NM_003043	SLC6A6	solute carrier family 6 (neurotransmitter transporter, taurine), member 6 (SLC6A6), mRNA [NM_003043]	hsa-miR-363	-0.8	0.34936	0.777548	0.467713	0.867854	0.970331	-0.54	-0.62	-0.13	-0.8	-0.72
NM_144682	SLFN13	schlafen family member 13 (SLFN13), mRNA [NM_144682]	hsa-miR-135a*	-0.8	-0.804826	-0.858796	-1.15102	-2.26494	-2.13426	0.15	0.74	0.52	1.36	1.4
NM_173354	SNF1LK	SNF1-like kinase (SNF1LK), mRNA [NM_173354]	hsa-miR-135a*	-0.8	-0.651196	-1.09966	-0.62389	-0.774397	-1.21819	0.15	0.74	0.52	1.36	1.4
NM_173354	SNF1LK	SNF1-like kinase (SNF1LK), mRNA [NM_173354]	hsa-miR-424*	-0.8	-0.651196	-1.09966	-0.62389	-0.774397	-1.21819	2.03	2.11	1.98	2.6	NA
NM_007237	SP140	SP140 nuclear body protein (SP140), transcript variant 1, mRNA [NM_007237]	hsa-miR-923	-0.8	-0.459314	-0.41678	-0.708507	-1.01384	-1.12993	0	0.43	0.79	1.91	1.38
NM_153023	SPATA13	spermatogenesis associated 13 (SPATA13), mRNA [NM_153023]	hsa-miR-923	-0.8	-0.540032	-0.958664	-0.62924	-1.09491	-1.64495	0	0.43	0.79	1.91	1.38
NM_003121	SPIB	Spi-B transcription factor (Spi-1/PU.1 related) (SPIB), mRNA [NM_003121]	hsa-miR-10a	-0.8	-1.19361	-0.77817	-1.38278	-1.21979	-1.63529	-0.47	-1.03	-0.27	-0.76	-0.43
NM_003121	SPIB	Spi-B transcription factor (Spi-1/PU.1 related) (SPIB), mRNA [NM_003121]	hsa-miR-99a	-0.8	-1.19361	-0.77817	-1.38278	-1.21979	-1.63529	-0.52	-1.04	-0.04	-0.66	-0.28
NM_012445	SPON2	spondin 2, extracellular matrix protein (SPON2), mRNA [NM_012445]	hsa-miR-27a	-0.8	-1.6294	-1.107	-1.15392	-3.08487	-2.55174	0.46	0.33	0.29	0.98	1.13
NM_018984	SSH1	slingshot homolog 1 (Drosophila) (SSH1), mRNA [NM_018984]	hsa-miR-181a-2*	-0.8	0.561444	0.44217	0.394774	0.75855	0.371918	-1.15	-0.66	-0.39	-1.08	NA
NM_020799	STAMBPL1	STAM binding protein-like 1 (STAMBPL1), mRNA [NM_020799]	hsa-miR-424*	-0.8	-1.02123	-0.661206	-0.561014	-1.55295	-1.53139	2.03	2.11	1.98	2.6	NA
NM_007315	STAT1	signal transducer and activator of transcription 1, 91kDa (STAT1), transcript variant alpha, mRNA [NM_007315]	hsa-miR-181a-2*	-0.8	-0.242906	-1.67795	-1.40436	-1.14605	-1.59443	-1.15	-0.66	-0.39	-1.08	NA
NM_003152	STAT5A	signal transducer and activator of transcription 5A (STAT5A), mRNA [NM_003152]	hsa-miR-494	-0.8	-0.420065	-0.662582	-0.39798	-0.68678	-0.870852	0	0.97	0.51	1.51	1.44
NM_080836	STK35	serine/threonine kinase 35 (STK35), mRNA [NM_080836]	hsa-miR-7-1*	-0.8	-0.658349	-0.31355	-0.547474	-0.426991	-0.570403	-0.16	-0.56	-0.17	-0.59	-0.54
NM_080836	STK35	serine/threonine kinase 35 (STK35), mRNA [NM_080836]	hsa-miR-886-3p	-0.8	-0.658349	-0.31355	-0.547474	-0.426991	-0.570403	0.22	-1.13	-0.82	-1.39	-1.04
NM_003190	TAPBP	TAP binding protein (tapasin) (TAPBP), transcript variant 1, mRNA [NM_003190]	hsa-miR-181a-2*	-0.8	-0.343046	-0.508567	-1.0098	-0.796425	-0.984558	-1.15	-0.66	-0.39	-1.08	NA
NM_021966	TCL1A	T-cell leukemia/lymphoma 1A (TCL1A), mRNA [NM_021966]	hsa-miR-135a*	-0.8	-0.440268	-1.18683	-1.47325	-1.79543	-1.60688	0.15	0.74	0.52	1.36	1.4
NM_152417	TMEM68	transmembrane protein 68 (TMEM68), mRNA [NM_152417]	hsa-miR-424*	-0.8	0.375649	0.588149	0.608393	0.25488	0.459058	2.03	2.11	1.98	2.6	NA
NM_003842	TNFRSF10B	tumor necrosis factor receptor superfamily, member 10b (TNFRSF10B), transcript variant 1, mRNA [NM_003842]	hsa-miR-144	-0.8	1.66576	1.94399	1.82569	2.00893	1.92467	-0.15	-1.19	-0.37	-0.97	NA
NM_003842	TNFRSF10B	tumor necrosis factor receptor superfamily, member 10b (TNFRSF10B), transcript variant 1, mRNA [NM_003842]	hsa-miR-363	-0.8	1.66576	1.94399	1.82569	2.00893	1.92467	-0.54	-0.62	-0.13	-0.8	-0.72
NM_001192	TNFRSF17	tumor necrosis factor receptor superfamily, member 17 (TNFRSF17), mRNA [NM_001192]	hsa-miR-135a*	-0.8	-0.854066	-0.965992	-0.615281	-1.22833	-1.10408	0.15	0.74	0.52	1.36	1.4
NM_001192	TNFRSF17	tumor necrosis factor receptor superfamily, member 17 (TNFRSF17), mRNA [NM_001192]	hsa-miR-27a	-0.8	-0.854066	-0.965992	-0.615281	-1.22833	-1.10408	0.46	0.33	0.29	0.98	1.13
NM_003326	TNFSF4	tumor necrosis factor (ligand) superfamily, member 4 (tax-transcriptionally activated glycoprotein 1, 34kDa) (TNFSF4), mRNA [NM_003326]	hsa-miR-424*	-0.8	3.56103	2.60842	3.26037	2.15888	1.23132	2.03	2.11	1.98	2.6	NA
NM_003326	TNFSF4	tumor necrosis factor (ligand) superfamily, member 4 (tax-transcriptionally activated glycoprotein 1, 34kDa) (TNFSF4), mRNA [NM_003326]	hsa-miR-923	-0.8	3.56103	2.60842	3.26037	2.15888	1.23132	0	0.43	0.79	1.91	1.38
NM_000546	TP53	tumor protein p53 (Li-Fraumeni syndrome) (TP53), mRNA [NM_000546]	hsa-miR-181a-2*	-0.8	-0.336007	-0.677526	-1.26039	-0.764183	-0.904961	-1.15	-0.66	-0.39	-1.08	NA
NM_016399	TRIAP1	TP53 regulated inhibitor of apoptosis 1 (TRIAP1), mRNA [NM_016399]	hsa-miR-923	-0.8	1.62795	1.67314	1.45598	1.31403	1.59701	0	0.43	0.79	1.91	1.38
NM_014788	TRIM14	tripartite motif-containing 14 (TRIM14), transcript variant 1, mRNA [NM_014788]	hsa-miR-494	-0.8	-0.483239	-0.684852	-0.820247	-0.822159	-1.32049	0	0.97	0.51	1.51	1.44
NM_016102	TRIM17	tripartite motif-containing 17 (TRIM17), transcript variant 1, mRNA [NM_016102]	hsa-miR-221*	-0.8	-1.33794	-0.358209	-1.21061	-0.993257	-1.00365	-0.26	-0.89	-0.08	-0.7	-0.82
NM_018700	TRIM36	tripartite motif-containing 36 (TRIM36), transcript variant 1, mRNA [NM_018700]	hsa-miR-7-1*	-0.8	0.872622	0.893064	0.859041	1.62703	1.41359	-0.16	-0.56	-0.17	-0.59	-0.54
NM_030961	TRIM56	tripartite motif-containing 56 (TRIM56), mRNA [NM_030961]	hsa-miR-494	-0.8	-0.278335	-0.408595	-0.481187	-0.564894	-0.726581	0	0.97	0.51	1.51	1.44
NM_018961	UBASH3A	ubiquitin associated and SH3 domain containing, A (UBASH3A), transcript variant 1, mRNA [NM_018961]	hsa-miR-99a	-0.8	-0.416539	-0.341099	-0.496666	-0.300539	-0.352148	-0.52	-1.04	-0.04	-0.66	-0.28
NM_198183	UBE2L6	ubiquitin-conjugating enzyme E2L 6 (UBE2L6), transcript variant 2, mRNA [NM_198183]	hsa-miR-494	-0.8	-0.579128	-1.3502	-1.58683	-1.71557	-1.79149	0	0.97	0.51	1.51	1.44
NM_001076683	UBTF	upstream binding transcription factor, RNA polymerase I (UBTF), transcript variant 2, mRNA [NM_001076683]	hsa-miR-181a-2*	-0.8	-0.238632	-0.411113	-0.374967	-0.349052	-0.452055	-1.15	-0.66	-0.39	-1.08	NA
NM_001076683	UBTF	upstream binding transcription factor, RNA polymerase I (UBTF), transcript variant 2, mRNA [NM_001076683]	hsa-miR-188-5p	-0.8	-0.238632	-0.411113	-0.374967	-0.349052	-0.452055	-0.02	1.15	0.24	0.83	0.9
NM_138959	VANGL1	vang-like 1 (van gogh, Drosophila) (VANGL1), mRNA [NM_138959]	hsa-miR-135a*	-0.8	1.26939	0.828034	NA	0.915924	0.668617	0.15	0.74	0.52	1.36	1.4
NM_138959	VANGL1	vang-like 1 (van gogh, Drosophila) (VANGL1), mRNA [NM_138959]	hsa-miR-188-5p	-0.8	1.26939	0.828034	NA	0.915924	0.668617	-0.02	1.15	0.24	0.83	0.9
NM_138959	VANGL1	vang-like 1 (van gogh, Drosophila) (VANGL1), mRNA [NM_138959]	hsa-miR-483-5p	-0.8	1.26939	0.828034	NA	0.915924	0.668617	0.54	1.46	0.5	0.89	1.43
NM_014703	VPRBP	Vpr (HIV-1) binding protein (VPRBP), mRNA [NM_014703]	hsa-miR-940	-0.8	-0.432844	-0.530213	-0.641681	-0.477853	-0.411379	0.78	1	0.97	0.61	0.24
NM_152718	VWCE	von Willebrand factor C and EGF domains (VWCE), mRNA [NM_152718]	hsa-miR-27a	-0.8	4.07846	4.04719	4.89005	2.1061	3.31891	0.46	0.33	0.29	0.98	1.13
NM_175064	WBSCR19	Williams Beuren syndrome chromosome region 19 (WBSCR19), mRNA [NM_175064]	hsa-miR-424*	-0.8	0.438036	0.847861	0.856223	0.38512	0.541205	2.03	2.11	1.98	2.6	NA
NM_001008726	WDR89	WD repeat domain 89 (WDR89), transcript variant 1, mRNA [NM_001008726]	hsa-miR-424*	-0.8	-0.376656	-0.519403	-0.423374	-0.722688	-0.692501	2.03	2.11	1.98	2.6	NA
NM_002995	XCL1	chemokine (C motif) ligand 1 (XCL1), mRNA [NM_002995]	hsa-miR-424*	-0.8	-1.80176	-2.47929	-1.93035	-4.72286	-3.36807	2.03	2.11	1.98	2.6	NA
NM_003175	XCL2	chemokine (C motif) ligand 2 (XCL2), mRNA [NM_003175]	hsa-miR-424*	-0.8	-1.71298	-2.48143	-1.90543	-4.70301	-3.29551	2.03	2.11	1.98	2.6	NA
NM_020750	XPO5	exportin 5 (XPO5), mRNA [NM_020750]	hsa-miR-144	-0.8	-0.566837	-0.415002	-0.485384	-0.53678	-0.802332	-0.15	-1.19	-0.37	-0.97	NA
NM_020750	XPO5	exportin 5 (XPO5), mRNA [NM_020750]	hsa-miR-27a	-0.8	-0.566837	-0.415002	-0.485384	-0.53678	-0.802332	0.46	0.33	0.29	0.98	1.13
NM_001079	ZAP70	zeta-chain (TCR) associated protein kinase 70kDa (ZAP70), transcript variant 1, mRNA [NM_001079]	hsa-miR-10a	-0.8	-0.527466	-0.374482	-0.712279	-0.536816	-0.877614	-0.47	-1.03	-0.27	-0.76	-0.43
NM_152735	ZBTB9	zinc finger and BTB domain containing 9 (ZBTB9), mRNA [NM_152735]	hsa-miR-923	-0.8	-0.487096	-0.179938	-0.515852	-0.532303	-0.495304	0	0.43	0.79	1.91	1.38
NM_153746	ZDHHC14	zinc finger, DHHC-type containing 14 (ZDHHC14), transcript variant 2, mRNA [NM_153746]	hsa-miR-181a-2*	-0.8	-0.772821	-0.789264	-0.842265	-0.39134	-0.551105	-1.15	-0.66	-0.39	-1.08	NA
NM_153746	ZDHHC14	zinc finger, DHHC-type containing 14 (ZDHHC14), transcript variant 2, mRNA [NM_153746]	hsa-miR-29b-1*	-0.8	-0.772821	-0.789264	-0.842265	-0.39134	-0.551105	-0.42	-1.15	-0.08	-1.26	-1.48
NM_014910	ZNF507	zinc finger protein 507 (ZNF507), mRNA [NM_014910]	hsa-miR-144	-0.8	-1.09346	-0.598071	-0.686962	-0.788193	-0.973908	-0.15	-1.19	-0.37	-0.97	NA
NM_030895	ZNF696	zinc finger protein 696 (ZNF696), mRNA [NM_030895]	hsa-miR-144	-0.8	-0.544302	-0.315649	-0.700873	-0.42885	-0.499246	-0.15	-1.19	-0.37	-0.97	NA
NM_030895	ZNF696	zinc finger protein 696 (ZNF696), mRNA [NM_030895]	hsa-miR-7-1*	-0.8	-0.544302	-0.315649	-0.700873	-0.42885	-0.499246	-0.16	-0.56	-0.17	-0.59	-0.54
NM_030895	ZNF696	zinc finger protein 696 (ZNF696), mRNA [NM_030895]	hsa-miR-886-3p	-0.8	-0.544302	-0.315649	-0.700873	-0.42885	-0.499246	0.22	-1.13	-0.82	-1.39	-1.04
NM_001771	CD22	CD22 molecule (CD22), mRNA [NM_001771]	hsa-miR-598	-0.775	-0.495345	-0.768098	-1.37781	-0.936	-0.992149	-0.72	-0.81	-0.34	-0.72	-0.55
NM_152272	CHMP7	CHMP family, member 7 (CHMP7), mRNA [NM_152272]	hsa-miR-95	-0.775	-0.354167	-0.497616	-0.784252	-0.677128	-0.367066	-0.8	-0.8	0	-0.52	-0.69
NM_017707	DDEFL1	development and differentiation enhancing factor-like 1 (DDEFL1), mRNA [NM_017707]	hsa-miR-598	-0.775	0.708197	1.00412	0.616231	1.00719	0.680074	-0.72	-0.81	-0.34	-0.72	-0.55
NM_019034	RHOF	ras homolog gene family, member F (in filopodia) (RHOF), mRNA [NM_019034]	hsa-miR-95	-0.775	-0.657422	-0.385699	-0.888347	-0.860885	-0.546053	-0.8	-0.8	0	-0.52	-0.69
NM_000546	TP53	tumor protein p53 (Li-Fraumeni syndrome) (TP53), mRNA [NM_000546]	hsa-miR-598	-0.775	-0.336007	-0.677526	-1.26039	-0.764183	-0.904961	-0.72	-0.81	-0.34	-0.72	-0.55
NM_018218	USP40	ubiquitin specific peptidase 40 (USP40), mRNA [NM_018218]	hsa-miR-95	-0.775	0.538223	0.423875	0.308197	0.340567	0.525376	-0.8	-0.8	0	-0.52	-0.69
NM_003387	WIPF1	WAS/WASL interacting protein family, member 1 (WIPF1), transcript variant 1, mRNA [NM_003387]	hsa-miR-598	-0.775	-0.602407	-0.377041	-0.895466	-0.356232	-0.695685	-0.72	-0.81	-0.34	-0.72	-0.55
NM_004628	XPC	xeroderma pigmentosum, complementation group C (XPC), mRNA [NM_004628]	hsa-miR-95	-0.775	1.04198	1.38506	0.685928	1.00831	1.19747	-0.8	-0.8	0	-0.52	-0.69
NM_030895	ZNF696	zinc finger protein 696 (ZNF696), mRNA [NM_030895]	hsa-miR-598	-0.775	-0.544302	-0.315649	-0.700873	-0.42885	-0.499246	-0.72	-0.81	-0.34	-0.72	-0.55
